# Supplementary material for: Structural basis of DNA recognition by PCG2 reveals a novel DNA binding mode for winged helix-turn-helix domains
Source: Nucleic Acids Res. 2014 Dec 29;43(2):1231–40. doi: 10.1093/nar/gku1351 (PMC4333399; doi:10.1093/nar/gku1351)
Supplement: SUPPLEMENTARY DATA [file supp_gku1351_nar-02719-h-2014-File010.zip]

Archive with 1 entries (1 files):
- pdb4ux5.ent
