# Supplementary material for: Structural basis of DNA recognition by PCG2 reveals a novel DNA binding mode for winged helix-turn-helix domains
Source: Nucleic Acids Res. 2014 Dec 29;43(2):1231–40. doi: 10.1093/nar/gku1351 (PMC4333399; doi:10.1093/nar/gku1351)
Supplement: SUPPLEMENTARY DATA [file supp_gku1351_nar-02719-h-2014-File010.zip › pdb4ux5.ent]

HEADER    TRANSCRIPTION                           19-AUG-14   4UX5              
TITLE     STRUCTURE OF DNA COMPLEX OF PCG2                                      
COMPND    MOL_ID: 1;                                                            
COMPND   2 MOLECULE: TRANSCRIPTION FACTOR MBP1;                                 
COMPND   3 CHAIN: A, B;                                                         
COMPND   4 FRAGMENT: DNA BINDING DOMAIN, RESIDUES 1-138;                        
COMPND   5 SYNONYM: PCG2;                                                       
COMPND   6 MOL_ID: 2;                                                           
COMPND   7 MOLECULE: 5'-D(*CP*AP*AP*TP*GP*AP*CP*GP*CP*GP*TP*AP*AP*GP)-3';       
COMPND   8 CHAIN: C;                                                            
COMPND   9 SYNONYM: MCB BOX DNA;                                                
COMPND  10 MOL_ID: 3;                                                           
COMPND  11 MOLECULE: 5'-D(*CP*TP*TP*AP*CP*GP*CP*GP*TP*CP*AP*TP*TP*GP)-3';       
COMPND  12 CHAIN: D;                                                            
COMPND  13 SYNONYM: MCB BOX DNA                                                 
SOURCE    MOL_ID: 1;                                                            
SOURCE   2 ORGANISM_SCIENTIFIC: MAGNAPORTHE ORYZAE;                             
SOURCE   3 ORGANISM_COMMON: RICE BLAST FUNGUS;                                  
SOURCE   4 ORGANISM_TAXID: 318829;                                              
SOURCE   5 MOL_ID: 2;                                                           
SOURCE   6 SYNTHETIC: YES;                                                      
SOURCE   7 ORGANISM_SCIENTIFIC: CANDIDA ALBICANS;                               
SOURCE   8 ORGANISM_TAXID: 5476;                                                
SOURCE   9 MOL_ID: 3;                                                           
SOURCE  10 SYNTHETIC: YES;                                                      
SOURCE  11 ORGANISM_SCIENTIFIC: CANDIDA ALBICANS;                               
SOURCE  12 ORGANISM_TAXID: 5476                                                 
KEYWDS    TRANSCRIPTION, VIRULENCE GENE, TRANSCRIPTION FACTOR                   
EXPDTA    X-RAY DIFFRACTION                                                     
AUTHOR    J.LIU,J.HUANG,Y.ZHAO,H.LIU,D.WANG,J.YANG,W.ZHAO,I.A.TAYLOR,Y.PENG     
REVDAT   1   21-AUG-14 4UX5    0                                                
JRNL        AUTH   J.LIU,J.HUANG,Y.ZHAO,H.LIU,D.WANG,J.YANG,W.ZHAO,I.A.TAYLOR,  
JRNL        AUTH 2 Y.PENG                                                       
JRNL        TITL   STRUCTURAL BASIS OF DNA RECOGNITION BY PCG2 REVEALS A NOVEL  
JRNL        TITL 2 DNA BINDING MODE FOR THE WINGED HELIX-TURN-HELIX PROTEINS    
JRNL        REF    TO BE PUBLISHED                                              
JRNL        REFN                                                                
REMARK   2                                                                      
REMARK   2 RESOLUTION.    2.40 ANGSTROMS.                                       
REMARK   3                                                                      
REMARK   3 REFINEMENT.                                                          
REMARK   3   PROGRAM     : PHENIX (PHENIX.REFINE)                               
REMARK   3   AUTHORS     : PAUL ADAMS,PAVEL AFONINE,VINCENT CHEN,IAN            
REMARK   3               : DAVIS,KRESHNA GOPAL,RALF GROSSE-                     
REMARK   3               : KUNSTLEVE,LI-WEI HUNG,ROBERT IMMORMINO,              
REMARK   3               : TOM IOERGER,AIRLIE MCCOY,ERIK MCKEE,NIGEL            
REMARK   3               : MORIARTY,REETAL PAI,RANDY READ,JANE                  
REMARK   3               : RICHARDSON,DAVID RICHARDSON,TOD ROMO,JIM             
REMARK   3               : SACCHETTINI,NICHOLAS SAUTER,JACOB SMITH,             
REMARK   3               : LAURENT STORONI,TOM TERWILLIGER,PETER                
REMARK   3               : ZWART                                                
REMARK   3                                                                      
REMARK   3    REFINEMENT TARGET : ML                                            
REMARK   3                                                                      
REMARK   3  DATA USED IN REFINEMENT.                                            
REMARK   3   RESOLUTION RANGE HIGH (ANGSTROMS) : 2.40                           
REMARK   3   RESOLUTION RANGE LOW  (ANGSTROMS) : 51.602                         
REMARK   3   MIN(FOBS/SIGMA_FOBS)              : 0.17                           
REMARK   3   COMPLETENESS FOR RANGE        (%) : 99.83                          
REMARK   3   NUMBER OF REFLECTIONS             : 18523                          
REMARK   3                                                                      
REMARK   3  FIT TO DATA USED IN REFINEMENT.                                     
REMARK   3   R VALUE     (WORKING + TEST SET) : 0.2310                          
REMARK   3   R VALUE            (WORKING SET) : 0.2283                          
REMARK   3   FREE R VALUE                     : 0.2576                          
REMARK   3   FREE R VALUE TEST SET SIZE   (%) : 9.2                             
REMARK   3   FREE R VALUE TEST SET COUNT      : 3168                            
REMARK   3                                                                      
REMARK   3  FIT TO DATA USED IN REFINEMENT (IN BINS).                           
REMARK   3   BIN  RESOLUTION RANGE  COMPL.    NWORK NFREE   RWORK  RFREE        
REMARK   3     1 51.6143 -  6.8208    0.97     1334   132  0.2333 0.2621        
REMARK   3     2  6.8208 -  5.4158    1.00     1358   137  0.2245 0.2444        
REMARK   3     3  5.4158 -  4.7317    1.00     1360   137  0.2111 0.2696        
REMARK   3     4  4.7317 -  4.2993    1.00     1365   135  0.1767 0.2464        
REMARK   3     5  4.2993 -  3.9913    1.00     1355   143  0.1983 0.1483        
REMARK   3     6  3.9913 -  3.7561    1.00     1345   133  0.1936 0.2278        
REMARK   3     7  3.7561 -  3.5680    1.00     1376   141  0.2171 0.2350        
REMARK   3     8  3.5680 -  3.4127    1.00     1359   138  0.1973 0.2274        
REMARK   3     9  3.4127 -  3.2814    1.00     1343   131  0.2136 0.2535        
REMARK   3    10  3.2814 -  3.1681    1.00     1367   134  0.2315 0.2408        
REMARK   3    11  3.1681 -  3.0691    1.00     1355   141  0.2520 0.3060        
REMARK   3    12  3.0691 -  2.9814    1.00     1355   138  0.2656 0.3375        
REMARK   3    13  2.9814 -  2.9029    1.00     1355   144  0.2619 0.3214        
REMARK   3    14  2.9029 -  2.8321    1.00     1366   143  0.2636 0.2516        
REMARK   3    15  2.8321 -  2.7677    1.00     1352   133  0.2700 0.3314        
REMARK   3    16  2.7677 -  2.7088    1.00     1339   136  0.2788 0.2847        
REMARK   3    17  2.7088 -  2.6546    1.00     1378   137  0.2756 0.3134        
REMARK   3    18  2.6546 -  2.6045    1.00     1353   143  0.2715 0.2754        
REMARK   3    19  2.6045 -  2.5580    1.00     1338   138  0.2907 0.3433        
REMARK   3    20  2.5580 -  2.5147    1.00     1375   132  0.2826 0.3802        
REMARK   3    21  2.5147 -  2.4741    1.00     1351   139  0.2984 0.3124        
REMARK   3    22  2.4741 -  2.4360    1.00     1340   138  0.3118 0.3373        
REMARK   3    23  2.4360 -  2.4002    1.00     1368   145  0.3126 0.3258        
REMARK   3                                                                      
REMARK   3  BULK SOLVENT MODELLING.                                             
REMARK   3   METHOD USED        : FLAT BULK SOLVENT MODEL                       
REMARK   3   SOLVENT RADIUS     : 1.11                                          
REMARK   3   SHRINKAGE RADIUS   : 0.90                                          
REMARK   3   K_SOL              : NULL                                          
REMARK   3   B_SOL              : NULL                                          
REMARK   3                                                                      
REMARK   3  ERROR ESTIMATES.                                                    
REMARK   3   COORDINATE ERROR (MAXIMUM-LIKELIHOOD BASED)     : 0.29             
REMARK   3   PHASE ERROR (DEGREES, MAXIMUM-LIKELIHOOD BASED) : 26.73            
REMARK   3                                                                      
REMARK   3  B VALUES.                                                           
REMARK   3   FROM WILSON PLOT           (A**2) : 42.41                          
REMARK   3   MEAN B VALUE      (OVERALL, A**2) : NULL                           
REMARK   3   OVERALL ANISOTROPIC B VALUE.                                       
REMARK   3    B11 (A**2) : NULL                                                 
REMARK   3    B22 (A**2) : NULL                                                 
REMARK   3    B33 (A**2) : NULL                                                 
REMARK   3    B12 (A**2) : NULL                                                 
REMARK   3    B13 (A**2) : NULL                                                 
REMARK   3    B23 (A**2) : NULL                                                 
REMARK   3                                                                      
REMARK   3  TWINNING INFORMATION.                                               
REMARK   3   FRACTION: NULL                                                     
REMARK   3   OPERATOR: NULL                                                     
REMARK   3                                                                      
REMARK   3  DEVIATIONS FROM IDEAL VALUES.                                       
REMARK   3                 RMSD          COUNT                                  
REMARK   3   BOND      :  0.004           2510                                  
REMARK   3   ANGLE     :  0.848           3515                                  
REMARK   3   CHIRALITY :  0.032            362                                  
REMARK   3   PLANARITY :  0.005            369                                  
REMARK   3   DIHEDRAL  : 21.319            981                                  
REMARK   3                                                                      
REMARK   3  TLS DETAILS                                                         
REMARK   3   NUMBER OF TLS GROUPS  : 21                                         
REMARK   3   TLS GROUP : 1                                                      
REMARK   3    SELECTION: CHAIN 'A' AND (RESID 14 THROUGH 22 )                   
REMARK   3    ORIGIN FOR THE GROUP (A):  -3.5643 -41.7431  44.3423              
REMARK   3    T TENSOR                                                          
REMARK   3      T11:   0.3679 T22:   0.3452                                     
REMARK   3      T33:   0.5241 T12:  -0.0676                                     
REMARK   3      T13:  -0.0564 T23:   0.1411                                     
REMARK   3    L TENSOR                                                          
REMARK   3      L11:   7.9768 L22:   8.4373                                     
REMARK   3      L33:   5.4000 L12:   0.6535                                     
REMARK   3      L13:   3.7654 L23:   0.3721                                     
REMARK   3    S TENSOR                                                          
REMARK   3      S11:   0.3056 S12:   0.2037 S13:   0.0206                       
REMARK   3      S21:  -0.5383 S22:   0.4947 S23:   1.8473                       
REMARK   3      S31:  -0.1033 S32:  -1.0973 S33:   0.8441                       
REMARK   3   TLS GROUP : 2                                                      
REMARK   3    SELECTION: CHAIN 'A' AND (RESID 23 THROUGH 32 )                   
REMARK   3    ORIGIN FOR THE GROUP (A):   0.2172 -40.8446  42.4903              
REMARK   3    T TENSOR                                                          
REMARK   3      T11:   0.5305 T22:   0.3051                                     
REMARK   3      T33:   0.3207 T12:  -0.0477                                     
REMARK   3      T13:  -0.0050 T23:   0.0963                                     
REMARK   3    L TENSOR                                                          
REMARK   3      L11:   8.2407 L22:   8.0292                                     
REMARK   3      L33:   0.0947 L12:  -0.2014                                     
REMARK   3      L13:   0.8539 L23:  -0.1660                                     
REMARK   3    S TENSOR                                                          
REMARK   3      S11:   0.4575 S12:   0.2046 S13:   0.4004                       
REMARK   3      S21:  -0.4272 S22:   0.0113 S23:   0.7186                       
REMARK   3      S31:   0.4893 S32:  -0.7309 S33:   0.3659                       
REMARK   3   TLS GROUP : 3                                                      
REMARK   3    SELECTION: CHAIN 'A' AND (RESID 33 THROUGH 43 )                   
REMARK   3    ORIGIN FOR THE GROUP (A):   0.4709 -35.6467  43.9430              
REMARK   3    T TENSOR                                                          
REMARK   3      T11:   0.3592 T22:   0.5048                                     
REMARK   3      T33:   0.2541 T12:   0.0438                                     
REMARK   3      T13:   0.0199 T23:  -0.0423                                     
REMARK   3    L TENSOR                                                          
REMARK   3      L11:   5.5416 L22:   7.3669                                     
REMARK   3      L33:   6.3385 L12:   0.8650                                     
REMARK   3      L13:   0.2067 L23:   0.2869                                     
REMARK   3    S TENSOR                                                          
REMARK   3      S11:   0.1591 S12:  -0.4080 S13:   0.3850                       
REMARK   3      S21:   0.4937 S22:  -0.0622 S23:   0.4129                       
REMARK   3      S31:  -0.5453 S32:  -1.1531 S33:   0.3111                       
REMARK   3   TLS GROUP : 4                                                      
REMARK   3    SELECTION: CHAIN 'A' AND (RESID 44 THROUGH 71 )                   
REMARK   3    ORIGIN FOR THE GROUP (A):  10.0811 -29.9565  40.7573              
REMARK   3    T TENSOR                                                          
REMARK   3      T11:   0.5852 T22:   0.5172                                     
REMARK   3      T33:   0.2380 T12:  -0.1089                                     
REMARK   3      T13:  -0.0416 T23:   0.0051                                     
REMARK   3    L TENSOR                                                          
REMARK   3      L11:   5.6131 L22:   7.2686                                     
REMARK   3      L33:   3.4016 L12:  -2.6296                                     
REMARK   3      L13:  -0.1165 L23:   1.2557                                     
REMARK   3    S TENSOR                                                          
REMARK   3      S11:  -0.2115 S12:  -0.1125 S13:   0.5535                       
REMARK   3      S21:   0.5648 S22:   0.2587 S23:  -0.7790                       
REMARK   3      S31:  -0.6714 S32:   0.9408 S33:   0.1275                       
REMARK   3   TLS GROUP : 5                                                      
REMARK   3    SELECTION: CHAIN 'A' AND (RESID 72 THROUGH 81 )                   
REMARK   3    ORIGIN FOR THE GROUP (A):  17.2885 -33.4810  36.0140              
REMARK   3    T TENSOR                                                          
REMARK   3      T11:   0.5730 T22:   0.8942                                     
REMARK   3      T33:   0.3898 T12:  -0.0706                                     
REMARK   3      T13:   0.0450 T23:   0.1883                                     
REMARK   3    L TENSOR                                                          
REMARK   3      L11:   7.8527 L22:   7.1997                                     
REMARK   3      L33:   2.5565 L12:  -4.3971                                     
REMARK   3      L13:   2.6967 L23:  -0.4009                                     
REMARK   3    S TENSOR                                                          
REMARK   3      S11:  -0.4022 S12:  -1.2799 S13:   0.3513                       
REMARK   3      S21:   0.1577 S22:  -0.2334 S23:  -0.8576                       
REMARK   3      S31:   0.2260 S32:   1.4106 S33:   0.0215                       
REMARK   3   TLS GROUP : 6                                                      
REMARK   3    SELECTION: CHAIN 'A' AND (RESID 82 THROUGH 94 )                   
REMARK   3    ORIGIN FOR THE GROUP (A):   5.3769 -35.5482  34.6665              
REMARK   3    T TENSOR                                                          
REMARK   3      T11:   0.4217 T22:   0.3035                                     
REMARK   3      T33:   0.2594 T12:  -0.0521                                     
REMARK   3      T13:  -0.0036 T23:  -0.0040                                     
REMARK   3    L TENSOR                                                          
REMARK   3      L11:   1.8843 L22:   5.4004                                     
REMARK   3      L33:   4.9979 L12:  -0.5541                                     
REMARK   3      L13:   0.3450 L23:  -2.1631                                     
REMARK   3    S TENSOR                                                          
REMARK   3      S11:   0.1243 S12:  -0.2129 S13:   0.1637                       
REMARK   3      S21:  -0.6165 S22:  -0.2966 S23:   0.1156                       
REMARK   3      S31:  -0.2568 S32:  -0.1955 S33:  -0.1979                       
REMARK   3   TLS GROUP : 7                                                      
REMARK   3    SELECTION: CHAIN 'A' AND (RESID 95 THROUGH 104 )                  
REMARK   3    ORIGIN FOR THE GROUP (A):  15.3786 -34.8011  48.8578              
REMARK   3    T TENSOR                                                          
REMARK   3      T11:   0.5641 T22:   0.6770                                     
REMARK   3      T33:   0.3324 T12:  -0.1068                                     
REMARK   3      T13:  -0.0876 T23:   0.0629                                     
REMARK   3    L TENSOR                                                          
REMARK   3      L11:   8.7196 L22:   3.7898                                     
REMARK   3      L33:   3.3886 L12:   0.6920                                     
REMARK   3      L13:   0.5708 L23:   3.5645                                     
REMARK   3    S TENSOR                                                          
REMARK   3      S11:  -0.4432 S12:  -0.6980 S13:  -0.5737                       
REMARK   3      S21:   0.2573 S22:   0.1366 S23:  -0.6524                       
REMARK   3      S31:  -0.8953 S32:   1.7238 S33:   0.4795                       
REMARK   3   TLS GROUP : 8                                                      
REMARK   3    SELECTION: CHAIN 'A' AND (RESID 105 THROUGH 116 )                 
REMARK   3    ORIGIN FOR THE GROUP (A):   7.6358 -34.3747  53.2635              
REMARK   3    T TENSOR                                                          
REMARK   3      T11:   0.7193 T22:   0.3620                                     
REMARK   3      T33:   0.3421 T12:  -0.0853                                     
REMARK   3      T13:  -0.1177 T23:   0.0064                                     
REMARK   3    L TENSOR                                                          
REMARK   3      L11:   7.6333 L22:   3.1232                                     
REMARK   3      L33:   4.0945 L12:   3.3204                                     
REMARK   3      L13:  -1.7850 L23:   1.4266                                     
REMARK   3    S TENSOR                                                          
REMARK   3      S11:   0.1456 S12:  -0.6710 S13:   0.5153                       
REMARK   3      S21:   2.4431 S22:  -0.5239 S23:   0.1274                       
REMARK   3      S31:  -0.8558 S32:   0.0212 S33:   1.0399                       
REMARK   3   TLS GROUP : 9                                                      
REMARK   3    SELECTION: CHAIN 'A' AND (RESID 117 THROUGH 128 )                 
REMARK   3    ORIGIN FOR THE GROUP (A):  11.2418 -50.6043  45.9880              
REMARK   3    T TENSOR                                                          
REMARK   3      T11:   0.8365 T22:   0.6663                                     
REMARK   3      T33:   0.5229 T12:  -0.0497                                     
REMARK   3      T13:   0.1771 T23:  -0.1033                                     
REMARK   3    L TENSOR                                                          
REMARK   3      L11:   8.6911 L22:   5.8679                                     
REMARK   3      L33:   1.4068 L12:  -5.0463                                     
REMARK   3      L13:  -2.0371 L23:   2.4866                                     
REMARK   3    S TENSOR                                                          
REMARK   3      S11:  -0.2129 S12:   1.0536 S13:  -1.0465                       
REMARK   3      S21:  -1.9001 S22:   0.2292 S23:  -0.2979                       
REMARK   3      S31:  -0.4025 S32:   0.4402 S33:  -0.6115                       
REMARK   3   TLS GROUP : 10                                                     
REMARK   3    SELECTION: CHAIN 'B' AND (RESID 14 THROUGH 22 )                   
REMARK   3    ORIGIN FOR THE GROUP (A):  16.3160 -18.0510  11.9259              
REMARK   3    T TENSOR                                                          
REMARK   3      T11:   0.4386 T22:   0.3624                                     
REMARK   3      T33:   0.3164 T12:  -0.0332                                     
REMARK   3      T13:   0.0458 T23:   0.0156                                     
REMARK   3    L TENSOR                                                          
REMARK   3      L11:   5.8701 L22:   5.4502                                     
REMARK   3      L33:   6.8625 L12:   2.9439                                     
REMARK   3      L13:  -3.2560 L23:  -2.6508                                     
REMARK   3    S TENSOR                                                          
REMARK   3      S11:   0.1660 S12:  -0.0283 S13:   0.5366                       
REMARK   3      S21:   0.4604 S22:   0.1256 S23:   0.2361                       
REMARK   3      S31:  -0.8907 S32:  -0.3442 S33:  -0.0623                       
REMARK   3   TLS GROUP : 11                                                     
REMARK   3    SELECTION: CHAIN 'B' AND (RESID 23 THROUGH 32 )                   
REMARK   3    ORIGIN FOR THE GROUP (A):  16.0249 -22.1900  12.5231              
REMARK   3    T TENSOR                                                          
REMARK   3      T11:   0.4169 T22:   0.3531                                     
REMARK   3      T33:   0.3209 T12:   0.0091                                     
REMARK   3      T13:  -0.0462 T23:  -0.0325                                     
REMARK   3    L TENSOR                                                          
REMARK   3      L11:   8.1513 L22:   5.5700                                     
REMARK   3      L33:   2.3195 L12:   0.3048                                     
REMARK   3      L13:   1.2533 L23:  -2.3157                                     
REMARK   3    S TENSOR                                                          
REMARK   3      S11:  -0.5479 S12:   0.0879 S13:   0.4154                       
REMARK   3      S21:   0.4151 S22:  -0.0343 S23:  -0.2585                       
REMARK   3      S31:  -0.9927 S32:   0.5522 S33:  -0.0408                       
REMARK   3   TLS GROUP : 12                                                     
REMARK   3    SELECTION: CHAIN 'B' AND (RESID 33 THROUGH 43 )                   
REMARK   3    ORIGIN FOR THE GROUP (A):  10.8187 -22.6091  10.2433              
REMARK   3    T TENSOR                                                          
REMARK   3      T11:   0.5047 T22:   0.4624                                     
REMARK   3      T33:   0.3696 T12:  -0.0060                                     
REMARK   3      T13:  -0.1082 T23:   0.0669                                     
REMARK   3    L TENSOR                                                          
REMARK   3      L11:   2.4599 L22:   5.1807                                     
REMARK   3      L33:   3.8841 L12:  -1.3277                                     
REMARK   3      L13:  -0.6134 L23:  -0.3268                                     
REMARK   3    S TENSOR                                                          
REMARK   3      S11:  -0.0676 S12:   0.5856 S13:   0.2638                       
REMARK   3      S21:  -0.1611 S22:  -0.0955 S23:   0.4821                       
REMARK   3      S31:  -0.6210 S32:  -0.4037 S33:  -0.4328                       
REMARK   3   TLS GROUP : 13                                                     
REMARK   3    SELECTION: CHAIN 'B' AND (RESID 44 THROUGH 61 )                   
REMARK   3    ORIGIN FOR THE GROUP (A):  10.8807 -30.4943   9.6468              
REMARK   3    T TENSOR                                                          
REMARK   3      T11:   0.4077 T22:   0.3514                                     
REMARK   3      T33:   0.1916 T12:  -0.0435                                     
REMARK   3      T13:  -0.0447 T23:   0.0249                                     
REMARK   3    L TENSOR                                                          
REMARK   3      L11:   2.3971 L22:   8.1167                                     
REMARK   3      L33:   3.5255 L12:  -1.4759                                     
REMARK   3      L13:  -0.2188 L23:  -0.7750                                     
REMARK   3    S TENSOR                                                          
REMARK   3      S11:  -0.0286 S12:   0.7525 S13:  -0.2835                       
REMARK   3      S21:  -0.0661 S22:   0.0547 S23:   0.5857                       
REMARK   3      S31:   0.1737 S32:  -0.0150 S33:  -0.2206                       
REMARK   3   TLS GROUP : 14                                                     
REMARK   3    SELECTION: CHAIN 'B' AND (RESID 62 THROUGH 71 )                   
REMARK   3    ORIGIN FOR THE GROUP (A):  -0.1454 -38.1470  11.7008              
REMARK   3    T TENSOR                                                          
REMARK   3      T11:   0.6066 T22:   0.4494                                     
REMARK   3      T33:   0.8767 T12:  -0.1832                                     
REMARK   3      T13:   0.0281 T23:   0.0233                                     
REMARK   3    L TENSOR                                                          
REMARK   3      L11:   7.8039 L22:   6.0139                                     
REMARK   3      L33:   1.1101 L12:  -5.4532                                     
REMARK   3      L13:  -2.9297 L23:   2.2806                                     
REMARK   3    S TENSOR                                                          
REMARK   3      S11:  -0.0398 S12:  -0.5594 S13:  -0.9867                       
REMARK   3      S21:   0.5907 S22:  -0.1625 S23:   3.0021                       
REMARK   3      S31:   0.6975 S32:  -0.2844 S33:   0.1134                       
REMARK   3   TLS GROUP : 15                                                     
REMARK   3    SELECTION: CHAIN 'B' AND (RESID 72 THROUGH 81 )                   
REMARK   3    ORIGIN FOR THE GROUP (A):  11.0038 -41.1800  12.7693              
REMARK   3    T TENSOR                                                          
REMARK   3      T11:   0.6670 T22:   0.3986                                     
REMARK   3      T33:   0.5820 T12:  -0.0193                                     
REMARK   3      T13:   0.0098 T23:   0.0928                                     
REMARK   3    L TENSOR                                                          
REMARK   3      L11:   3.3501 L22:   3.9597                                     
REMARK   3      L33:   1.0443 L12:  -1.0632                                     
REMARK   3      L13:   1.7440 L23:  -0.1932                                     
REMARK   3    S TENSOR                                                          
REMARK   3      S11:   0.2732 S12:   0.3308 S13:  -0.9291                       
REMARK   3      S21:   0.2773 S22:   0.3381 S23:  -0.2369                       
REMARK   3      S31:   0.9423 S32:   0.1870 S33:  -0.1991                       
REMARK   3   TLS GROUP : 16                                                     
REMARK   3    SELECTION: CHAIN 'B' AND (RESID 82 THROUGH 94 )                   
REMARK   3    ORIGIN FOR THE GROUP (A):  11.4012 -30.4020  17.6693              
REMARK   3    T TENSOR                                                          
REMARK   3      T11:   0.4471 T22:   0.4045                                     
REMARK   3      T33:   0.3148 T12:  -0.0314                                     
REMARK   3      T13:  -0.0449 T23:   0.0698                                     
REMARK   3    L TENSOR                                                          
REMARK   3      L11:   5.3805 L22:   8.9953                                     
REMARK   3      L33:   4.7882 L12:  -1.7183                                     
REMARK   3      L13:  -1.8316 L23:   4.4289                                     
REMARK   3    S TENSOR                                                          
REMARK   3      S11:  -0.0041 S12:  -0.6659 S13:  -0.0678                       
REMARK   3      S21:   0.8819 S22:  -0.2741 S23:  -0.1597                       
REMARK   3      S31:  -0.2739 S32:  -0.1388 S33:   0.3532                       
REMARK   3   TLS GROUP : 17                                                     
REMARK   3    SELECTION: CHAIN 'B' AND (RESID 95 THROUGH 104 )                  
REMARK   3    ORIGIN FOR THE GROUP (A):  12.7060 -34.9456   0.7286              
REMARK   3    T TENSOR                                                          
REMARK   3      T11:   0.5516 T22:   0.4995                                     
REMARK   3      T33:   0.3408 T12:   0.0001                                     
REMARK   3      T13:  -0.0798 T23:  -0.1930                                     
REMARK   3    L TENSOR                                                          
REMARK   3      L11:   5.7265 L22:   2.7862                                     
REMARK   3      L33:   5.7369 L12:  -0.3209                                     
REMARK   3      L13:  -0.1056 L23:  -2.1803                                     
REMARK   3    S TENSOR                                                          
REMARK   3      S11:   0.0333 S12:   1.4190 S13:  -0.4696                       
REMARK   3      S21:  -1.4685 S22:  -0.1343 S23:  -0.2230                       
REMARK   3      S31:   0.5639 S32:   1.1177 S33:  -0.8331                       
REMARK   3   TLS GROUP : 18                                                     
REMARK   3    SELECTION: CHAIN 'B' AND (RESID 105 THROUGH 115 )                 
REMARK   3    ORIGIN FOR THE GROUP (A):  10.3767 -26.6434  -0.6715              
REMARK   3    T TENSOR                                                          
REMARK   3      T11:   0.6166 T22:   0.4621                                     
REMARK   3      T33:   0.3503 T12:  -0.0604                                     
REMARK   3      T13:  -0.1004 T23:   0.0502                                     
REMARK   3    L TENSOR                                                          
REMARK   3      L11:   7.7681 L22:   6.3743                                     
REMARK   3      L33:   1.8547 L12:   2.9791                                     
REMARK   3      L13:   2.6851 L23:   2.6723                                     
REMARK   3    S TENSOR                                                          
REMARK   3      S11:  -0.8861 S12:   0.3465 S13:   0.4827                       
REMARK   3      S21:  -1.7584 S22:   0.3120 S23:   0.5646                       
REMARK   3      S31:  -0.9623 S32:  -0.1966 S33:  -0.9380                       
REMARK   3   TLS GROUP : 19                                                     
REMARK   3    SELECTION: CHAIN 'B' AND (RESID 116 THROUGH 128 )                 
REMARK   3    ORIGIN FOR THE GROUP (A):  21.9964 -17.9909   8.3587              
REMARK   3    T TENSOR                                                          
REMARK   3      T11:   0.6869 T22:   0.3915                                     
REMARK   3      T33:   0.3172 T12:  -0.1691                                     
REMARK   3      T13:  -0.0162 T23:   0.0557                                     
REMARK   3    L TENSOR                                                          
REMARK   3      L11:   5.0067 L22:   8.0262                                     
REMARK   3      L33:   1.6384 L12:  -0.5624                                     
REMARK   3      L13:  -0.3850 L23:   0.8969                                     
REMARK   3    S TENSOR                                                          
REMARK   3      S11:   0.5553 S12:   0.7297 S13:   0.2446                       
REMARK   3      S21:  -0.0692 S22:   0.2250 S23:  -0.5124                       
REMARK   3      S31:  -0.3696 S32:  -0.3466 S33:  -0.1133                       
REMARK   3   TLS GROUP : 20                                                     
REMARK   3    SELECTION: CHAIN 'D' AND (RESID 1 THROUGH 14 )                    
REMARK   3    ORIGIN FOR THE GROUP (A):  -3.5038 -28.4064  25.5517              
REMARK   3    T TENSOR                                                          
REMARK   3      T11:   0.5026 T22:   0.5883                                     
REMARK   3      T33:   0.4660 T12:  -0.1030                                     
REMARK   3      T13:  -0.1493 T23:  -0.0017                                     
REMARK   3    L TENSOR                                                          
REMARK   3      L11:   5.9579 L22:   2.7170                                     
REMARK   3      L33:   1.9823 L12:   2.0860                                     
REMARK   3      L13:   0.9525 L23:   0.2991                                     
REMARK   3    S TENSOR                                                          
REMARK   3      S11:  -0.0970 S12:  -0.0053 S13:   0.1065                       
REMARK   3      S21:  -0.4886 S22:   0.0403 S23:   0.5576                       
REMARK   3      S31:   0.0514 S32:  -0.8306 S33:   0.0097                       
REMARK   3   TLS GROUP : 21                                                     
REMARK   3    SELECTION: CHAIN 'C' AND (RESID 1 THROUGH 14 )                    
REMARK   3    ORIGIN FOR THE GROUP (A):  -0.8065 -27.9702  24.5165              
REMARK   3    T TENSOR                                                          
REMARK   3      T11:   0.5899 T22:   0.4693                                     
REMARK   3      T33:   0.4311 T12:  -0.0944                                     
REMARK   3      T13:  -0.1404 T23:   0.0514                                     
REMARK   3    L TENSOR                                                          
REMARK   3      L11:   4.7802 L22:   5.7955                                     
REMARK   3      L33:   1.6391 L12:   0.3613                                     
REMARK   3      L13:   0.1441 L23:   1.6564                                     
REMARK   3    S TENSOR                                                          
REMARK   3      S11:  -0.3267 S12:   0.3953 S13:   0.0687                       
REMARK   3      S21:  -1.2510 S22:   0.2747 S23:   0.5247                       
REMARK   3      S31:  -0.3406 S32:  -0.2941 S33:  -0.5378                       
REMARK   3                                                                      
REMARK   3  NCS DETAILS                                                         
REMARK   3   NUMBER OF NCS GROUPS : NULL                                        
REMARK   3                                                                      
REMARK   3  OTHER REFINEMENT REMARKS: NULL                                      
REMARK   4                                                                      
REMARK   4 4UX5 COMPLIES WITH FORMAT V. 3.30, 13-JUL-11                         
REMARK 100                                                                      
REMARK 100 THIS ENTRY HAS BEEN PROCESSED BY PDBE ON 19-AUG-14.                  
REMARK 100 THE PDBE ID CODE IS EBI-61568.                                       
REMARK 200                                                                      
REMARK 200 EXPERIMENTAL DETAILS                                                 
REMARK 200  EXPERIMENT TYPE                : X-RAY DIFFRACTION                  
REMARK 200  DATE OF DATA COLLECTION        : NULL                               
REMARK 200  TEMPERATURE           (KELVIN) : 100                                
REMARK 200  PH                             : NULL                               
REMARK 200  NUMBER OF CRYSTALS USED        : 2                                  
REMARK 200                                                                      
REMARK 200  SYNCHROTRON              (Y/N) : Y                                  
REMARK 200  RADIATION SOURCE               : SSRF                               
REMARK 200  BEAMLINE                       : BL17U                              
REMARK 200  X-RAY GENERATOR MODEL          : NULL                               
REMARK 200  MONOCHROMATIC OR LAUE    (M/L) : M                                  
REMARK 200  WAVELENGTH OR RANGE        (A) : 0.9792                             
REMARK 200  MONOCHROMATOR                  : NULL                               
REMARK 200  OPTICS                         : NULL                               
REMARK 200                                                                      
REMARK 200  DETECTOR TYPE                  : CCD (QUANTUM 315R)                 
REMARK 200  DETECTOR MANUFACTURER          : ADSC                               
REMARK 200  INTENSITY-INTEGRATION SOFTWARE : NULL                               
REMARK 200  DATA SCALING SOFTWARE          : NULL                               
REMARK 200                                                                      
REMARK 200  NUMBER OF UNIQUE REFLECTIONS   : 21699                              
REMARK 200  RESOLUTION RANGE HIGH      (A) : 2.40                               
REMARK 200  RESOLUTION RANGE LOW       (A) : 51.60                              
REMARK 200  REJECTION CRITERIA  (SIGMA(I)) : 5.0                                
REMARK 200                                                                      
REMARK 200 OVERALL.                                                             
REMARK 200  COMPLETENESS FOR RANGE     (%) : 99.9                               
REMARK 200  DATA REDUNDANCY                : 41.5                               
REMARK 200  R MERGE                    (I) : 0.01                               
REMARK 200  R SYM                      (I) : NULL                               
REMARK 200  <I/SIGMA(I)> FOR THE DATA SET  : NULL                               
REMARK 200                                                                      
REMARK 200 IN THE HIGHEST RESOLUTION SHELL.                                     
REMARK 200  HIGHEST RESOLUTION SHELL, RANGE HIGH (A) : NULL                     
REMARK 200  HIGHEST RESOLUTION SHELL, RANGE LOW  (A) : NULL                     
REMARK 200  COMPLETENESS FOR SHELL     (%) : NULL                               
REMARK 200  DATA REDUNDANCY IN SHELL       : NULL                               
REMARK 200  R MERGE FOR SHELL          (I) : NULL                               
REMARK 200  R SYM FOR SHELL            (I) : NULL                               
REMARK 200  <I/SIGMA(I)> FOR SHELL         : NULL                               
REMARK 200                                                                      
REMARK 200 DIFFRACTION PROTOCOL: SINGLE WAVELENGTH                              
REMARK 200 METHOD USED TO DETERMINE THE STRUCTURE: OTHER                        
REMARK 200 SOFTWARE USED: NULL                                                  
REMARK 200 STARTING MODEL: NONE                                                 
REMARK 200                                                                      
REMARK 200 REMARK: NONE                                                         
REMARK 280                                                                      
REMARK 280 CRYSTAL                                                              
REMARK 280 SOLVENT CONTENT, VS   (%): 57.31                                     
REMARK 280 MATTHEWS COEFFICIENT, VM (ANGSTROMS**3/DA): 2.88                     
REMARK 280                                                                      
REMARK 280 CRYSTALLIZATION CONDITIONS: NULL                                     
REMARK 290                                                                      
REMARK 290 CRYSTALLOGRAPHIC SYMMETRY                                            
REMARK 290 SYMMETRY OPERATORS FOR SPACE GROUP: P 4 21 2                         
REMARK 290                                                                      
REMARK 290      SYMOP   SYMMETRY                                                
REMARK 290     NNNMMM   OPERATOR                                                
REMARK 290       1555   X,Y,Z                                                   
REMARK 290       2555   -X,-Y,Z                                                 
REMARK 290       3555   -Y+1/2,X+1/2,Z                                          
REMARK 290       4555   Y+1/2,-X+1/2,Z                                          
REMARK 290       5555   -X+1/2,Y+1/2,-Z                                         
REMARK 290       6555   X+1/2,-Y+1/2,-Z                                         
REMARK 290       7555   Y,X,-Z                                                  
REMARK 290       8555   -Y,-X,-Z                                                
REMARK 290                                                                      
REMARK 290     WHERE NNN -> OPERATOR NUMBER                                     
REMARK 290           MMM -> TRANSLATION VECTOR                                  
REMARK 290                                                                      
REMARK 290 CRYSTALLOGRAPHIC SYMMETRY TRANSFORMATIONS                            
REMARK 290 THE FOLLOWING TRANSFORMATIONS OPERATE ON THE ATOM/HETATM             
REMARK 290 RECORDS IN THIS ENTRY TO PRODUCE CRYSTALLOGRAPHICALLY                
REMARK 290 RELATED MOLECULES.                                                   
REMARK 290   SMTRY1   1  1.000000  0.000000  0.000000        0.00000            
REMARK 290   SMTRY2   1  0.000000  1.000000  0.000000        0.00000            
REMARK 290   SMTRY3   1  0.000000  0.000000  1.000000        0.00000            
REMARK 290   SMTRY1   2 -1.000000  0.000000  0.000000        0.00000            
REMARK 290   SMTRY2   2  0.000000 -1.000000  0.000000        0.00000            
REMARK 290   SMTRY3   2  0.000000  0.000000  1.000000        0.00000            
REMARK 290   SMTRY1   3  0.000000 -1.000000  0.000000       58.68000            
REMARK 290   SMTRY2   3  1.000000  0.000000  0.000000       58.68000            
REMARK 290   SMTRY3   3  0.000000  0.000000  1.000000        0.00000            
REMARK 290   SMTRY1   4  0.000000  1.000000  0.000000       58.68000            
REMARK 290   SMTRY2   4 -1.000000  0.000000  0.000000       58.68000            
REMARK 290   SMTRY3   4  0.000000  0.000000  1.000000        0.00000            
REMARK 290   SMTRY1   5 -1.000000  0.000000  0.000000       58.68000            
REMARK 290   SMTRY2   5  0.000000  1.000000  0.000000       58.68000            
REMARK 290   SMTRY3   5  0.000000  0.000000 -1.000000        0.00000            
REMARK 290   SMTRY1   6  1.000000  0.000000  0.000000       58.68000            
REMARK 290   SMTRY2   6  0.000000 -1.000000  0.000000       58.68000            
REMARK 290   SMTRY3   6  0.000000  0.000000 -1.000000        0.00000            
REMARK 290   SMTRY1   7  0.000000  1.000000  0.000000        0.00000            
REMARK 290   SMTRY2   7  1.000000  0.000000  0.000000        0.00000            
REMARK 290   SMTRY3   7  0.000000  0.000000 -1.000000        0.00000            
REMARK 290   SMTRY1   8  0.000000 -1.000000  0.000000        0.00000            
REMARK 290   SMTRY2   8 -1.000000  0.000000  0.000000        0.00000            
REMARK 290   SMTRY3   8  0.000000  0.000000 -1.000000        0.00000            
REMARK 290                                                                      
REMARK 290 REMARK: NULL                                                         
REMARK 300                                                                      
REMARK 300 BIOMOLECULE: 1                                                       
REMARK 300 SEE REMARK 350 FOR THE AUTHOR PROVIDED AND/OR PROGRAM                
REMARK 300 GENERATED ASSEMBLY INFORMATION FOR THE STRUCTURE IN                  
REMARK 300 THIS ENTRY. THE REMARK MAY ALSO PROVIDE INFORMATION ON               
REMARK 300 BURIED SURFACE AREA.                                                 
REMARK 350                                                                      
REMARK 350 COORDINATES FOR A COMPLETE MULTIMER REPRESENTING THE KNOWN           
REMARK 350 BIOLOGICALLY SIGNIFICANT OLIGOMERIZATION STATE OF THE                
REMARK 350 MOLECULE CAN BE GENERATED BY APPLYING BIOMT TRANSFORMATIONS          
REMARK 350 GIVEN BELOW.  BOTH NON-CRYSTALLOGRAPHIC AND                          
REMARK 350 CRYSTALLOGRAPHIC OPERATIONS ARE GIVEN.                               
REMARK 350                                                                      
REMARK 350 BIOMOLECULE: 1                                                       
REMARK 350 AUTHOR DETERMINED BIOLOGICAL UNIT: TETRAMERIC                        
REMARK 350 SOFTWARE DETERMINED QUATERNARY STRUCTURE: TETRAMERIC                 
REMARK 350 SOFTWARE USED: PISA                                                  
REMARK 350 TOTAL BURIED SURFACE AREA: 4540 ANGSTROM**2                          
REMARK 350 SURFACE AREA OF THE COMPLEX: 15410 ANGSTROM**2                       
REMARK 350 CHANGE IN SOLVENT FREE ENERGY: -17.4 KCAL/MOL                        
REMARK 350 APPLY THE FOLLOWING TO CHAINS: A, C, D, B                            
REMARK 350   BIOMT1   1  1.000000  0.000000  0.000000        0.00000            
REMARK 350   BIOMT2   1  0.000000  1.000000  0.000000        0.00000            
REMARK 350   BIOMT3   1  0.000000  0.000000  1.000000        0.00000            
REMARK 465                                                                      
REMARK 465 MISSING RESIDUES                                                     
REMARK 465 THE FOLLOWING RESIDUES WERE NOT LOCATED IN THE                       
REMARK 465 EXPERIMENT. (M=MODEL NUMBER; RES=RESIDUE NAME; C=CHAIN               
REMARK 465 IDENTIFIER; SSSEQ=SEQUENCE NUMBER; I=INSERTION CODE.)                
REMARK 465                                                                      
REMARK 465   M RES C SSSEQI                                                     
REMARK 465     MET A     1                                                      
REMARK 465     VAL A     2                                                      
REMARK 465     LYS A     3                                                      
REMARK 465     ALA A     4                                                      
REMARK 465     ALA A     5                                                      
REMARK 465     ALA A     6                                                      
REMARK 465     ALA A     7                                                      
REMARK 465     ALA A     8                                                      
REMARK 465     ALA A     9                                                      
REMARK 465     SER A    10                                                      
REMARK 465     ALA A    11                                                      
REMARK 465     PRO A    12                                                      
REMARK 465     THR A    13                                                      
REMARK 465     ARG A   129                                                      
REMARK 465     HIS A   130                                                      
REMARK 465     THR A   131                                                      
REMARK 465     SER A   132                                                      
REMARK 465     LYS A   133                                                      
REMARK 465     PRO A   134                                                      
REMARK 465     LYS A   135                                                      
REMARK 465     GLN A   136                                                      
REMARK 465     PRO A   137                                                      
REMARK 465     LYS A   138                                                      
REMARK 465     MET B     1                                                      
REMARK 465     VAL B     2                                                      
REMARK 465     LYS B     3                                                      
REMARK 465     ALA B     4                                                      
REMARK 465     ALA B     5                                                      
REMARK 465     ALA B     6                                                      
REMARK 465     ALA B     7                                                      
REMARK 465     ALA B     8                                                      
REMARK 465     ALA B     9                                                      
REMARK 465     SER B    10                                                      
REMARK 465     ALA B    11                                                      
REMARK 465     PRO B    12                                                      
REMARK 465     THR B    13                                                      
REMARK 465     ARG B   129                                                      
REMARK 465     HIS B   130                                                      
REMARK 465     THR B   131                                                      
REMARK 465     SER B   132                                                      
REMARK 465     LYS B   133                                                      
REMARK 465     PRO B   134                                                      
REMARK 465     LYS B   135                                                      
REMARK 465     GLN B   136                                                      
REMARK 465     PRO B   137                                                      
REMARK 465     LYS B   138                                                      
REMARK 470                                                                      
REMARK 470 MISSING ATOM                                                         
REMARK 470 THE FOLLOWING RESIDUES HAVE MISSING ATOMS (M=MODEL NUMBER;           
REMARK 470 RES=RESIDUE NAME; C=CHAIN IDENTIFIER; SSEQ=SEQUENCE NUMBER;          
REMARK 470 I=INSERTION CODE):                                                   
REMARK 470   M RES CSSEQI  ATOMS                                                
REMARK 470     PRO B 128    CG   CD                                             
REMARK 470      DT C   4    C7                                                  
REMARK 470      DT C  11    C7                                                  
REMARK 470      DT D   2    C7                                                  
REMARK 470      DT D   3    C7                                                  
REMARK 470      DT D   9    C7                                                  
REMARK 470      DT D  12    C7                                                  
REMARK 470      DT D  13    C7                                                  
REMARK 480                                                                      
REMARK 480 ZERO OCCUPANCY ATOM                                                  
REMARK 480 THE FOLLOWING RESIDUES HAVE ATOMS MODELED WITH ZERO                  
REMARK 480 OCCUPANCY. THE LOCATION AND PROPERTIES OF THESE ATOMS                
REMARK 480 MAY NOT BE RELIABLE. (M=MODEL NUMBER; RES=RESIDUE NAME;              
REMARK 480 C=CHAIN IDENTIFIER; SSEQ=SEQUENCE NUMBER; I=INSERTION CODE):         
REMARK 480   M RES C SSEQI ATOMS                                                
REMARK 480      DC C    1     P  OP1  OP2                                       
REMARK 480      DC D    1     P  OP1  OP2                                       
REMARK 500                                                                      
REMARK 500 GEOMETRY AND STEREOCHEMISTRY                                         
REMARK 500 SUBTOPIC: TORSION ANGLES                                             
REMARK 500                                                                      
REMARK 500 TORSION ANGLES OUTSIDE THE EXPECTED RAMACHANDRAN REGIONS:            
REMARK 500 (M=MODEL NUMBER; RES=RESIDUE NAME; C=CHAIN IDENTIFIER;               
REMARK 500 SSEQ=SEQUENCE NUMBER; I=INSERTION CODE).                             
REMARK 500                                                                      
REMARK 500 STANDARD TABLE:                                                      
REMARK 500 FORMAT:(10X,I3,1X,A3,1X,A1,I4,A1,4X,F7.2,3X,F7.2)                    
REMARK 500                                                                      
REMARK 500 EXPECTED VALUES: GJ KLEYWEGT AND TA JONES (1996). PHI/PSI-           
REMARK 500 CHOLOGY: RAMACHANDRAN REVISITED. STRUCTURE 4, 1395 - 1400            
REMARK 500                                                                      
REMARK 500  M RES CSSEQI        PSI       PHI                                   
REMARK 500    ASP A  47       19.30     59.00                                   
REMARK 500    GLU A  72      -60.87   -131.00                                   
REMARK 500    GLU B  72      -60.74   -124.91                                   
REMARK 500                                                                      
REMARK 500 REMARK: NULL                                                         
DBREF  4UX5 A    1   138  UNP    G4NA99   G4NA99_MAGO7     1    138             
DBREF  4UX5 B    1   138  UNP    G4NA99   G4NA99_MAGO7     1    138             
DBREF  4UX5 C    1    14  PDB    4UX5     4UX5             1     14             
DBREF  4UX5 D    1    14  PDB    4UX5     4UX5             1     14             
SEQADV 4UX5     A       UNP  G4NA99    VAL    34 DELETION                       
SEQADV 4UX5     A       UNP  G4NA99    ASP    35 DELETION                       
SEQADV 4UX5     B       UNP  G4NA99    VAL    34 DELETION                       
SEQADV 4UX5     B       UNP  G4NA99    ASP    35 DELETION                       
SEQRES   1 A  136  MET VAL LYS ALA ALA ALA ALA ALA ALA SER ALA PRO THR          
SEQRES   2 A  136  GLY PRO GLY ILE TYR SER ALA THR TYR SER GLY ILE PRO          
SEQRES   3 A  136  VAL TYR GLU TYR GLN PHE GLY LEU LYS GLU HIS VAL MET          
SEQRES   4 A  136  ARG ARG ARG VAL ASP ASP TRP ILE ASN ALA THR HIS ILE          
SEQRES   5 A  136  LEU LYS ALA ALA GLY PHE ASP LYS PRO ALA ARG THR ARG          
SEQRES   6 A  136  ILE LEU GLU ARG GLU VAL GLN LYS ASP GLN HIS GLU LYS          
SEQRES   7 A  136  VAL GLN GLY GLY TYR GLY LYS TYR GLN GLY THR TRP ILE          
SEQRES   8 A  136  PRO LEU GLU ALA GLY GLU ALA LEU ALA HIS ARG ASN ASN          
SEQRES   9 A  136  ILE PHE ASP ARG LEU ARG PRO ILE PHE GLU PHE SER PRO          
SEQRES  10 A  136  GLY PRO ASP SER PRO PRO PRO ALA PRO ARG HIS THR SER          
SEQRES  11 A  136  LYS PRO LYS GLN PRO LYS                                      
SEQRES   1 B  136  MET VAL LYS ALA ALA ALA ALA ALA ALA SER ALA PRO THR          
SEQRES   2 B  136  GLY PRO GLY ILE TYR SER ALA THR TYR SER GLY ILE PRO          
SEQRES   3 B  136  VAL TYR GLU TYR GLN PHE GLY LEU LYS GLU HIS VAL MET          
SEQRES   4 B  136  ARG ARG ARG VAL ASP ASP TRP ILE ASN ALA THR HIS ILE          
SEQRES   5 B  136  LEU LYS ALA ALA GLY PHE ASP LYS PRO ALA ARG THR ARG          
SEQRES   6 B  136  ILE LEU GLU ARG GLU VAL GLN LYS ASP GLN HIS GLU LYS          
SEQRES   7 B  136  VAL GLN GLY GLY TYR GLY LYS TYR GLN GLY THR TRP ILE          
SEQRES   8 B  136  PRO LEU GLU ALA GLY GLU ALA LEU ALA HIS ARG ASN ASN          
SEQRES   9 B  136  ILE PHE ASP ARG LEU ARG PRO ILE PHE GLU PHE SER PRO          
SEQRES  10 B  136  GLY PRO ASP SER PRO PRO PRO ALA PRO ARG HIS THR SER          
SEQRES  11 B  136  LYS PRO LYS GLN PRO LYS                                      
SEQRES   1 C   14   DC  DA  DA  DT  DG  DA  DC  DG  DC  DG  DT  DA  DA          
SEQRES   2 C   14   DG                                                          
SEQRES   1 D   14   DC  DT  DT  DA  DC  DG  DC  DG  DT  DC  DA  DT  DT          
SEQRES   2 D   14   DG                                                          
FORMUL   5  HOH   *56(H2 O)                                                     
HELIX    1   1 ALA A   51  ALA A   58  1                                   8    
HELIX    2   2 ASP A   61  GLU A   72  1                                  12    
HELIX    3   3 VAL A   73  ASP A   76  5                                   4    
HELIX    4   4 TYR A   85  GLN A   89  5                                   5    
HELIX    5   5 PRO A   94  ASN A  105  1                                  12    
HELIX    6   6 LEU A  111  PHE A  117  1                                   7    
HELIX    7   7 ALA B   51  ALA B   58  1                                   8    
HELIX    8   8 ASP B   61  GLU B   72  1                                  12    
HELIX    9   9 VAL B   73  ASP B   76  5                                   4    
HELIX   10  10 TYR B   85  GLN B   89  5                                   5    
HELIX   11  11 PRO B   94  ASN B  105  1                                  12    
HELIX   12  12 ILE B  107  GLU B  116  1                                  10    
SHEET    1  AA 3 GLY A  16  TYR A  22  0                                        
SHEET    2  AA 3 ILE A  25  PHE A  32 -1  O  ILE A  25   N  TYR A  22           
SHEET    3  AA 3 GLU A  38  ARG A  43 -1  O  GLU A  38   N  PHE A  32           
SHEET    1  AB 3 ILE A  49  ASN A  50  0                                        
SHEET    2  AB 3 GLY A  90  ILE A  93 -1  O  ILE A  93   N  ILE A  49           
SHEET    3  AB 3 GLU A  79  VAL A  81 -1  O  GLU A  79   N  TRP A  92           
SHEET    1  BA 3 GLY B  16  TYR B  22  0                                        
SHEET    2  BA 3 ILE B  25  PHE B  32 -1  O  ILE B  25   N  TYR B  22           
SHEET    3  BA 3 GLU B  38  ARG B  43 -1  O  GLU B  38   N  PHE B  32           
SHEET    1  BB 3 ILE B  49  ASN B  50  0                                        
SHEET    2  BB 3 GLY B  90  ILE B  93 -1  O  ILE B  93   N  ILE B  49           
SHEET    3  BB 3 GLU B  79  VAL B  81 -1  O  GLU B  79   N  TRP B  92           
CISPEP   1 GLY A   33    LEU A   36          0         7.91                     
CISPEP   2 PRO A  121    ASP A  122          0        -7.64                     
CISPEP   3 GLY B   33    LEU B   36          0        13.61                     
CISPEP   4 GLY B   83    GLY B   84          0         1.77                     
CISPEP   5 PRO B  121    ASP B  122          0        -3.57                     
CRYST1  117.360  117.360   65.890  90.00  90.00  90.00 P 4 21 2     16          
ORIGX1      1.000000  0.000000  0.000000        0.00000                         
ORIGX2      0.000000  1.000000  0.000000        0.00000                         
ORIGX3      0.000000  0.000000  1.000000        0.00000                         
SCALE1      0.008521  0.000000  0.000000        0.00000                         
SCALE2      0.000000  0.008521  0.000000        0.00000                         
SCALE3      0.000000  0.000000  0.015177        0.00000                         
ATOM      1  N   GLY A  14     -10.126 -37.550  52.765  1.00 98.34           N  
ANISOU    1  N   GLY A  14     8963  13268  15133   1057   3238   1508       N  
ATOM      2  CA  GLY A  14      -9.127 -36.608  53.238  1.00 93.37           C  
ANISOU    2  CA  GLY A  14     8885  12450  14143   1329   3410   1115       C  
ATOM      3  C   GLY A  14      -7.786 -36.801  52.558  1.00 83.71           C  
ANISOU    3  C   GLY A  14     8192  10889  12726   1191   3145   1143       C  
ATOM      4  O   GLY A  14      -7.695 -37.494  51.544  1.00 82.53           O  
ANISOU    4  O   GLY A  14     7936  10642  12779    953   2789   1446       O  
ATOM      5  N   PRO A  15      -6.731 -36.183  53.112  1.00 71.99           N  
ANISOU    5  N   PRO A  15     7283   9236  10832   1310   3252    792       N  
ATOM      6  CA  PRO A  15      -5.379 -36.298  52.553  1.00 63.93           C  
ANISOU    6  CA  PRO A  15     6788   7910   9592   1179   3043    745       C  
ATOM      7  C   PRO A  15      -4.759 -37.675  52.781  1.00 57.79           C  
ANISOU    7  C   PRO A  15     6235   7260   8462    722   2952    881       C  
ATOM      8  O   PRO A  15      -4.762 -38.173  53.906  1.00 58.86           O  
ANISOU    8  O   PRO A  15     6477   7629   8259    573   3088    816       O  
ATOM      9  CB  PRO A  15      -4.598 -35.217  53.306  1.00 62.21           C  
ANISOU    9  CB  PRO A  15     7053   7513   9070   1388   3106    316       C  
ATOM     10  CG  PRO A  15      -5.322 -35.069  54.600  1.00 67.60           C  
ANISOU   10  CG  PRO A  15     7552   8545   9588   1486   3403    145       C  
ATOM     11  CD  PRO A  15      -6.774 -35.287  54.281  1.00 74.25           C  
ANISOU   11  CD  PRO A  15     7722   9624  10866   1566   3522    391       C  
ATOM     12  N   GLY A  16      -4.229 -38.279  51.722  1.00 52.37           N  
ANISOU   12  N   GLY A  16     5727   6395   7777    460   2458   1000       N  
ATOM     13  CA  GLY A  16      -3.623 -39.593  51.837  1.00 47.84           C  
ANISOU   13  CA  GLY A  16     5373   5857   6948     59   2252   1080       C  
ATOM     14  C   GLY A  16      -3.013 -40.117  50.551  1.00 41.80           C  
ANISOU   14  C   GLY A  16     4806   4886   6189   -141   1706   1093       C  
ATOM     15  O   GLY A  16      -2.938 -39.409  49.546  1.00 41.06           O  
ANISOU   15  O   GLY A  16     4755   4643   6202     -4   1503   1061       O  
ATOM     16  N   ILE A  17      -2.577 -41.372  50.589  1.00 40.66           N  
ANISOU   16  N   ILE A  17     4799   4733   5915   -467   1459   1138       N  
ATOM     17  CA  ILE A  17      -1.924 -41.999  49.448  1.00 38.05           C  
ANISOU   17  CA  ILE A  17     4676   4238   5545   -637    968   1053       C  
ATOM     18  C   ILE A  17      -2.924 -42.740  48.568  1.00 38.94           C  
ANISOU   18  C   ILE A  17     4440   4391   5964   -809    576   1315       C  
ATOM     19  O   ILE A  17      -3.757 -43.502  49.059  1.00 39.91           O  
ANISOU   19  O   ILE A  17     4242   4624   6299  -1000    571   1579       O  
ATOM     20  CB  ILE A  17      -0.830 -42.986  49.905  1.00 37.77           C  
ANISOU   20  CB  ILE A  17     4985   4095   5272   -848    820    879       C  
ATOM     21  CG1 ILE A  17       0.172 -42.287  50.827  1.00 35.92           C  
ANISOU   21  CG1 ILE A  17     5087   3808   4754   -697   1137    618       C  
ATOM     22  CG2 ILE A  17      -0.123 -43.602  48.705  1.00 34.04           C  
ANISOU   22  CG2 ILE A  17     4696   3476   4762   -959    358    691       C  
ATOM     23  CD1 ILE A  17       0.944 -41.180  50.156  1.00 34.85           C  
ANISOU   23  CD1 ILE A  17     5154   3547   4539   -499   1175    370       C  
ATOM     24  N   TYR A  18      -2.835 -42.512  47.263  1.00 36.24           N  
ANISOU   24  N   TYR A  18     4172   3967   5630   -771    231   1260       N  
ATOM     25  CA  TYR A  18      -3.684 -43.204  46.306  1.00 38.12           C  
ANISOU   25  CA  TYR A  18     4154   4213   6115   -933   -248   1450       C  
ATOM     26  C   TYR A  18      -2.837 -43.853  45.211  1.00 38.65           C  
ANISOU   26  C   TYR A  18     4583   4171   5931  -1061   -696   1196       C  
ATOM     27  O   TYR A  18      -1.644 -43.574  45.094  1.00 38.42           O  
ANISOU   27  O   TYR A  18     4935   4094   5570   -994   -577    901       O  
ATOM     28  CB  TYR A  18      -4.702 -42.240  45.698  1.00 40.56           C  
ANISOU   28  CB  TYR A  18     4143   4576   6692   -728   -294   1664       C  
ATOM     29  CG  TYR A  18      -5.639 -41.596  46.702  1.00 43.74           C  
ANISOU   29  CG  TYR A  18     4100   5113   7408   -540    156   1850       C  
ATOM     30  CD1 TYR A  18      -5.294 -40.414  47.345  1.00 43.70           C  
ANISOU   30  CD1 TYR A  18     4217   5090   7297   -232    616   1701       C  
ATOM     31  CD2 TYR A  18      -6.872 -42.163  46.996  1.00 47.33           C  
ANISOU   31  CD2 TYR A  18     3984   5715   8284   -669    123   2147       C  
ATOM     32  CE1 TYR A  18      -6.146 -39.819  48.257  1.00 46.75           C  
ANISOU   32  CE1 TYR A  18     4196   5621   7946     -6   1054   1781       C  
ATOM     33  CE2 TYR A  18      -7.732 -41.574  47.907  1.00 52.01           C  
ANISOU   33  CE2 TYR A  18     4112   6501   9150   -475    608   2274       C  
ATOM     34  CZ  TYR A  18      -7.363 -40.403  48.534  1.00 52.17           C  
ANISOU   34  CZ  TYR A  18     4289   6519   9015   -117   1083   2059       C  
ATOM     35  OH  TYR A  18      -8.213 -39.812  49.442  1.00 57.22           O  
ANISOU   35  OH  TYR A  18     4467   7370   9904    128   1592   2098       O  
ATOM     36  N   SER A  19      -3.450 -44.722  44.412  1.00 43.13           N  
ANISOU   36  N   SER A  19     5011   4709   6669  -1243  -1209   1280       N  
ATOM     37  CA  SER A  19      -2.720 -45.428  43.360  1.00 43.09           C  
ANISOU   37  CA  SER A  19     5343   4625   6403  -1340  -1643    966       C  
ATOM     38  C   SER A  19      -3.369 -45.247  41.990  1.00 47.59           C  
ANISOU   38  C   SER A  19     5880   5250   6952  -1334  -2094   1041       C  
ATOM     39  O   SER A  19      -4.441 -45.790  41.724  1.00 56.71           O  
ANISOU   39  O   SER A  19     6719   6373   8453  -1470  -2494   1261       O  
ATOM     40  CB  SER A  19      -2.618 -46.917  43.690  1.00 41.89           C  
ANISOU   40  CB  SER A  19     5190   4307   6418  -1588  -1974    875       C  
ATOM     41  OG  SER A  19      -3.867 -47.558  43.503  1.00 47.36           O  
ANISOU   41  OG  SER A  19     5549   4997   7450  -1677  -2272   1157       O  
ATOM     42  N   ALA A  20      -2.704 -44.495  41.119  1.00 43.07           N  
ANISOU   42  N   ALA A  20     5640   4762   5962  -1208  -2054    881       N  
ATOM     43  CA  ALA A  20      -3.247 -44.189  39.800  1.00 48.11           C  
ANISOU   43  CA  ALA A  20     6339   5480   6461  -1203  -2481    987       C  
ATOM     44  C   ALA A  20      -2.373 -44.733  38.678  1.00 46.46           C  
ANISOU   44  C   ALA A  20     6572   5359   5722  -1276  -2755    588       C  
ATOM     45  O   ALA A  20      -1.268 -45.220  38.913  1.00 46.49           O  
ANISOU   45  O   ALA A  20     6799   5359   5508  -1287  -2560    207       O  
ATOM     46  CB  ALA A  20      -3.419 -42.689  39.641  1.00 38.29           C  
ANISOU   46  CB  ALA A  20     5101   4283   5163  -1007  -2233   1250       C  
ATOM     47  N   THR A  21      -2.876 -44.639  37.453  1.00 49.33           N  
ANISOU   47  N   THR A  21     7047   5815   5880  -1294  -3174    656       N  
ATOM     48  CA  THR A  21      -2.124 -45.069  36.281  1.00 48.96           C  
ANISOU   48  CA  THR A  21     7362   5923   5317  -1249  -3145    261       C  
ATOM     49  C   THR A  21      -2.256 -44.052  35.154  1.00 51.97           C  
ANISOU   49  C   THR A  21     7986   6494   5267  -1233  -3262    463       C  
ATOM     50  O   THR A  21      -3.355 -43.788  34.670  1.00 51.13           O  
ANISOU   50  O   THR A  21     7746   6340   5340  -1238  -3635    774       O  
ATOM     51  CB  THR A  21      -2.593 -46.448  35.782  1.00 51.65           C  
ANISOU   51  CB  THR A  21     7609   6181   5834  -1252  -3426     38       C  
ATOM     52  OG1 THR A  21      -2.292 -47.442  36.770  1.00 52.83           O  
ANISOU   52  OG1 THR A  21     7603   6152   6318  -1250  -3265   -123       O  
ATOM     53  CG2 THR A  21      -1.895 -46.811  34.478  1.00 51.07           C  
ANISOU   53  CG2 THR A  21     7824   6358   5223  -1183  -3423   -360       C  
ATOM     54  N   TYR A  22      -1.131 -43.476  34.745  1.00 46.78           N  
ANISOU   54  N   TYR A  22     7653   6043   4077  -1217  -2907    308       N  
ATOM     55  CA  TYR A  22      -1.132 -42.493  33.671  1.00 51.92           C  
ANISOU   55  CA  TYR A  22     8567   6882   4278  -1231  -2940    547       C  
ATOM     56  C   TYR A  22      -0.223 -42.937  32.534  1.00 56.19           C  
ANISOU   56  C   TYR A  22     9353   7749   4248  -1216  -2774    139       C  
ATOM     57  O   TYR A  22       0.970 -43.166  32.739  1.00 52.01           O  
ANISOU   57  O   TYR A  22     8851   7353   3556  -1174  -2340   -215       O  
ATOM     58  CB  TYR A  22      -0.698 -41.123  34.194  1.00 50.02           C  
ANISOU   58  CB  TYR A  22     8435   6604   3965  -1237  -2602    891       C  
ATOM     59  CG  TYR A  22      -1.477 -40.663  35.404  1.00 48.53           C  
ANISOU   59  CG  TYR A  22     7887   6124   4429  -1130  -2592   1228       C  
ATOM     60  CD1 TYR A  22      -2.779 -40.201  35.279  1.00 51.54           C  
ANISOU   60  CD1 TYR A  22     8014   6359   5209  -1046  -2986   1660       C  
ATOM     61  CD2 TYR A  22      -0.909 -40.690  36.673  1.00 45.03           C  
ANISOU   61  CD2 TYR A  22     7265   5551   4292  -1054  -2086   1056       C  
ATOM     62  CE1 TYR A  22      -3.496 -39.780  36.382  1.00 52.73           C  
ANISOU   62  CE1 TYR A  22     7711   6282   6042   -872  -2807   1874       C  
ATOM     63  CE2 TYR A  22      -1.618 -40.270  37.782  1.00 39.05           C  
ANISOU   63  CE2 TYR A  22     6129   4574   4135   -904  -1925   1285       C  
ATOM     64  CZ  TYR A  22      -2.911 -39.816  37.631  1.00 48.52           C  
ANISOU   64  CZ  TYR A  22     7047   5670   5719   -804  -2249   1675       C  
ATOM     65  OH  TYR A  22      -3.620 -39.398  38.733  1.00 46.34           O  
ANISOU   65  OH  TYR A  22     6347   5230   6029   -622  -2022   1846       O  
ATOM     66  N   SER A  23      -0.800 -43.052  31.341  1.00 58.90           N  
ANISOU   66  N   SER A  23    10675   7682   4023    152  -2047   1067       N  
ATOM     67  CA  SER A  23      -0.087 -43.530  30.158  1.00 62.55           C  
ANISOU   67  CA  SER A  23    11437   8325   4003    266  -1965    845       C  
ATOM     68  C   SER A  23       0.546 -44.899  30.394  1.00 61.15           C  
ANISOU   68  C   SER A  23    11454   7963   3817    177  -1962    368       C  
ATOM     69  O   SER A  23       1.640 -45.181  29.908  1.00 61.17           O  
ANISOU   69  O   SER A  23    11677   7979   3586    284  -1659    175       O  
ATOM     70  CB  SER A  23       0.984 -42.523  29.728  1.00 65.80           C  
ANISOU   70  CB  SER A  23    11901   8839   4260    464  -1458   1088       C  
ATOM     71  OG  SER A  23       0.401 -41.296  29.327  1.00 70.31           O  
ANISOU   71  OG  SER A  23    12277   9588   4850    545  -1499   1554       O  
ATOM     72  N   GLY A  24      -0.153 -45.746  31.143  1.00 60.00           N  
ANISOU   72  N   GLY A  24    11192   7621   3984    -26  -2298    201       N  
ATOM     73  CA  GLY A  24       0.325 -47.085  31.426  1.00 59.09           C  
ANISOU   73  CA  GLY A  24    11183   7287   3982   -135  -2354   -211       C  
ATOM     74  C   GLY A  24       1.441 -47.104  32.451  1.00 51.32           C  
ANISOU   74  C   GLY A  24    10227   6052   3219   -147  -1963   -236       C  
ATOM     75  O   GLY A  24       2.163 -48.093  32.575  1.00 56.47           O  
ANISOU   75  O   GLY A  24    10981   6510   3966   -190  -1913   -553       O  
ATOM     76  N   ILE A  25       1.583 -46.006  33.186  1.00 47.91           N  
ANISOU   76  N   ILE A  25     9673   5607   2924   -105  -1697     97       N  
ATOM     77  CA  ILE A  25       2.604 -45.906  34.220  1.00 48.97           C  
ANISOU   77  CA  ILE A  25     9779   5507   3322   -110  -1331     93       C  
ATOM     78  C   ILE A  25       1.975 -45.802  35.605  1.00 40.75           C  
ANISOU   78  C   ILE A  25     8379   4348   2755   -296  -1369    249       C  
ATOM     79  O   ILE A  25       1.432 -44.760  35.975  1.00 40.13           O  
ANISOU   79  O   ILE A  25     8064   4364   2821   -267  -1269    530       O  
ATOM     80  CB  ILE A  25       3.528 -44.698  33.991  1.00 47.70           C  
ANISOU   80  CB  ILE A  25     9651   5393   3080    124   -856    309       C  
ATOM     81  CG1 ILE A  25       4.221 -44.813  32.632  1.00 46.51           C  
ANISOU   81  CG1 ILE A  25     9750   5383   2540    304   -697    176       C  
ATOM     82  CG2 ILE A  25       4.554 -44.590  35.111  1.00 38.97           C  
ANISOU   82  CG2 ILE A  25     8409   4010   2388    117   -520    275       C  
ATOM     83  CD1 ILE A  25       5.209 -43.702  32.358  1.00 46.18           C  
ANISOU   83  CD1 ILE A  25     9691   5350   2507    523   -196    408       C  
ATOM     84  N   PRO A  26       2.039 -46.899  36.373  1.00 44.76           N  
ANISOU   84  N   PRO A  26     8841   4649   3518   -489  -1500     72       N  
ATOM     85  CA  PRO A  26       1.530 -46.949  37.746  1.00 41.70           C  
ANISOU   85  CA  PRO A  26     8163   4170   3509   -679  -1493    223       C  
ATOM     86  C   PRO A  26       2.307 -46.018  38.671  1.00 40.57           C  
ANISOU   86  C   PRO A  26     7925   3982   3508   -593  -1091    353       C  
ATOM     87  O   PRO A  26       3.538 -46.050  38.683  1.00 33.23           O  
ANISOU   87  O   PRO A  26     7144   2909   2575   -489   -887    236       O  
ATOM     88  CB  PRO A  26       1.738 -48.415  38.146  1.00 38.13           C  
ANISOU   88  CB  PRO A  26     7757   3482   3249   -870  -1708     18       C  
ATOM     89  CG  PRO A  26       1.854 -49.153  36.863  1.00 41.67           C  
ANISOU   89  CG  PRO A  26     8449   3923   3461   -809  -1953   -279       C  
ATOM     90  CD  PRO A  26       2.539 -48.209  35.930  1.00 46.27           C  
ANISOU   90  CD  PRO A  26     9247   4678   3657   -542  -1680   -281       C  
ATOM     91  N   VAL A  27       1.592 -45.189  39.425  1.00 37.56           N  
ANISOU   91  N   VAL A  27     7276   3701   3291   -630   -986    561       N  
ATOM     92  CA  VAL A  27       2.226 -44.295  40.387  1.00 37.48           C  
ANISOU   92  CA  VAL A  27     7153   3649   3436   -556   -651    623       C  
ATOM     93  C   VAL A  27       1.527 -44.337  41.738  1.00 37.25           C  
ANISOU   93  C   VAL A  27     6898   3655   3598   -743   -619    705       C  
ATOM     94  O   VAL A  27       0.380 -44.772  41.845  1.00 38.27           O  
ANISOU   94  O   VAL A  27     6882   3860   3797   -906   -793    789       O  
ATOM     95  CB  VAL A  27       2.234 -42.827  39.899  1.00 39.50           C  
ANISOU   95  CB  VAL A  27     7291   4009   3708   -334   -429    770       C  
ATOM     96  CG1 VAL A  27       3.042 -42.682  38.615  1.00 42.27           C  
ANISOU   96  CG1 VAL A  27     7882   4353   3825   -133   -366    750       C  
ATOM     97  CG2 VAL A  27       0.810 -42.322  39.708  1.00 40.26           C  
ANISOU   97  CG2 VAL A  27     7138   4274   3886   -381   -561    951       C  
ATOM     98  N   TYR A  28       2.237 -43.893  42.770  1.00 35.26           N  
ANISOU   98  N   TYR A  28     6618   3347   3431   -715   -392    673       N  
ATOM     99  CA  TYR A  28       1.612 -43.569  44.042  1.00 32.97           C  
ANISOU   99  CA  TYR A  28     6127   3165   3237   -835   -260    736       C  
ATOM    100  C   TYR A  28       1.370 -42.070  44.053  1.00 32.59           C  
ANISOU  100  C   TYR A  28     5850   3208   3326   -660    -13    757       C  
ATOM    101  O   TYR A  28       2.243 -41.295  43.660  1.00 30.50           O  
ANISOU  101  O   TYR A  28     5618   2852   3118   -454    117    707       O  
ATOM    102  CB  TYR A  28       2.487 -43.987  45.224  1.00 33.91           C  
ANISOU  102  CB  TYR A  28     6369   3192   3322   -915   -215    665       C  
ATOM    103  CG  TYR A  28       2.835 -45.457  45.250  1.00 35.99           C  
ANISOU  103  CG  TYR A  28     6821   3302   3553  -1085   -473    673       C  
ATOM    104  CD1 TYR A  28       1.845 -46.422  45.382  1.00 39.29           C  
ANISOU  104  CD1 TYR A  28     7168   3761   3999  -1311   -649    805       C  
ATOM    105  CD2 TYR A  28       4.155 -45.880  45.157  1.00 37.87           C  
ANISOU  105  CD2 TYR A  28     7233   3323   3831  -1011   -538    543       C  
ATOM    106  CE1 TYR A  28       2.158 -47.768  45.407  1.00 40.98           C  
ANISOU  106  CE1 TYR A  28     7504   3783   4282  -1468   -903    820       C  
ATOM    107  CE2 TYR A  28       4.479 -47.225  45.185  1.00 40.09           C  
ANISOU  107  CE2 TYR A  28     7536   3512   4182  -1115   -767    502       C  
ATOM    108  CZ  TYR A  28       3.477 -48.163  45.311  1.00 42.15           C  
ANISOU  108  CZ  TYR A  28     7753   3789   4471  -1343   -955    642       C  
ATOM    109  OH  TYR A  28       3.795 -49.501  45.338  1.00 47.08           O  
ANISOU  109  OH  TYR A  28     8349   4302   5238  -1419  -1177    616       O  
ATOM    110  N   GLU A  29       0.184 -41.656  44.483  1.00 35.94           N  
ANISOU  110  N   GLU A  29     6001   3777   3878   -740     67    838       N  
ATOM    111  CA  GLU A  29      -0.147 -40.238  44.494  1.00 38.45           C  
ANISOU  111  CA  GLU A  29     6038   4142   4431   -580    288    845       C  
ATOM    112  C   GLU A  29      -0.628 -39.777  45.864  1.00 38.78           C  
ANISOU  112  C   GLU A  29     5866   4291   4577   -657    547    746       C  
ATOM    113  O   GLU A  29      -1.638 -40.258  46.375  1.00 32.92           O  
ANISOU  113  O   GLU A  29     4997   3664   3846   -844    568    814       O  
ATOM    114  CB  GLU A  29      -1.207 -39.928  43.436  1.00 43.32           C  
ANISOU  114  CB  GLU A  29     6461   4808   5192   -551    141   1026       C  
ATOM    115  CG  GLU A  29      -1.573 -38.454  43.342  1.00 50.06           C  
ANISOU  115  CG  GLU A  29     6974   5657   6390   -383    333   1079       C  
ATOM    116  CD  GLU A  29      -2.476 -38.150  42.161  1.00 56.76           C  
ANISOU  116  CD  GLU A  29     7663   6528   7376   -338    107   1314       C  
ATOM    117  OE1 GLU A  29      -2.647 -39.035  41.296  1.00 58.18           O  
ANISOU  117  OE1 GLU A  29     8059   6739   7306   -402   -209   1394       O  
ATOM    118  OE2 GLU A  29      -3.016 -37.025  42.098  1.00 60.20           O  
ANISOU  118  OE2 GLU A  29     7748   6935   8190   -236    215   1408       O  
ATOM    119  N   TYR A  30       0.111 -38.844  46.453  1.00 35.76           N  
ANISOU  119  N   TYR A  30     5437   3864   4286   -509    757    567       N  
ATOM    120  CA  TYR A  30      -0.274 -38.237  47.720  1.00 33.81           C  
ANISOU  120  CA  TYR A  30     5001   3740   4107   -539   1028    388       C  
ATOM    121  C   TYR A  30      -1.085 -36.978  47.463  1.00 36.04           C  
ANISOU  121  C   TYR A  30     4863   4015   4816   -412   1212    372       C  
ATOM    122  O   TYR A  30      -0.584 -36.022  46.874  1.00 35.95           O  
ANISOU  122  O   TYR A  30     4730   3848   5082   -202   1234    358       O  
ATOM    123  CB  TYR A  30       0.960 -37.910  48.564  1.00 33.41           C  
ANISOU  123  CB  TYR A  30     5114   3624   3957   -446   1096    137       C  
ATOM    124  CG  TYR A  30       0.651 -37.191  49.861  1.00 37.09           C  
ANISOU  124  CG  TYR A  30     5422   4242   4431   -446   1367   -132       C  
ATOM    125  CD1 TYR A  30      -0.233 -37.735  50.785  1.00 38.76           C  
ANISOU  125  CD1 TYR A  30     5634   4706   4387   -653   1510   -117       C  
ATOM    126  CD2 TYR A  30       1.252 -35.976  50.167  1.00 33.55           C  
ANISOU  126  CD2 TYR A  30     4814   3677   4255   -237   1495   -416       C  
ATOM    127  CE1 TYR A  30      -0.515 -37.085  51.973  1.00 41.77           C  
ANISOU  127  CE1 TYR A  30     5903   5270   4697   -646   1805   -402       C  
ATOM    128  CE2 TYR A  30       0.976 -35.321  51.357  1.00 40.93           C  
ANISOU  128  CE2 TYR A  30     5619   4761   5173   -227   1735   -745       C  
ATOM    129  CZ  TYR A  30       0.093 -35.880  52.252  1.00 43.23           C  
ANISOU  129  CZ  TYR A  30     5955   5351   5118   -429   1904   -749       C  
ATOM    130  OH  TYR A  30      -0.187 -35.233  53.433  1.00 53.18           O  
ANISOU  130  OH  TYR A  30     7116   6803   6286   -411   2189  -1112       O  
ATOM    131  N   GLN A  31      -2.340 -36.979  47.898  1.00 38.41           N  
ANISOU  131  N   GLN A  31     4905   4452   5238   -541   1354    399       N  
ATOM    132  CA  GLN A  31      -3.206 -35.825  47.693  1.00 42.07           C  
ANISOU  132  CA  GLN A  31     4908   4869   6206   -435   1521    382       C  
ATOM    133  C   GLN A  31      -3.425 -35.059  48.992  1.00 46.37           C  
ANISOU  133  C   GLN A  31     5235   5511   6875   -414   1909     42       C  
ATOM    134  O   GLN A  31      -3.504 -35.647  50.068  1.00 46.94           O  
ANISOU  134  O   GLN A  31     5467   5780   6588   -564   2068    -84       O  
ATOM    135  CB  GLN A  31      -4.543 -36.261  47.092  1.00 39.65           C  
ANISOU  135  CB  GLN A  31     4381   4589   6097   -571   1392    642       C  
ATOM    136  CG  GLN A  31      -4.402 -36.868  45.704  1.00 52.53           C  
ANISOU  136  CG  GLN A  31     6210   6136   7611   -562    974    919       C  
ATOM    137  CD  GLN A  31      -5.738 -37.134  45.038  1.00 52.51           C  
ANISOU  137  CD  GLN A  31     5944   6122   7886   -668    766   1149       C  
ATOM    138  OE1 GLN A  31      -6.787 -37.078  45.679  1.00 57.82           O  
ANISOU  138  OE1 GLN A  31     6287   6832   8850   -786    951   1130       O  
ATOM    139  NE2 GLN A  31      -5.704 -37.423  43.741  1.00 46.70           N  
ANISOU  139  NE2 GLN A  31     5348   5329   7066   -622    376   1356       N  
ATOM    140  N   PHE A  32      -3.516 -33.739  48.872  1.00 47.28           N  
ANISOU  140  N   PHE A  32     4982   5484   7498   -223   2057   -102       N  
ATOM    141  CA  PHE A  32      -3.627 -32.842  50.015  1.00 47.90           C  
ANISOU  141  CA  PHE A  32     4822   5613   7764   -155   2420   -521       C  
ATOM    142  C   PHE A  32      -3.980 -31.459  49.493  1.00 53.38           C  
ANISOU  142  C   PHE A  32     5001   6063   9218     44   2501   -565       C  
ATOM    143  O   PHE A  32      -3.455 -31.039  48.467  1.00 53.03           O  
ANISOU  143  O   PHE A  32     4925   5802   9424    191   2280   -341       O  
ATOM    144  CB  PHE A  32      -2.321 -32.804  50.812  1.00 47.02           C  
ANISOU  144  CB  PHE A  32     5043   5527   7295    -83   2422   -835       C  
ATOM    145  CG  PHE A  32      -1.135 -32.326  50.016  1.00 46.56           C  
ANISOU  145  CG  PHE A  32     5054   5190   7445    119   2196   -778       C  
ATOM    146  CD1 PHE A  32      -0.507 -33.164  49.106  1.00 45.27           C  
ANISOU  146  CD1 PHE A  32     5219   4961   7023     89   1902   -451       C  
ATOM    147  CD2 PHE A  32      -0.649 -31.038  50.178  1.00 48.24           C  
ANISOU  147  CD2 PHE A  32     4979   5188   8163    340   2305  -1062       C  
ATOM    148  CE1 PHE A  32       0.581 -32.728  48.373  1.00 43.31           C  
ANISOU  148  CE1 PHE A  32     5019   4460   6975    275   1772   -381       C  
ATOM    149  CE2 PHE A  32       0.441 -30.597  49.449  1.00 47.70           C  
ANISOU  149  CE2 PHE A  32     4935   4836   8355    522   2140   -961       C  
ATOM    150  CZ  PHE A  32       1.055 -31.443  48.545  1.00 44.32           C  
ANISOU  150  CZ  PHE A  32     4844   4368   7626    489   1898   -606       C  
ATOM    151  N   GLY A  33      -4.875 -30.749  50.170  1.00 69.55           N  
ANISOU  151  N   GLY A  33     8564  11021   6841   2086   2117  -1801       N  
ATOM    152  CA  GLY A  33      -5.260 -29.440  49.673  1.00 79.46           C  
ANISOU  152  CA  GLY A  33     9796  11982   8414   2568   2140  -1931       C  
ATOM    153  C   GLY A  33      -6.717 -29.072  49.410  1.00 87.82           C  
ANISOU  153  C   GLY A  33    10355  13242   9772   2910   2340  -1924       C  
ATOM    154  O   GLY A  33      -7.125 -27.984  49.819  1.00 93.96           O  
ANISOU  154  O   GLY A  33    11229  13789  10683   3221   2522  -2144       O  
ATOM    155  N   LEU A  36      -7.516 -29.912  48.742  1.00 95.62           N  
ANISOU  155  N   LEU A  36    10806  14632  10895   2851   2292  -1693       N  
ATOM    156  CA  LEU A  36      -7.184 -31.281  48.345  1.00 93.91           C  
ANISOU  156  CA  LEU A  36    10439  14708  10533   2432   2123  -1457       C  
ATOM    157  C   LEU A  36      -6.839 -31.402  46.855  1.00 92.06           C  
ANISOU  157  C   LEU A  36    10125  14314  10539   2442   1700  -1207       C  
ATOM    158  O   LEU A  36      -6.930 -32.482  46.269  1.00 91.00           O  
ANISOU  158  O   LEU A  36     9763  14394  10421   2117   1525   -992       O  
ATOM    159  CB  LEU A  36      -8.357 -32.206  48.703  1.00 99.40           C  
ANISOU  159  CB  LEU A  36    10647  15878  11243   2201   2339  -1360       C  
ATOM    160  CG  LEU A  36      -8.202 -33.730  48.728  1.00 98.85           C  
ANISOU  160  CG  LEU A  36    10468  16096  10996   1656   2273  -1143       C  
ATOM    161  CD1 LEU A  36      -6.908 -34.132  49.403  1.00 96.25           C  
ANISOU  161  CD1 LEU A  36    10694  15574  10302   1341   2211  -1153       C  
ATOM    162  CD2 LEU A  36      -9.390 -34.367  49.434  1.00103.57           C  
ANISOU  162  CD2 LEU A  36    10710  17045  11598   1448   2586  -1106       C  
ATOM    163  N   LYS A  37      -6.427 -30.297  46.243  1.00 89.29           N  
ANISOU  163  N   LYS A  37    10020  13543  10364   2775   1537  -1231       N  
ATOM    164  CA  LYS A  37      -6.118 -30.304  44.816  1.00 81.95           C  
ANISOU  164  CA  LYS A  37     9081  12444   9613   2782   1161   -976       C  
ATOM    165  C   LYS A  37      -4.629 -30.495  44.529  1.00 70.91           C  
ANISOU  165  C   LYS A  37     8161  10668   8112   2443    947   -896       C  
ATOM    166  O   LYS A  37      -4.251 -30.849  43.413  1.00 68.21           O  
ANISOU  166  O   LYS A  37     7825  10261   7831   2311    685   -684       O  
ATOM    167  CB  LYS A  37      -6.610 -29.015  44.154  1.00 87.06           C  
ANISOU  167  CB  LYS A  37     9696  12856  10526   3345   1090   -967       C  
ATOM    168  CG  LYS A  37      -7.820 -29.213  43.251  1.00 90.33           C  
ANISOU  168  CG  LYS A  37     9538  13637  11146   3580    938   -787       C  
ATOM    169  CD  LYS A  37      -8.133 -27.962  42.443  1.00 93.75           C  
ANISOU  169  CD  LYS A  37    10022  13763  11836   4136    761   -695       C  
ATOM    170  CE  LYS A  37      -9.281 -28.209  41.474  1.00 96.77           C  
ANISOU  170  CE  LYS A  37     9880  14482  12406   4251    496   -472       C  
ATOM    171  NZ  LYS A  37      -9.577 -27.014  40.636  1.00100.81           N  
ANISOU  171  NZ  LYS A  37    10523  14630  13152   4681    258   -312       N  
ATOM    172  N   GLU A  38      -3.785 -30.257  45.528  1.00 64.86           N  
ANISOU  172  N   GLU A  38     7782   9676   7185   2302   1057  -1079       N  
ATOM    173  CA  GLU A  38      -2.350 -30.461  45.356  1.00 57.75           C  
ANISOU  173  CA  GLU A  38     7253   8456   6234   1974    855  -1020       C  
ATOM    174  C   GLU A  38      -2.023 -31.948  45.367  1.00 52.16           C  
ANISOU  174  C   GLU A  38     6424   7996   5400   1538    759   -876       C  
ATOM    175  O   GLU A  38      -2.773 -32.757  45.918  1.00 52.08           O  
ANISOU  175  O   GLU A  38     6165   8356   5268   1421    896   -870       O  
ATOM    176  CB  GLU A  38      -1.551 -29.744  46.447  1.00 57.63           C  
ANISOU  176  CB  GLU A  38     7662   8137   6097   1941    938  -1273       C  
ATOM    177  CG  GLU A  38      -1.935 -28.293  46.669  1.00 63.30           C  
ANISOU  177  CG  GLU A  38     8554   8567   6930   2371   1082  -1487       C  
ATOM    178  CD  GLU A  38      -1.152 -27.658  47.802  1.00 67.21           C  
ANISOU  178  CD  GLU A  38     9501   8771   7264   2276   1144  -1788       C  
ATOM    179  OE1 GLU A  38       0.081 -27.507  47.666  1.00 64.84           O  
ANISOU  179  OE1 GLU A  38     9491   8144   7000   2012    933  -1768       O  
ATOM    180  OE2 GLU A  38      -1.769 -27.316  48.832  1.00 72.64           O  
ANISOU  180  OE2 GLU A  38    10241   9575   7782   2452   1410  -2063       O  
ATOM    181  N   HIS A  39      -0.896 -32.305  44.760  1.00 44.80           N  
ANISOU  181  N   HIS A  39     5668   6837   4516   1296    547   -761       N  
ATOM    182  CA  HIS A  39      -0.493 -33.702  44.679  1.00 41.74           C  
ANISOU  182  CA  HIS A  39     5199   6596   4064    928    438   -633       C  
ATOM    183  C   HIS A  39       1.002 -33.856  44.424  1.00 38.12           C  
ANISOU  183  C   HIS A  39     4992   5822   3671    711    264   -599       C  
ATOM    184  O   HIS A  39       1.648 -32.967  43.868  1.00 37.48           O  
ANISOU  184  O   HIS A  39     5080   5442   3720    807    212   -612       O  
ATOM    185  CB  HIS A  39      -1.286 -34.422  43.582  1.00 40.02           C  
ANISOU  185  CB  HIS A  39     4656   6625   3926    907    361   -470       C  
ATOM    186  CG  HIS A  39      -1.326 -33.681  42.282  1.00 40.35           C  
ANISOU  186  CG  HIS A  39     4705   6523   4104   1130    241   -382       C  
ATOM    187  ND1 HIS A  39      -2.229 -32.671  42.030  1.00 43.42           N  
ANISOU  187  ND1 HIS A  39     4979   6946   4573   1514    284   -391       N  
ATOM    188  CD2 HIS A  39      -0.575 -33.802  41.162  1.00 41.03           C  
ANISOU  188  CD2 HIS A  39     4921   6430   4241   1032     89   -269       C  
ATOM    189  CE1 HIS A  39      -2.032 -32.201  40.811  1.00 44.78           C  
ANISOU  189  CE1 HIS A  39     5243   6952   4818   1631    124   -250       C  
ATOM    190  NE2 HIS A  39      -1.034 -32.871  40.263  1.00 44.65           N  
ANISOU  190  NE2 HIS A  39     5383   6821   4761   1326     28   -181       N  
ATOM    191  N   VAL A  40       1.545 -34.989  44.853  1.00 29.43           N  
ANISOU  191  N   VAL A  40     3900   4780   2504    419    182   -545       N  
ATOM    192  CA  VAL A  40       2.915 -35.365  44.534  1.00 32.14           C  
ANISOU  192  CA  VAL A  40     4366   4877   2968    226     12   -501       C  
ATOM    193  C   VAL A  40       2.924 -36.826  44.105  1.00 29.37           C  
ANISOU  193  C   VAL A  40     3868   4644   2648     17    -66   -367       C  
ATOM    194  O   VAL A  40       2.436 -37.692  44.829  1.00 33.61           O  
ANISOU  194  O   VAL A  40     4351   5363   3056   -119    -47   -319       O  
ATOM    195  CB  VAL A  40       3.872 -35.168  45.729  1.00 33.43           C  
ANISOU  195  CB  VAL A  40     4753   4891   3058    108    -76   -605       C  
ATOM    196  CG1 VAL A  40       5.264 -35.674  45.383  1.00 32.99           C  
ANISOU  196  CG1 VAL A  40     4714   4626   3196    -76   -266   -548       C  
ATOM    197  CG2 VAL A  40       3.924 -33.702  46.143  1.00 34.09           C  
ANISOU  197  CG2 VAL A  40     5037   4795   3122    283     -9   -788       C  
ATOM    198  N   MET A  41       3.470 -37.100  42.925  1.00 28.74           N  
ANISOU  198  N   MET A  41     3753   4442   2726    -21   -130   -313       N  
ATOM    199  CA  MET A  41       3.449 -38.453  42.382  1.00 28.09           C  
ANISOU  199  CA  MET A  41     3564   4422   2688   -196   -191   -235       C  
ATOM    200  C   MET A  41       4.777 -39.172  42.568  1.00 29.58           C  
ANISOU  200  C   MET A  41     3829   4387   3024   -342   -304   -228       C  
ATOM    201  O   MET A  41       5.844 -38.591  42.371  1.00 26.96           O  
ANISOU  201  O   MET A  41     3558   3853   2831   -311   -326   -275       O  
ATOM    202  CB  MET A  41       3.087 -38.429  40.895  1.00 25.13           C  
ANISOU  202  CB  MET A  41     3112   4091   2344   -139   -180   -210       C  
ATOM    203  CG  MET A  41       1.717 -37.856  40.593  1.00 27.57           C  
ANISOU  203  CG  MET A  41     3280   4646   2549     29   -140   -187       C  
ATOM    204  SD  MET A  41       1.265 -38.053  38.860  1.00 34.65           S  
ANISOU  204  SD  MET A  41     4113   5642   3410     48   -225   -133       S  
ATOM    205  CE  MET A  41      -0.252 -37.100  38.800  1.00 32.44           C  
ANISOU  205  CE  MET A  41     3626   5634   3068    331   -238    -85       C  
ATOM    206  N   ARG A  42       4.695 -40.442  42.953  1.00 31.17           N  
ANISOU  206  N   ARG A  42     4007   4613   3224   -503   -376   -160       N  
ATOM    207  CA  ARG A  42       5.863 -41.309  43.029  1.00 33.60           C  
ANISOU  207  CA  ARG A  42     4350   4693   3722   -593   -507   -136       C  
ATOM    208  C   ARG A  42       5.640 -42.516  42.124  1.00 22.85           C  
ANISOU  208  C   ARG A  42     2934   3292   2457   -690   -501   -124       C  
ATOM    209  O   ARG A  42       4.619 -43.194  42.232  1.00 23.61           O  
ANISOU  209  O   ARG A  42     3003   3525   2442   -811   -488    -67       O  
ATOM    210  CB  ARG A  42       6.123 -41.758  44.471  1.00 36.79           C  
ANISOU  210  CB  ARG A  42     4861   5074   4043   -683   -652    -44       C  
ATOM    211  CG  ARG A  42       7.481 -42.411  44.672  1.00 36.18           C  
ANISOU  211  CG  ARG A  42     4795   4742   4208   -703   -852     -8       C  
ATOM    212  CD  ARG A  42       7.395 -43.669  45.526  1.00 39.49           C  
ANISOU  212  CD  ARG A  42     5321   5102   4582   -829  -1010    167       C  
ATOM    213  NE  ARG A  42       7.225 -43.382  46.947  1.00 40.05           N  
ANISOU  213  NE  ARG A  42     5562   5291   4364   -889  -1112    258       N  
ATOM    214  CZ  ARG A  42       7.342 -44.292  47.910  1.00 43.02           C  
ANISOU  214  CZ  ARG A  42     6101   5605   4639  -1001  -1294    457       C  
ATOM    215  NH1 ARG A  42       7.634 -45.549  47.605  1.00 42.15           N  
ANISOU  215  NH1 ARG A  42     5992   5267   4755  -1044  -1404    585       N  
ATOM    216  NH2 ARG A  42       7.172 -43.946  49.179  1.00 44.25           N  
ANISOU  216  NH2 ARG A  42     6459   5905   4447  -1067  -1365    528       N  
ATOM    217  N   ARG A  43       6.583 -42.777  41.223  1.00 35.05           N  
ANISOU  217  N   ARG A  43     4460   4648   4209   -654   -488   -200       N  
ATOM    218  CA  ARG A  43       6.457 -43.909  40.308  1.00 35.02           C  
ANISOU  218  CA  ARG A  43     4456   4564   4287   -734   -466   -253       C  
ATOM    219  C   ARG A  43       6.587 -45.240  41.039  1.00 35.69           C  
ANISOU  219  C   ARG A  43     4598   4475   4488   -850   -603   -168       C  
ATOM    220  O   ARG A  43       7.366 -45.366  41.980  1.00 40.21           O  
ANISOU  220  O   ARG A  43     5196   4909   5172   -814   -734    -82       O  
ATOM    221  CB  ARG A  43       7.500 -43.824  39.198  1.00 38.17           C  
ANISOU  221  CB  ARG A  43     4835   4808   4859   -648   -355   -386       C  
ATOM    222  CG  ARG A  43       7.007 -43.146  37.938  1.00 39.03           C  
ANISOU  222  CG  ARG A  43     4973   5072   4785   -616   -210   -457       C  
ATOM    223  CD  ARG A  43       7.748 -43.678  36.728  1.00 41.08           C  
ANISOU  223  CD  ARG A  43     5272   5199   5139   -610    -67   -610       C  
ATOM    224  NE  ARG A  43       9.180 -43.410  36.807  1.00 40.41           N  
ANISOU  224  NE  ARG A  43     5098   4933   5323   -526     31   -651       N  
ATOM    225  CZ  ARG A  43       9.774 -42.376  36.224  1.00 38.01           C  
ANISOU  225  CZ  ARG A  43     4780   4650   5011   -482    206   -662       C  
ATOM    226  NH1 ARG A  43       9.059 -41.514  35.514  1.00 40.79           N  
ANISOU  226  NH1 ARG A  43     5256   5166   5077   -481    279   -612       N  
ATOM    227  NH2 ARG A  43      11.084 -42.206  36.345  1.00 32.74           N  
ANISOU  227  NH2 ARG A  43     3964   3836   4642   -446    297   -705       N  
ATOM    228  N   ARG A  44       5.823 -46.234  40.603  1.00 40.19           N  
ANISOU  228  N   ARG A  44     5554   4777   4940   1354    816    471       N  
ATOM    229  CA  ARG A  44       5.833 -47.533  41.264  1.00 36.32           C  
ANISOU  229  CA  ARG A  44     5107   3987   4707   1560    952    648       C  
ATOM    230  C   ARG A  44       7.007 -48.398  40.817  1.00 38.23           C  
ANISOU  230  C   ARG A  44     5165   4354   5005   1716    758    536       C  
ATOM    231  O   ARG A  44       7.498 -49.230  41.579  1.00 40.55           O  
ANISOU  231  O   ARG A  44     5561   4515   5330   1933    776    733       O  
ATOM    232  CB  ARG A  44       4.517 -48.271  41.009  1.00 50.33           C  
ANISOU  232  CB  ARG A  44     6769   5323   7029   1532   1200    619       C  
ATOM    233  CG  ARG A  44       4.353 -49.542  41.831  1.00 55.68           C  
ANISOU  233  CG  ARG A  44     7539   5593   8025   1717   1434    881       C  
ATOM    234  CD  ARG A  44       2.903 -49.988  41.866  1.00 59.67           C  
ANISOU  234  CD  ARG A  44     7954   5631   9087   1630   1762    916       C  
ATOM    235  NE  ARG A  44       1.998 -48.878  41.578  1.00 61.36           N  
ANISOU  235  NE  ARG A  44     8127   5938   9249   1433   1795    789       N  
ATOM    236  CZ  ARG A  44       0.723 -48.832  41.948  1.00 63.69           C  
ANISOU  236  CZ  ARG A  44     8399   5910   9890   1351   2114    882       C  
ATOM    237  NH1 ARG A  44       0.192 -49.831  42.640  1.00 66.88           N  
ANISOU  237  NH1 ARG A  44     8822   5884  10707   1410   2466   1127       N  
ATOM    238  NH2 ARG A  44      -0.021 -47.780  41.633  1.00 61.20           N  
ANISOU  238  NH2 ARG A  44     8029   5707   9518   1205   2094    739       N  
ATOM    239  N   VAL A  45       7.467 -48.190  39.587  1.00 36.24           N  
ANISOU  239  N   VAL A  45     4660   4364   4745   1636    585    229       N  
ATOM    240  CA  VAL A  45       8.458 -49.082  38.989  1.00 43.10           C  
ANISOU  240  CA  VAL A  45     5305   5336   5736   1799    447     62       C  
ATOM    241  C   VAL A  45       9.893 -48.778  39.434  1.00 44.28           C  
ANISOU  241  C   VAL A  45     5443   5833   5551   1884    256    129       C  
ATOM    242  O   VAL A  45      10.740 -49.671  39.448  1.00 47.61           O  
ANISOU  242  O   VAL A  45     5735   6265   6091   2099    163     98       O  
ATOM    243  CB  VAL A  45       8.381 -49.038  37.441  1.00 48.32           C  
ANISOU  243  CB  VAL A  45     5710   6157   6492   1722    371   -313       C  
ATOM    244  CG1 VAL A  45       8.956 -47.734  36.900  1.00 47.14           C  
ANISOU  244  CG1 VAL A  45     5536   6453   5923   1549    272   -386       C  
ATOM    245  CG2 VAL A  45       9.098 -50.235  36.834  1.00 48.87           C  
ANISOU  245  CG2 VAL A  45     5556   6209   6804   1937    295   -521       C  
ATOM    246  N   ASP A  46      10.168 -47.533  39.814  1.00 41.51           N  
ANISOU  246  N   ASP A  46     5203   5741   4828   1726    180    201       N  
ATOM    247  CA  ASP A  46      11.524 -47.162  40.209  1.00 42.52           C  
ANISOU  247  CA  ASP A  46     5258   6195   4702   1775    -39    211       C  
ATOM    248  C   ASP A  46      11.558 -46.171  41.369  1.00 42.37           C  
ANISOU  248  C   ASP A  46     5513   6243   4341   1709   -119    394       C  
ATOM    249  O   ASP A  46      12.627 -45.686  41.745  1.00 43.07           O  
ANISOU  249  O   ASP A  46     5531   6600   4232   1714   -347    364       O  
ATOM    250  CB  ASP A  46      12.286 -46.579  39.015  1.00 44.09           C  
ANISOU  250  CB  ASP A  46     5151   6757   4842   1618   -109    -42       C  
ATOM    251  CG  ASP A  46      11.542 -45.438  38.345  1.00 44.88           C  
ANISOU  251  CG  ASP A  46     5319   6921   4813   1338    -11   -100       C  
ATOM    252  OD1 ASP A  46      10.500 -45.002  38.880  1.00 40.33           O  
ANISOU  252  OD1 ASP A  46     4998   6132   4195   1259     76     31       O  
ATOM    253  OD2 ASP A  46      12.005 -44.971  37.281  1.00 47.61           O  
ANISOU  253  OD2 ASP A  46     5470   7525   5093   1217     -3   -264       O  
ATOM    254  N   ASP A  47      10.386 -45.872  41.921  1.00 37.20           N  
ANISOU  254  N   ASP A  47     5148   5342   3643   1653     64    550       N  
ATOM    255  CA  ASP A  47      10.255 -44.939  43.039  1.00 46.05           C  
ANISOU  255  CA  ASP A  47     6582   6497   4418   1620     21    698       C  
ATOM    256  C   ASP A  47      10.781 -43.540  42.731  1.00 36.25           C  
ANISOU  256  C   ASP A  47     5260   5552   2959   1366   -151    539       C  
ATOM    257  O   ASP A  47      11.062 -42.767  43.642  1.00 38.18           O  
ANISOU  257  O   ASP A  47     5706   5882   2918   1357   -294    582       O  
ATOM    258  CB  ASP A  47      10.963 -45.483  44.282  1.00 47.64           C  
ANISOU  258  CB  ASP A  47     6980   6703   4420   1919   -135    881       C  
ATOM    259  CG  ASP A  47      10.120 -46.485  45.038  1.00 48.65           C  
ANISOU  259  CG  ASP A  47     7386   6453   4644   2151    129   1169       C  
ATOM    260  OD1 ASP A  47       8.890 -46.514  44.817  1.00 46.57           O  
ANISOU  260  OD1 ASP A  47     7184   5927   4585   2035    442   1223       O  
ATOM    261  OD2 ASP A  47      10.686 -47.234  45.863  1.00 51.16           O  
ANISOU  261  OD2 ASP A  47     7858   6727   4855   2456     30   1351       O  
ATOM    262  N   TRP A  48      10.913 -43.210  41.452  1.00 39.09           N  
ANISOU  262  N   TRP A  48     5348   6052   3451   1170   -132    354       N  
ATOM    263  CA  TRP A  48      11.265 -41.847  41.088  1.00 38.24           C  
ANISOU  263  CA  TRP A  48     5189   6152   3189    901   -218    253       C  
ATOM    264  C   TRP A  48      10.086 -40.933  41.389  1.00 38.03           C  
ANISOU  264  C   TRP A  48     5451   5942   3056    771    -90    324       C  
ATOM    265  O   TRP A  48       8.929 -41.334  41.258  1.00 39.50           O  
ANISOU  265  O   TRP A  48     5735   5892   3382    821    110    380       O  
ATOM    266  CB  TRP A  48      11.663 -41.750  39.618  1.00 33.14           C  
ANISOU  266  CB  TRP A  48     4230   5694   2666    761   -169     90       C  
ATOM    267  CG  TRP A  48      13.068 -42.190  39.346  1.00 35.24           C  
ANISOU  267  CG  TRP A  48     4169   6221   2999    826   -300    -14       C  
ATOM    268  CD1 TRP A  48      13.775 -43.151  40.010  1.00 37.35           C  
ANISOU  268  CD1 TRP A  48     4353   6505   3333   1079   -443      4       C  
ATOM    269  CD2 TRP A  48      13.946 -41.667  38.343  1.00 42.28           C  
ANISOU  269  CD2 TRP A  48     4761   7391   3915    653   -278   -142       C  
ATOM    270  NE1 TRP A  48      15.036 -43.264  39.475  1.00 45.21           N  
ANISOU  270  NE1 TRP A  48     4974   7780   4424   1076   -534   -139       N  
ATOM    271  CE2 TRP A  48      15.166 -42.364  38.449  1.00 43.04           C  
ANISOU  271  CE2 TRP A  48     4553   7672   4129    804   -404   -226       C  
ATOM    272  CE3 TRP A  48      13.817 -40.681  37.361  1.00 41.63           C  
ANISOU  272  CE3 TRP A  48     4645   7407   3765    401   -139   -170       C  
ATOM    273  CZ2 TRP A  48      16.248 -42.106  37.612  1.00 40.37           C  
ANISOU  273  CZ2 TRP A  48     3840   7623   3875    693   -359   -352       C  
ATOM    274  CZ3 TRP A  48      14.891 -40.426  36.531  1.00 42.89           C  
ANISOU  274  CZ3 TRP A  48     4484   7843   3971    291    -74   -256       C  
ATOM    275  CH2 TRP A  48      16.091 -41.135  36.662  1.00 39.70           C  
ANISOU  275  CH2 TRP A  48     3740   7629   3714    426   -166   -354       C  
ATOM    276  N   ILE A  49      10.384 -39.705  41.799  1.00 36.57           N  
ANISOU  276  N   ILE A  49     5374   5847   2673    606   -212    298       N  
ATOM    277  CA  ILE A  49       9.352 -38.788  42.260  1.00 33.15           C  
ANISOU  277  CA  ILE A  49     5237   5234   2123    522   -113    350       C  
ATOM    278  C   ILE A  49       9.370 -37.492  41.448  1.00 30.63           C  
ANISOU  278  C   ILE A  49     4861   4979   1798    236   -131    260       C  
ATOM    279  O   ILE A  49      10.408 -37.096  40.917  1.00 31.48           O  
ANISOU  279  O   ILE A  49     4747   5287   1926     83   -248    178       O  
ATOM    280  CB  ILE A  49       9.523 -38.485  43.771  1.00 36.74           C  
ANISOU  280  CB  ILE A  49     5995   5661   2303    650   -239    407       C  
ATOM    281  CG1 ILE A  49       8.257 -37.851  44.350  1.00 33.03           C  
ANISOU  281  CG1 ILE A  49     5859   4965   1728    655    -49    476       C  
ATOM    282  CG2 ILE A  49      10.756 -37.621  44.016  1.00 37.28           C  
ANISOU  282  CG2 ILE A  49     5970   5946   2251    514   -554    261       C  
ATOM    283  CD1 ILE A  49       8.160 -37.954  45.853  1.00 39.08           C  
ANISOU  283  CD1 ILE A  49     6915   5655   2279    855    -65    557       C  
ATOM    284  N   ASN A  50       8.211 -36.851  41.338  1.00 35.31           N  
ANISOU  284  N   ASN A  50     5640   5381   2395    176      9    290       N  
ATOM    285  CA  ASN A  50       8.069 -35.631  40.548  1.00 32.94           C  
ANISOU  285  CA  ASN A  50     5342   5081   2095    -56      9    247       C  
ATOM    286  C   ASN A  50       8.587 -34.405  41.300  1.00 33.55           C  
ANISOU  286  C   ASN A  50     5567   5151   2029   -208   -146    203       C  
ATOM    287  O   ASN A  50       7.944 -33.920  42.231  1.00 30.58           O  
ANISOU  287  O   ASN A  50     5469   4610   1538   -147   -138    205       O  
ATOM    288  CB  ASN A  50       6.603 -35.433  40.153  1.00 29.72           C  
ANISOU  288  CB  ASN A  50     5059   4456   1778    -20    176    276       C  
ATOM    289  CG  ASN A  50       6.428 -34.452  39.007  1.00 34.62           C  
ANISOU  289  CG  ASN A  50     5658   5087   2410   -191    176    261       C  
ATOM    290  OD1 ASN A  50       7.065 -33.402  38.966  1.00 36.70           O  
ANISOU  290  OD1 ASN A  50     5963   5389   2590   -381     98    266       O  
ATOM    291  ND2 ASN A  50       5.560 -34.798  38.062  1.00 32.94           N  
ANISOU  291  ND2 ASN A  50     5383   4820   2313   -112    252    241       N  
ATOM    292  N   ALA A  51       9.749 -33.908  40.887  1.00 31.59           N  
ANISOU  292  N   ALA A  51     5117   5070   1816   -404   -272    142       N  
ATOM    293  CA  ALA A  51      10.380 -32.769  41.548  1.00 33.73           C  
ANISOU  293  CA  ALA A  51     5461   5313   2041   -582   -461     50       C  
ATOM    294  C   ALA A  51       9.594 -31.482  41.325  1.00 33.41           C  
ANISOU  294  C   ALA A  51     5644   5042   2009   -741   -385     68       C  
ATOM    295  O   ALA A  51       9.658 -30.559  42.135  1.00 35.05           O  
ANISOU  295  O   ALA A  51     6034   5121   2163   -817   -524    -29       O  
ATOM    296  CB  ALA A  51      11.811 -32.601  41.062  1.00 39.33           C  
ANISOU  296  CB  ALA A  51     5817   6229   2896   -782   -573    -19       C  
ATOM    297  N   THR A  52       8.855 -31.424  40.223  1.00 31.73           N  
ANISOU  297  N   THR A  52     5425   4769   1862   -763   -194    172       N  
ATOM    298  CA  THR A  52       8.035 -30.258  39.917  1.00 31.64           C  
ANISOU  298  CA  THR A  52     5630   4524   1869   -863   -130    213       C  
ATOM    299  C   THR A  52       6.857 -30.177  40.881  1.00 30.94           C  
ANISOU  299  C   THR A  52     5826   4226   1703   -674    -97    179       C  
ATOM    300  O   THR A  52       6.462 -29.091  41.301  1.00 48.32           O  
ANISOU  300  O   THR A  52     8248   6220   3891   -736   -130    134       O  
ATOM    301  CB  THR A  52       7.521 -30.292  38.462  1.00 34.09           C  
ANISOU  301  CB  THR A  52     5879   4850   2226   -867     25    331       C  
ATOM    302  OG1 THR A  52       8.617 -30.540  37.575  1.00 31.59           O  
ANISOU  302  OG1 THR A  52     5301   4765   1936   -994     63    371       O  
ATOM    303  CG2 THR A  52       6.861 -28.974  38.087  1.00 33.99           C  
ANISOU  303  CG2 THR A  52     6089   4590   2234   -969     55    399       C  
ATOM    304  N   HIS A  53       6.305 -31.334  41.234  1.00 29.67           N  
ANISOU  304  N   HIS A  53     5653   4101   1518   -440     -4    203       N  
ATOM    305  CA  HIS A  53       5.228 -31.406  42.217  1.00 29.60           C  
ANISOU  305  CA  HIS A  53     5847   3911   1489   -240    105    195       C  
ATOM    306  C   HIS A  53       5.710 -30.972  43.598  1.00 35.72           C  
ANISOU  306  C   HIS A  53     6809   4677   2087   -198    -26    101       C  
ATOM    307  O   HIS A  53       4.972 -30.342  44.355  1.00 36.35           O  
ANISOU  307  O   HIS A  53     7103   4581   2128   -113     33     52       O  
ATOM    308  CB  HIS A  53       4.659 -32.825  42.298  1.00 36.37           C  
ANISOU  308  CB  HIS A  53     6589   4785   2444    -28    266    266       C  
ATOM    309  CG  HIS A  53       3.924 -33.260  41.070  1.00 34.80           C  
ANISOU  309  CG  HIS A  53     6258   4551   2415    -17    375    295       C  
ATOM    310  ND1 HIS A  53       3.472 -34.550  40.893  1.00 33.47           N  
ANISOU  310  ND1 HIS A  53     5934   4367   2417    133    497    321       N  
ATOM    311  CD2 HIS A  53       3.557 -32.580  39.957  1.00 29.53           C  
ANISOU  311  CD2 HIS A  53     5543   3848   1827   -113    346    282       C  
ATOM    312  CE1 HIS A  53       2.862 -34.647  39.727  1.00 25.45           C  
ANISOU  312  CE1 HIS A  53     4764   3324   1583    127    504    275       C  
ATOM    313  NE2 HIS A  53       2.899 -33.464  39.138  1.00 29.43           N  
ANISOU  313  NE2 HIS A  53     5348   3833   2000     -2    410    263       N  
ATOM    314  N   ILE A  54       6.950 -31.327  43.923  1.00 33.02           N  
ANISOU  314  N   ILE A  54     6392   4533   1619   -233   -224     53       N  
ATOM    315  CA  ILE A  54       7.532 -30.993  45.218  1.00 35.73           C  
ANISOU  315  CA  ILE A  54     6893   4909   1773   -158   -429    -77       C  
ATOM    316  C   ILE A  54       7.728 -29.487  45.349  1.00 37.50           C  
ANISOU  316  C   ILE A  54     7310   4990   1950   -374   -602   -246       C  
ATOM    317  O   ILE A  54       7.316 -28.885  46.338  1.00 39.27           O  
ANISOU  317  O   ILE A  54     7758   5085   2076   -255   -628   -356       O  
ATOM    318  CB  ILE A  54       8.881 -31.709  45.434  1.00 37.17           C  
ANISOU  318  CB  ILE A  54     6924   5346   1851   -141   -680   -123       C  
ATOM    319  CG1 ILE A  54       8.687 -33.228  45.431  1.00 35.98           C  
ANISOU  319  CG1 ILE A  54     6653   5286   1733     99   -519     43       C  
ATOM    320  CG2 ILE A  54       9.522 -31.258  46.736  1.00 40.67           C  
ANISOU  320  CG2 ILE A  54     7507   5836   2111    -50   -966   -305       C  
ATOM    321  CD1 ILE A  54       9.974 -34.011  45.571  1.00 37.53           C  
ANISOU  321  CD1 ILE A  54     6683   5722   1855    170   -769      9       C  
ATOM    322  N   LEU A  55       8.349 -28.881  44.342  1.00 44.36           N  
ANISOU  322  N   LEU A  55     7949   5862   3045   -672   -664   -251       N  
ATOM    323  CA  LEU A  55       8.595 -27.443  44.350  1.00 39.62           C  
ANISOU  323  CA  LEU A  55     7431   5065   2558   -915   -797   -385       C  
ATOM    324  C   LEU A  55       7.292 -26.645  44.304  1.00 48.19           C  
ANISOU  324  C   LEU A  55     8804   5858   3647   -861   -625   -356       C  
ATOM    325  O   LEU A  55       7.234 -25.517  44.791  1.00 52.77           O  
ANISOU  325  O   LEU A  55     9585   6219   4247   -943   -742   -514       O  
ATOM    326  CB  LEU A  55       9.500 -27.051  43.181  1.00 40.17           C  
ANISOU  326  CB  LEU A  55     7175   5180   2908  -1243   -801   -319       C  
ATOM    327  CG  LEU A  55      10.925 -27.602  43.256  1.00 43.49           C  
ANISOU  327  CG  LEU A  55     7250   5866   3410  -1334   -991   -402       C  
ATOM    328  CD1 LEU A  55      11.735 -27.177  42.041  1.00 42.91           C  
ANISOU  328  CD1 LEU A  55     6845   5824   3633  -1662   -889   -306       C  
ATOM    329  CD2 LEU A  55      11.608 -27.159  44.546  1.00 45.42           C  
ANISOU  329  CD2 LEU A  55     7572   6096   3589  -1328  -1356   -689       C  
ATOM    330  N   LYS A  56       6.250 -27.234  43.723  1.00 43.42           N  
ANISOU  330  N   LYS A  56     8197   5238   3061   -712   -371   -184       N  
ATOM    331  CA  LYS A  56       4.924 -26.620  43.723  1.00 42.02           C  
ANISOU  331  CA  LYS A  56     8245   4802   2918   -603   -209   -168       C  
ATOM    332  C   LYS A  56       4.267 -26.748  45.090  1.00 48.40           C  
ANISOU  332  C   LYS A  56     9335   5548   3506   -337   -146   -278       C  
ATOM    333  O   LYS A  56       3.440 -25.920  45.471  1.00 53.90           O  
ANISOU  333  O   LYS A  56    10265   6014   4202   -258    -75   -363       O  
ATOM    334  CB  LYS A  56       4.027 -27.253  42.658  1.00 38.17           C  
ANISOU  334  CB  LYS A  56     7611   4326   2565   -515     -2      8       C  
ATOM    335  CG  LYS A  56       4.323 -26.802  41.242  1.00 38.58           C  
ANISOU  335  CG  LYS A  56     7515   4377   2768   -714    -22    126       C  
ATOM    336  CD  LYS A  56       3.555 -27.636  40.228  1.00 37.31           C  
ANISOU  336  CD  LYS A  56     7200   4294   2683   -576    110    241       C  
ATOM    337  CE  LYS A  56       2.054 -27.448  40.376  1.00 39.37           C  
ANISOU  337  CE  LYS A  56     7585   4338   3038   -370    220    220       C  
ATOM    338  NZ  LYS A  56       1.293 -28.210  39.347  1.00 37.93           N  
ANISOU  338  NZ  LYS A  56     7216   4212   2982   -239    279    275       N  
ATOM    339  N   ALA A  57       4.629 -27.801  45.818  1.00 45.36           N  
ANISOU  339  N   ALA A  57     8831   5367   3036   -166   -143   -252       N  
ATOM    340  CA  ALA A  57       4.145 -27.989  47.180  1.00 44.48           C  
ANISOU  340  CA  ALA A  57     8874   5236   2791    104    -56   -299       C  
ATOM    341  C   ALA A  57       4.754 -26.923  48.082  1.00 46.86           C  
ANISOU  341  C   ALA A  57     9402   5487   2915     73   -318   -543       C  
ATOM    342  O   ALA A  57       4.111 -26.439  49.013  1.00 45.82           O  
ANISOU  342  O   ALA A  57     9497   5240   2674    251   -241   -636       O  
ATOM    343  CB  ALA A  57       4.478 -29.385  47.685  1.00 38.76           C  
ANISOU  343  CB  ALA A  57     7990   4721   2015    276     -6   -179       C  
ATOM    344  N   ALA A  58       6.000 -26.561  47.797  1.00 54.33           N  
ANISOU  344  N   ALA A  58    10270   6517   3856   -159   -635   -670       N  
ATOM    345  CA  ALA A  58       6.610 -25.392  48.411  1.00 65.06           C  
ANISOU  345  CA  ALA A  58    11793   7764   5163   -270   -940   -961       C  
ATOM    346  C   ALA A  58       6.008 -24.144  47.772  1.00 73.90           C  
ANISOU  346  C   ALA A  58    13098   8541   6440   -468   -893  -1026       C  
ATOM    347  O   ALA A  58       5.236 -24.242  46.820  1.00 76.46           O  
ANISOU  347  O   ALA A  58    13376   8772   6904   -506   -648   -825       O  
ATOM    348  CB  ALA A  58       8.119 -25.419  48.246  1.00 63.18           C  
ANISOU  348  CB  ALA A  58    11348   7685   4971   -502  -1306  -1099       C  
ATOM    349  N   GLY A  59       6.362 -22.970  48.283  1.00 84.37           N  
ANISOU  349  N   GLY A  59    14572   9668   7816   -574  -1135  -1303       N  
ATOM    350  CA  GLY A  59       5.736 -21.736  47.836  1.00 86.61           C  
ANISOU  350  CA  GLY A  59    15048   9563   8297   -716  -1084  -1370       C  
ATOM    351  C   GLY A  59       6.146 -21.235  46.460  1.00 85.17           C  
ANISOU  351  C   GLY A  59    14588   9244   8528  -1080  -1060  -1178       C  
ATOM    352  O   GLY A  59       5.699 -20.172  46.030  1.00 86.02           O  
ANISOU  352  O   GLY A  59    14809   9010   8866  -1189  -1014  -1171       O  
ATOM    353  N   PHE A  60       6.979 -22.002  45.763  1.00 72.12           N  
ANISOU  353  N   PHE A  60    12594   7852   6958  -1238  -1067  -1007       N  
ATOM    354  CA  PHE A  60       7.573 -21.556  44.504  1.00 63.94           C  
ANISOU  354  CA  PHE A  60    11298   6731   6266  -1584  -1019   -821       C  
ATOM    355  C   PHE A  60       6.595 -21.492  43.335  1.00 57.61           C  
ANISOU  355  C   PHE A  60    10524   5819   5546  -1542   -729   -515       C  
ATOM    356  O   PHE A  60       5.865 -22.445  43.067  1.00 58.00           O  
ANISOU  356  O   PHE A  60    10544   6053   5442  -1312   -555   -370       O  
ATOM    357  CB  PHE A  60       8.740 -22.466  44.127  1.00 53.45           C  
ANISOU  357  CB  PHE A  60     9586   5749   4975  -1717  -1078   -748       C  
ATOM    358  CG  PHE A  60       9.837 -22.486  45.142  1.00 54.81           C  
ANISOU  358  CG  PHE A  60     9664   6036   5126  -1770  -1429  -1057       C  
ATOM    359  CD1 PHE A  60      10.522 -21.325  45.459  1.00 55.65           C  
ANISOU  359  CD1 PHE A  60     9753   5883   5507  -2041  -1677  -1309       C  
ATOM    360  CD2 PHE A  60      10.185 -23.663  45.783  1.00 54.04           C  
ANISOU  360  CD2 PHE A  60     9491   6282   4758  -1536  -1539  -1109       C  
ATOM    361  CE1 PHE A  60      11.537 -21.336  46.400  1.00 59.20           C  
ANISOU  361  CE1 PHE A  60    10088   6444   5960  -2073  -2072  -1651       C  
ATOM    362  CE2 PHE A  60      11.199 -23.681  46.724  1.00 57.05           C  
ANISOU  362  CE2 PHE A  60     9795   6786   5096  -1536  -1925  -1409       C  
ATOM    363  CZ  PHE A  60      11.877 -22.516  47.032  1.00 58.38           C  
ANISOU  363  CZ  PHE A  60     9921   6723   5537  -1803  -2213  -1702       C  
ATOM    364  N   ASP A  61       6.603 -20.362  42.634  1.00 57.22           N  
ANISOU  364  N   ASP A  61    10530   5450   5760  -1761   -699   -423       N  
ATOM    365  CA  ASP A  61       5.820 -20.207  41.412  1.00 57.79           C  
ANISOU  365  CA  ASP A  61    10640   5421   5895  -1716   -480   -117       C  
ATOM    366  C   ASP A  61       6.650 -20.632  40.203  1.00 56.95           C  
ANISOU  366  C   ASP A  61    10251   5527   5859  -1921   -363    145       C  
ATOM    367  O   ASP A  61       7.777 -21.100  40.359  1.00 54.95           O  
ANISOU  367  O   ASP A  61     9737   5502   5641  -2089   -432     79       O  
ATOM    368  CB  ASP A  61       5.340 -18.764  41.257  1.00 67.02           C  
ANISOU  368  CB  ASP A  61    12074   6109   7282  -1790   -489   -107       C  
ATOM    369  CG  ASP A  61       6.483 -17.784  41.094  1.00 76.55           C  
ANISOU  369  CG  ASP A  61    13210   7071   8804  -2190   -578   -123       C  
ATOM    370  OD1 ASP A  61       7.607 -18.093  41.542  1.00 79.49           O  
ANISOU  370  OD1 ASP A  61    13349   7624   9232  -2385   -714   -282       O  
ATOM    371  OD2 ASP A  61       6.258 -16.700  40.520  1.00 81.23           O  
ANISOU  371  OD2 ASP A  61    13968   7270   9628  -2307   -514     27       O  
ATOM    372  N   LYS A  62       6.100 -20.450  39.004  1.00 54.41           N  
ANISOU  372  N   LYS A  62     9988   5140   5546  -1878   -192    428       N  
ATOM    373  CA  LYS A  62       6.714 -20.987  37.789  1.00 54.11           C  
ANISOU  373  CA  LYS A  62     9733   5356   5471  -1980    -33    684       C  
ATOM    374  C   LYS A  62       8.168 -20.534  37.562  1.00 48.51           C  
ANISOU  374  C   LYS A  62     8807   4635   4991  -2372      4    735       C  
ATOM    375  O   LYS A  62       9.047 -21.383  37.412  1.00 47.98           O  
ANISOU  375  O   LYS A  62     8431   4906   4893  -2445     40    723       O  
ATOM    376  CB  LYS A  62       5.860 -20.641  36.561  1.00 45.26           C  
ANISOU  376  CB  LYS A  62     8796   4120   4280  -1839    104    972       C  
ATOM    377  CG  LYS A  62       6.262 -21.387  35.294  1.00 44.73           C  
ANISOU  377  CG  LYS A  62     8563   4380   4051  -1823    271   1204       C  
ATOM    378  CD  LYS A  62       6.132 -22.893  35.483  1.00 50.14           C  
ANISOU  378  CD  LYS A  62     9027   5462   4564  -1614    235   1053       C  
ATOM    379  CE  LYS A  62       6.499 -23.656  34.216  1.00 49.65           C  
ANISOU  379  CE  LYS A  62     8815   5722   4326  -1560    384   1227       C  
ATOM    380  NZ  LYS A  62       5.601 -23.326  33.073  1.00 50.74           N  
ANISOU  380  NZ  LYS A  62     9161   5792   4328  -1340    423   1418       N  
ATOM    381  N   PRO A  63       8.441 -19.210  37.553  1.00 52.38           N  
ANISOU  381  N   PRO A  63     9426   4715   5762  -2627      6    780       N  
ATOM    382  CA  PRO A  63       9.827 -18.824  37.256  1.00 56.12           C  
ANISOU  382  CA  PRO A  63     9625   5162   6537  -3030     91    845       C  
ATOM    383  C   PRO A  63      10.816 -19.252  38.340  1.00 64.74           C  
ANISOU  383  C   PRO A  63    10409   6433   7755  -3164   -150    487       C  
ATOM    384  O   PRO A  63      11.975 -19.541  38.036  1.00 69.27           O  
ANISOU  384  O   PRO A  63    10612   7199   8508  -3400    -77    514       O  
ATOM    385  CB  PRO A  63       9.759 -17.291  37.172  1.00 60.47           C  
ANISOU  385  CB  PRO A  63    10408   5147   7419  -3260    119    934       C  
ATOM    386  CG  PRO A  63       8.308 -16.968  37.008  1.00 58.69           C  
ANISOU  386  CG  PRO A  63    10589   4720   6992  -2928    110   1029       C  
ATOM    387  CD  PRO A  63       7.593 -18.025  37.772  1.00 54.13           C  
ANISOU  387  CD  PRO A  63    10005   4460   6104  -2582    -50    775       C  
ATOM    388  N   ALA A  64      10.357 -19.290  39.587  1.00 60.97           N  
ANISOU  388  N   ALA A  64    10090   5904   7174  -2986   -432    155       N  
ATOM    389  CA  ALA A  64      11.212 -19.658  40.713  1.00 62.09           C  
ANISOU  389  CA  ALA A  64    10017   6213   7363  -3037   -730   -208       C  
ATOM    390  C   ALA A  64      11.680 -21.105  40.608  1.00 58.16           C  
ANISOU  390  C   ALA A  64     9224   6223   6653  -2889   -710   -184       C  
ATOM    391  O   ALA A  64      12.876 -21.388  40.689  1.00 56.29           O  
ANISOU  391  O   ALA A  64     8612   6168   6607  -3078   -802   -286       O  
ATOM    392  CB  ALA A  64      10.481 -19.435  42.029  1.00 56.63           C  
ANISOU  392  CB  ALA A  64     9649   5383   6485  -2793   -994   -534       C  
ATOM    393  N   ARG A  65      10.733 -22.019  40.428  1.00 49.91           N  
ANISOU  393  N   ARG A  65     8323   5379   5260  -2549   -596    -64       N  
ATOM    394  CA  ARG A  65      11.072 -23.431  40.334  1.00 51.95           C  
ANISOU  394  CA  ARG A  65     8337   6067   5336  -2378   -573    -44       C  
ATOM    395  C   ARG A  65      11.731 -23.746  38.997  1.00 51.17           C  
ANISOU  395  C   ARG A  65     7944   6155   5344  -2536   -313    208       C  
ATOM    396  O   ARG A  65      12.484 -24.709  38.893  1.00 50.57           O  
ANISOU  396  O   ARG A  65     7555   6408   5252  -2502   -315    177       O  
ATOM    397  CB  ARG A  65       9.836 -24.310  40.553  1.00 43.39           C  
ANISOU  397  CB  ARG A  65     7475   5085   3928  -1989   -512     -7       C  
ATOM    398  CG  ARG A  65       8.675 -24.070  39.604  1.00 41.56           C  
ANISOU  398  CG  ARG A  65     7444   4710   3638  -1881   -291    221       C  
ATOM    399  CD  ARG A  65       7.495 -24.959  39.990  1.00 38.31           C  
ANISOU  399  CD  ARG A  65     7173   4374   3010  -1522   -254    194       C  
ATOM    400  NE  ARG A  65       6.401 -24.908  39.024  1.00 53.41           N  
ANISOU  400  NE  ARG A  65     9196   6197   4898  -1385    -96    369       N  
ATOM    401  CZ  ARG A  65       5.302 -24.175  39.171  1.00 52.44           C  
ANISOU  401  CZ  ARG A  65     9333   5792   4798  -1270    -84    365       C  
ATOM    402  NH1 ARG A  65       5.144 -23.422  40.251  1.00 53.47           N  
ANISOU  402  NH1 ARG A  65     9662   5695   4958  -1278   -186    190       N  
ATOM    403  NH2 ARG A  65       4.360 -24.196  38.237  1.00 52.23           N  
ANISOU  403  NH2 ARG A  65     9364   5716   4765  -1119      8    506       N  
ATOM    404  N   THR A  66      11.460 -22.928  37.983  1.00 48.96           N  
ANISOU  404  N   THR A  66     7784   5665   5155  -2679    -81    461       N  
ATOM    405  CA  THR A  66      12.152 -23.058  36.704  1.00 50.44           C  
ANISOU  405  CA  THR A  66     7740   6013   5413  -2836    214    721       C  
ATOM    406  C   THR A  66      13.654 -22.902  36.915  1.00 54.27           C  
ANISOU  406  C   THR A  66     7798   6570   6251  -3167    186    609       C  
ATOM    407  O   THR A  66      14.450 -23.683  36.394  1.00 61.35           O  
ANISOU  407  O   THR A  66     8350   7795   7164  -3184    326    654       O  
ATOM    408  CB  THR A  66      11.675 -22.014  35.669  1.00 52.35           C  
ANISOU  408  CB  THR A  66     8246   5959   5685  -2938    464   1044       C  
ATOM    409  OG1 THR A  66      10.294 -22.234  35.360  1.00 53.31           O  
ANISOU  409  OG1 THR A  66     8703   6051   5500  -2599    462   1131       O  
ATOM    410  CG2 THR A  66      12.489 -22.118  34.389  1.00 54.84           C  
ANISOU  410  CG2 THR A  66     8350   6456   6030  -3093    820   1332       C  
ATOM    411  N   ARG A  67      14.030 -21.894  37.696  1.00 57.50           N  
ANISOU  411  N   ARG A  67     8208   6662   6978  -3420    -11    426       N  
ATOM    412  CA  ARG A  67      15.434 -21.639  38.001  1.00 61.93           C  
ANISOU  412  CA  ARG A  67     8318   7238   7972  -3757   -103    253       C  
ATOM    413  C   ARG A  67      16.041 -22.770  38.827  1.00 62.38           C  
ANISOU  413  C   ARG A  67     8080   7678   7945  -3579   -400    -43       C  
ATOM    414  O   ARG A  67      17.160 -23.210  38.563  1.00 63.04           O  
ANISOU  414  O   ARG A  67     7692   8001   8260  -3717   -348    -78       O  
ATOM    415  CB  ARG A  67      15.590 -20.311  38.745  1.00 65.93           C  
ANISOU  415  CB  ARG A  67     8918   7278   8855  -4038   -325     48       C  
ATOM    416  CG  ARG A  67      17.026 -19.996  39.132  1.00 71.24           C  
ANISOU  416  CG  ARG A  67     9076   7926  10065  -4405   -486   -200       C  
ATOM    417  CD  ARG A  67      17.095 -18.926  40.208  1.00 79.59           C  
ANISOU  417  CD  ARG A  67    10244   8568  11429  -4580   -877   -568       C  
ATOM    418  NE  ARG A  67      18.457 -18.748  40.704  1.00 84.92           N  
ANISOU  418  NE  ARG A  67    10380   9253  12634  -4890  -1138   -899       N  
ATOM    419  CZ  ARG A  67      18.781 -17.999  41.753  1.00 88.89           C  
ANISOU  419  CZ  ARG A  67    10861   9473  13440  -5032  -1591  -1343       C  
ATOM    420  NH1 ARG A  67      17.838 -17.354  42.426  1.00 88.62           N  
ANISOU  420  NH1 ARG A  67    11344   9128  13201  -4879  -1794  -1499       N  
ATOM    421  NH2 ARG A  67      20.048 -17.897  42.132  1.00 93.12           N  
ANISOU  421  NH2 ARG A  67    10840  10039  14500  -5309  -1857  -1666       N  
ATOM    422  N   ILE A  68      15.295 -23.237  39.825  1.00 57.77           N  
ANISOU  422  N   ILE A  68     7778   7141   7031  -3253   -689   -239       N  
ATOM    423  CA  ILE A  68      15.763 -24.307  40.700  1.00 57.00           C  
ANISOU  423  CA  ILE A  68     7498   7370   6791  -3021   -987   -484       C  
ATOM    424  C   ILE A  68      15.938 -25.616  39.934  1.00 55.03           C  
ANISOU  424  C   ILE A  68     7024   7506   6379  -2831   -767   -308       C  
ATOM    425  O   ILE A  68      16.934 -26.319  40.110  1.00 55.90           O  
ANISOU  425  O   ILE A  68     6741   7888   6611  -2814   -891   -436       O  
ATOM    426  CB  ILE A  68      14.795 -24.535  41.877  1.00 57.46           C  
ANISOU  426  CB  ILE A  68     7986   7377   6470  -2677  -1246   -655       C  
ATOM    427  CG1 ILE A  68      14.674 -23.263  42.719  1.00 62.31           C  
ANISOU  427  CG1 ILE A  68     8831   7623   7222  -2824  -1499   -903       C  
ATOM    428  CG2 ILE A  68      15.263 -25.698  42.737  1.00 54.28           C  
ANISOU  428  CG2 ILE A  68     7450   7304   5870  -2394  -1523   -837       C  
ATOM    429  CD1 ILE A  68      13.733 -23.397  43.894  1.00 56.27           C  
ANISOU  429  CD1 ILE A  68     8514   6809   6055  -2470  -1703  -1079       C  
ATOM    430  N   LEU A  69      14.971 -25.934  39.080  1.00 50.94           N  
ANISOU  430  N   LEU A  69     6746   7002   5608  -2671   -469    -44       N  
ATOM    431  CA  LEU A  69      15.031 -27.152  38.281  1.00 57.51           C  
ANISOU  431  CA  LEU A  69     7405   8165   6281  -2472   -265     90       C  
ATOM    432  C   LEU A  69      16.212 -27.125  37.317  1.00 60.07           C  
ANISOU  432  C   LEU A  69     7289   8660   6874  -2717    -20    186       C  
ATOM    433  O   LEU A  69      16.903 -28.127  37.143  1.00 61.50           O  
ANISOU  433  O   LEU A  69     7139   9155   7072  -2603     -2    129       O  
ATOM    434  CB  LEU A  69      13.726 -27.353  37.507  1.00 51.06           C  
ANISOU  434  CB  LEU A  69     6931   7292   5177  -2267    -40    305       C  
ATOM    435  CG  LEU A  69      12.514 -27.774  38.339  1.00 46.65           C  
ANISOU  435  CG  LEU A  69     6714   6641   4368  -1960   -196    225       C  
ATOM    436  CD1 LEU A  69      11.225 -27.489  37.586  1.00 44.29           C  
ANISOU  436  CD1 LEU A  69     6726   6181   3921  -1849    -13    405       C  
ATOM    437  CD2 LEU A  69      12.605 -29.243  38.717  1.00 43.07           C  
ANISOU  437  CD2 LEU A  69     6126   6455   3783  -1674   -276    141       C  
ATOM    438  N   GLU A  70      16.447 -25.969  36.706  1.00 63.06           N  
ANISOU  438  N   GLU A  70     7665   8811   7482  -3047    195    343       N  
ATOM    439  CA  GLU A  70      17.497 -25.830  35.703  1.00 69.24           C  
ANISOU  439  CA  GLU A  70     8058   9723   8527  -3299    541    498       C  
ATOM    440  C   GLU A  70      18.899 -25.766  36.305  1.00 74.54           C  
ANISOU  440  C   GLU A  70     8184  10474   9665  -3544    366    251       C  
ATOM    441  O   GLU A  70      19.829 -26.393  35.796  1.00 75.82           O  
ANISOU  441  O   GLU A  70     7901  10930   9976  -3565    545    254       O  
ATOM    442  CB  GLU A  70      17.252 -24.582  34.852  1.00 76.69           C  
ANISOU  442  CB  GLU A  70     9217  10350   9573  -3568    875    805       C  
ATOM    443  CG  GLU A  70      16.163 -24.750  33.809  1.00 78.21           C  
ANISOU  443  CG  GLU A  70     9823  10570   9323  -3317   1136   1100       C  
ATOM    444  CD  GLU A  70      15.881 -23.469  33.047  1.00 84.85           C  
ANISOU  444  CD  GLU A  70    10943  11064  10234  -3534   1423   1431       C  
ATOM    445  OE1 GLU A  70      15.966 -22.383  33.659  1.00 89.24           O  
ANISOU  445  OE1 GLU A  70    11561  11229  11116  -3804   1298   1380       O  
ATOM    446  OE2 GLU A  70      15.569 -23.550  31.839  1.00 85.56           O  
ANISOU  446  OE2 GLU A  70    11214  11257  10037  -3411   1761   1735       O  
ATOM    447  N   ARG A  71      19.045 -25.009  37.388  1.00 75.13           N  
ANISOU  447  N   ARG A  71     8278  10288   9979  -3707     -3      5       N  
ATOM    448  CA  ARG A  71      20.363 -24.726  37.946  1.00 82.26           C  
ANISOU  448  CA  ARG A  71     8646  11200  11408  -3983   -225   -269       C  
ATOM    449  C   ARG A  71      20.830 -25.762  38.964  1.00 80.36           C  
ANISOU  449  C   ARG A  71     8184  11262  11086  -3697   -687   -606       C  
ATOM    450  O   ARG A  71      22.008 -25.799  39.320  1.00 73.72           O  
ANISOU  450  O   ARG A  71     6814  10530  10665  -3848   -893   -850       O  
ATOM    451  CB  ARG A  71      20.372 -23.336  38.589  1.00 73.47           C  
ANISOU  451  CB  ARG A  71     7644   9628  10643  -4309   -441   -424       C  
ATOM    452  CG  ARG A  71      20.401 -22.194  37.586  1.00 76.66           C  
ANISOU  452  CG  ARG A  71     8081   9689  11358  -4700     24    -98       C  
ATOM    453  CD  ARG A  71      20.503 -20.841  38.271  1.00 84.42           C  
ANISOU  453  CD  ARG A  71     9128  10168  12780  -5037   -219   -298       C  
ATOM    454  NE  ARG A  71      21.143 -19.848  37.412  1.00 90.72           N  
ANISOU  454  NE  ARG A  71     9676  10656  14138  -5519    212    -47       N  
ATOM    455  CZ  ARG A  71      20.512 -19.147  36.475  1.00 90.85           C  
ANISOU  455  CZ  ARG A  71    10062  10389  14068  -5614    660    389       C  
ATOM    456  NH1 ARG A  71      19.215 -19.327  36.269  1.00 86.24           N  
ANISOU  456  NH1 ARG A  71    10073   9809  12885  -5258    690    579       N  
ATOM    457  NH2 ARG A  71      21.179 -18.267  35.742  1.00 92.40           N  
ANISOU  457  NH2 ARG A  71    10026  10288  14795  -5971   1063    651       N  
ATOM    458  N   GLU A  72      19.913 -26.604  39.428  1.00 75.76           N  
ANISOU  458  N   GLU A  72     7221  13109   8456  -1998  -2301     11       N  
ATOM    459  CA  GLU A  72      20.230 -27.549  40.495  1.00 76.72           C  
ANISOU  459  CA  GLU A  72     7333  13769   8049  -1584  -2332     71       C  
ATOM    460  C   GLU A  72      19.788 -28.973  40.173  1.00 72.01           C  
ANISOU  460  C   GLU A  72     7096  13232   7033  -1310  -1718    513       C  
ATOM    461  O   GLU A  72      20.611 -29.888  40.102  1.00 73.56           O  
ANISOU  461  O   GLU A  72     7142  13635   7171  -1105  -1520    912       O  
ATOM    462  CB  GLU A  72      19.584 -27.092  41.806  1.00 84.89           C  
ANISOU  462  CB  GLU A  72     8497  15094   8662  -1395  -2778   -487       C  
ATOM    463  CG  GLU A  72      20.012 -25.705  42.256  1.00 95.36           C  
ANISOU  463  CG  GLU A  72     9493  16313  10428  -1582  -3495  -1022       C  
ATOM    464  CD  GLU A  72      19.154 -25.164  43.381  1.00102.01           C  
ANISOU  464  CD  GLU A  72    10734  17047  10979  -1282  -3728  -1534       C  
ATOM    465  OE1 GLU A  72      18.393 -25.951  43.983  1.00102.82           O  
ANISOU  465  OE1 GLU A  72    11159  17511  10397   -954  -3428  -1491       O  
ATOM    466  OE2 GLU A  72      19.236 -23.949  43.658  1.00106.76           O  
ANISOU  466  OE2 GLU A  72    11325  17193  12045  -1402  -4179  -1868       O  
ATOM    467  N   VAL A  73      18.486 -29.151  39.979  1.00 65.56           N  
ANISOU  467  N   VAL A  73     6724  12197   5991  -1303  -1455    424       N  
ATOM    468  CA  VAL A  73      17.905 -30.474  39.780  1.00 63.80           C  
ANISOU  468  CA  VAL A  73     6834  11957   5450  -1046   -955    788       C  
ATOM    469  C   VAL A  73      18.393 -31.149  38.496  1.00 64.34           C  
ANISOU  469  C   VAL A  73     6915  11748   5782  -1057   -560   1225       C  
ATOM    470  O   VAL A  73      18.709 -32.339  38.498  1.00 68.10           O  
ANISOU  470  O   VAL A  73     7431  12359   6085   -769   -296   1592       O  
ATOM    471  CB  VAL A  73      16.365 -30.401  39.758  1.00 61.00           C  
ANISOU  471  CB  VAL A  73     6885  11342   4951  -1082   -796    574       C  
ATOM    472  CG1 VAL A  73      15.768 -31.791  39.623  1.00 52.75           C  
ANISOU  472  CG1 VAL A  73     6118  10225   3700   -825   -336    963       C  
ATOM    473  CG2 VAL A  73      15.852 -29.721  41.018  1.00 57.33           C  
ANISOU  473  CG2 VAL A  73     6414  11204   4167  -1001  -1145    123       C  
ATOM    474  N   GLN A  74      18.468 -30.388  37.406  1.00 62.37           N  
ANISOU  474  N   GLN A  74     6638  11123   5935  -1349   -528   1192       N  
ATOM    475  CA  GLN A  74      18.868 -30.943  36.113  1.00 59.82           C  
ANISOU  475  CA  GLN A  74     6373  10568   5785  -1295   -133   1577       C  
ATOM    476  C   GLN A  74      20.336 -31.358  36.067  1.00 64.22           C  
ANISOU  476  C   GLN A  74     6504  11440   6458  -1157    -76   1927       C  
ATOM    477  O   GLN A  74      20.750 -32.078  35.158  1.00 65.65           O  
ANISOU  477  O   GLN A  74     6725  11548   6671   -975    287   2270       O  
ATOM    478  CB  GLN A  74      18.591 -29.940  34.989  1.00 58.66           C  
ANISOU  478  CB  GLN A  74     6310   9991   5987  -1607   -105   1497       C  
ATOM    479  CG  GLN A  74      17.142 -29.892  34.532  1.00 53.92           C  
ANISOU  479  CG  GLN A  74     6214   8971   5302  -1650    -13   1270       C  
ATOM    480  CD  GLN A  74      16.917 -28.887  33.420  1.00 52.46           C  
ANISOU  480  CD  GLN A  74     6129   8368   5434  -1924    -17   1218       C  
ATOM    481  OE1 GLN A  74      17.866 -28.306  32.892  1.00 53.63           O  
ANISOU  481  OE1 GLN A  74     5971   8536   5871  -2073     -4   1442       O  
ATOM    482  NE2 GLN A  74      15.657 -28.672  33.059  1.00 50.84           N  
ANISOU  482  NE2 GLN A  74     6332   7776   5207  -1986    -30    957       N  
ATOM    483  N   LYS A  75      21.120 -30.910  37.042  1.00 65.04           N  
ANISOU  483  N   LYS A  75     6192  11891   6632  -1204   -464   1810       N  
ATOM    484  CA  LYS A  75      22.547 -31.216  37.067  1.00 68.68           C  
ANISOU  484  CA  LYS A  75     6168  12642   7287  -1091   -473   2110       C  
ATOM    485  C   LYS A  75      22.821 -32.594  37.661  1.00 68.44           C  
ANISOU  485  C   LYS A  75     6201  12937   6866   -659   -342   2344       C  
ATOM    486  O   LYS A  75      23.975 -32.988  37.827  1.00 71.33           O  
ANISOU  486  O   LYS A  75     6177  13582   7344   -500   -379   2574       O  
ATOM    487  CB  LYS A  75      23.310 -30.142  37.846  1.00 69.37           C  
ANISOU  487  CB  LYS A  75     5742  12907   7710  -1312  -1035   1854       C  
ATOM    488  CG  LYS A  75      23.314 -28.789  37.158  1.00 70.05           C  
ANISOU  488  CG  LYS A  75     5636  12621   8357  -1757  -1176   1735       C  
ATOM    489  CD  LYS A  75      23.875 -28.898  35.746  1.00 75.41           C  
ANISOU  489  CD  LYS A  75     6185  13104   9364  -1825   -676   2229       C  
ATOM    490  CE  LYS A  75      23.762 -27.578  34.999  1.00 75.73           C  
ANISOU  490  CE  LYS A  75     6093  12741   9941  -2259   -754   2205       C  
ATOM    491  NZ  LYS A  75      24.293 -27.680  33.612  1.00 76.10           N  
ANISOU  491  NZ  LYS A  75     6037  12658  10219  -2262   -205   2749       N  
ATOM    492  N   ASP A  76      21.754 -33.321  37.975  1.00 62.49           N  
ANISOU  492  N   ASP A  76     5910  12121   5711   -474   -193   2310       N  
ATOM    493  CA  ASP A  76      21.870 -34.686  38.472  1.00 63.12           C  
ANISOU  493  CA  ASP A  76     6096  12419   5469    -71    -38   2597       C  
ATOM    494  C   ASP A  76      21.044 -35.635  37.612  1.00 59.51           C  
ANISOU  494  C   ASP A  76     6071  11578   4961     81    384   2789       C  
ATOM    495  O   ASP A  76      20.528 -35.248  36.565  1.00 56.78           O  
ANISOU  495  O   ASP A  76     5928  10843   4802    -89    553   2701       O  
ATOM    496  CB  ASP A  76      21.422 -34.777  39.934  1.00 78.17           C  
ANISOU  496  CB  ASP A  76     8088  14665   6950     77   -310   2441       C  
ATOM    497  CG  ASP A  76      22.348 -34.033  40.880  1.00 81.92           C  
ANISOU  497  CG  ASP A  76     8144  15556   7426     59   -821   2218       C  
ATOM    498  OD1 ASP A  76      23.563 -33.960  40.594  1.00 83.48           O  
ANISOU  498  OD1 ASP A  76     7917  15855   7947     45   -921   2352       O  
ATOM    499  OD2 ASP A  76      21.860 -33.523  41.912  1.00 82.40           O  
ANISOU  499  OD2 ASP A  76     8285  15845   7179     91  -1139   1893       O  
ATOM    500  N   GLN A  77      20.925 -36.878  38.065  1.00 62.68           N  
ANISOU  500  N   GLN A  77     6611  12065   5140    420    508   3049       N  
ATOM    501  CA  GLN A  77      20.114 -37.885  37.391  1.00 60.40           C  
ANISOU  501  CA  GLN A  77     6703  11360   4887    597    814   3206       C  
ATOM    502  C   GLN A  77      18.657 -37.433  37.321  1.00 57.69           C  
ANISOU  502  C   GLN A  77     6709  10622   4591    376    825   2902       C  
ATOM    503  O   GLN A  77      18.028 -37.204  38.354  1.00 54.61           O  
ANISOU  503  O   GLN A  77     6360  10387   4003    325    704   2785       O  
ATOM    504  CB  GLN A  77      20.229 -39.220  38.128  1.00 65.58           C  
ANISOU  504  CB  GLN A  77     7382  12028   5508    943    829   3413       C  
ATOM    505  CG  GLN A  77      20.064 -40.456  37.268  1.00 65.53           C  
ANISOU  505  CG  GLN A  77     7579  11549   5772   1195   1035   3532       C  
ATOM    506  CD  GLN A  77      20.283 -41.730  38.064  1.00 68.48           C  
ANISOU  506  CD  GLN A  77     7906  11984   6128   1504   1024   3801       C  
ATOM    507  OE1 GLN A  77      20.471 -41.689  39.281  1.00 67.76           O  
ANISOU  507  OE1 GLN A  77     7678  12260   5808   1537    888   3881       O  
ATOM    508  NE2 GLN A  77      20.259 -42.868  37.382  1.00 70.15           N  
ANISOU  508  NE2 GLN A  77     8242  11846   6567   1763   1151   3944       N  
ATOM    509  N   HIS A  78      18.121 -37.299  36.110  1.00 51.34           N  
ANISOU  509  N   HIS A  78     6151   9339   4016    287    968   2777       N  
ATOM    510  CA  HIS A  78      16.765 -36.779  35.951  1.00 54.27           C  
ANISOU  510  CA  HIS A  78     6821   9363   4436     70    960   2511       C  
ATOM    511  C   HIS A  78      16.116 -37.155  34.621  1.00 51.96           C  
ANISOU  511  C   HIS A  78     6871   8486   4384    135   1108   2439       C  
ATOM    512  O   HIS A  78      16.795 -37.517  33.660  1.00 53.25           O  
ANISOU  512  O   HIS A  78     7046   8551   4634    317   1214   2534       O  
ATOM    513  CB  HIS A  78      16.770 -35.256  36.096  1.00 48.05           C  
ANISOU  513  CB  HIS A  78     5898   8726   3631   -296    749   2208       C  
ATOM    514  CG  HIS A  78      17.311 -34.539  34.900  1.00 47.58           C  
ANISOU  514  CG  HIS A  78     5791   8486   3801   -451    783   2163       C  
ATOM    515  ND1 HIS A  78      18.652 -34.530  34.580  1.00 65.47           N  
ANISOU  515  ND1 HIS A  78     7728  11006   6143   -383    832   2393       N  
ATOM    516  CD2 HIS A  78      16.692 -33.807  33.943  1.00 45.38           C  
ANISOU  516  CD2 HIS A  78     5738   7809   3695   -651    798   1962       C  
ATOM    517  CE1 HIS A  78      18.835 -33.825  33.479  1.00 49.82           C  
ANISOU  517  CE1 HIS A  78     5761   8808   4360   -533    923   2380       C  
ATOM    518  NE2 HIS A  78      17.662 -33.374  33.073  1.00 46.88           N  
ANISOU  518  NE2 HIS A  78     5748   8038   4027   -690    889   2119       N  
ATOM    519  N   GLU A  79      14.791 -37.057  34.583  1.00 50.78           N  
ANISOU  519  N   GLU A  79     6989   7994   4310     26   1108   2279       N  
ATOM    520  CA  GLU A  79      14.014 -37.299  33.372  1.00 48.48           C  
ANISOU  520  CA  GLU A  79     7049   7130   4241     95   1167   2160       C  
ATOM    521  C   GLU A  79      12.903 -36.262  33.251  1.00 44.90           C  
ANISOU  521  C   GLU A  79     6763   6401   3897   -220   1041   1786       C  
ATOM    522  O   GLU A  79      12.094 -36.099  34.166  1.00 44.36           O  
ANISOU  522  O   GLU A  79     6656   6375   3824   -353    995   1694       O  
ATOM    523  CB  GLU A  79      13.420 -38.710  33.379  1.00 55.17           C  
ANISOU  523  CB  GLU A  79     8050   7630   5282    385   1237   2339       C  
ATOM    524  CG  GLU A  79      12.431 -38.976  32.250  1.00 58.74           C  
ANISOU  524  CG  GLU A  79     8869   7408   6041    474   1183   2113       C  
ATOM    525  CD  GLU A  79      11.603 -40.229  32.476  1.00 63.55           C  
ANISOU  525  CD  GLU A  79     9559   7587   6999    667   1176   2259       C  
ATOM    526  OE1 GLU A  79      11.783 -40.881  33.527  1.00 66.41           O  
ANISOU  526  OE1 GLU A  79     9703   8200   7328    725   1268   2602       O  
ATOM    527  OE2 GLU A  79      10.768 -40.561  31.605  1.00 63.32           O  
ANISOU  527  OE2 GLU A  79     9801   6949   7309    772   1055   2045       O  
ATOM    528  N   LYS A  80      12.865 -35.560  32.124  1.00 41.13           N  
ANISOU  528  N   LYS A  80     6467   5660   3500   -307    998   1591       N  
ATOM    529  CA  LYS A  80      11.849 -34.538  31.898  1.00 40.17           C  
ANISOU  529  CA  LYS A  80     6518   5234   3510   -591    841   1226       C  
ATOM    530  C   LYS A  80      10.687 -35.083  31.075  1.00 39.24           C  
ANISOU  530  C   LYS A  80     6777   4490   3644   -448    806   1057       C  
ATOM    531  O   LYS A  80      10.891 -35.729  30.047  1.00 39.76           O  
ANISOU  531  O   LYS A  80     7063   4301   3742   -153    850   1117       O  
ATOM    532  CB  LYS A  80      12.463 -33.319  31.208  1.00 40.31           C  
ANISOU  532  CB  LYS A  80     6499   5314   3505   -797    775   1140       C  
ATOM    533  CG  LYS A  80      13.394 -32.521  32.100  1.00 43.41           C  
ANISOU  533  CG  LYS A  80     6475   6213   3806  -1027    682   1191       C  
ATOM    534  CD  LYS A  80      14.129 -31.445  31.323  1.00 38.95           C  
ANISOU  534  CD  LYS A  80     5802   5651   3347  -1222    647   1226       C  
ATOM    535  CE  LYS A  80      15.153 -32.049  30.380  1.00 50.30           C  
ANISOU  535  CE  LYS A  80     7213   7185   4715   -941    923   1597       C  
ATOM    536  NZ  LYS A  80      15.964 -31.001  29.701  1.00 52.75           N  
ANISOU  536  NZ  LYS A  80     7327   7556   5160  -1135    962   1753       N  
ATOM    537  N   VAL A  81       9.468 -34.821  31.535  1.00 38.62           N  
ANISOU  537  N   VAL A  81     6754   4167   3754   -623    702    819       N  
ATOM    538  CA  VAL A  81       8.274 -35.302  30.849  1.00 36.96           C  
ANISOU  538  CA  VAL A  81     6837   3316   3891   -516    606    625       C  
ATOM    539  C   VAL A  81       7.338 -34.159  30.468  1.00 38.73           C  
ANISOU  539  C   VAL A  81     7227   3227   4261   -772    404    212       C  
ATOM    540  O   VAL A  81       6.802 -33.462  31.333  1.00 40.64           O  
ANISOU  540  O   VAL A  81     7305   3615   4521  -1028    360     53       O  
ATOM    541  CB  VAL A  81       7.497 -36.319  31.715  1.00 40.54           C  
ANISOU  541  CB  VAL A  81     7159   3642   4603   -440    690    785       C  
ATOM    542  CG1 VAL A  81       6.155 -36.650  31.079  1.00 39.98           C  
ANISOU  542  CG1 VAL A  81     7309   2851   5031   -398    529    536       C  
ATOM    543  CG2 VAL A  81       8.319 -37.583  31.921  1.00 35.71           C  
ANISOU  543  CG2 VAL A  81     6439   3193   3934   -140    839   1197       C  
ATOM    544  N   GLN A  82       7.157 -33.966  29.165  1.00 40.09           N  
ANISOU  544  N   GLN A  82     7242   4025   3966    -80    186    294       N  
ATOM    545  CA  GLN A  82       6.190 -33.006  28.646  1.00 36.82           C  
ANISOU  545  CA  GLN A  82     6978   3505   3505     17     -5    206       C  
ATOM    546  C   GLN A  82       5.250 -33.721  27.687  1.00 39.94           C  
ANISOU  546  C   GLN A  82     7595   3831   3750    126   -201    152       C  
ATOM    547  O   GLN A  82       5.658 -34.637  26.974  1.00 41.44           O  
ANISOU  547  O   GLN A  82     8003   3945   3796    165   -124    213       O  
ATOM    548  CB  GLN A  82       6.887 -31.843  27.940  1.00 33.81           C  
ANISOU  548  CB  GLN A  82     6821   2947   3079     63    117    319       C  
ATOM    549  CG  GLN A  82       7.862 -31.073  28.811  1.00 31.99           C  
ANISOU  549  CG  GLN A  82     6402   2752   3003    -93    265    391       C  
ATOM    550  CD  GLN A  82       8.515 -29.922  28.069  1.00 41.05           C  
ANISOU  550  CD  GLN A  82     7777   3701   4119    -83    375    527       C  
ATOM    551  OE1 GLN A  82       9.728 -29.910  27.866  1.00 42.15           O  
ANISOU  551  OE1 GLN A  82     7900   3823   4292   -165    604    721       O  
ATOM    552  NE2 GLN A  82       7.711 -28.944  27.665  1.00 34.74           N  
ANISOU  552  NE2 GLN A  82     7177   2754   3269     21    218    450       N  
ATOM    553  N   GLY A  83       3.991 -33.303  27.667  1.00 42.03           N  
ANISOU  553  N   GLY A  83     7814   4113   4042    181   -463     46       N  
ATOM    554  CA  GLY A  83       2.987 -34.010  26.898  1.00 42.76           C  
ANISOU  554  CA  GLY A  83     8051   4168   4026    232   -726      0       C  
ATOM    555  C   GLY A  83       2.495 -35.210  27.682  1.00 42.27           C  
ANISOU  555  C   GLY A  83     7722   4276   4062     94   -811    -56       C  
ATOM    556  O   GLY A  83       3.049 -35.547  28.729  1.00 40.07           O  
ANISOU  556  O   GLY A  83     7197   4131   3899    -12   -634    -49       O  
ATOM    557  N   GLY A  84       1.460 -35.866  27.175  1.00 42.47           N  
ANISOU  557  N   GLY A  84     7806   4289   4040     78  -1101    -96       N  
ATOM    558  CA  GLY A  84       0.811 -36.931  27.915  1.00 41.07           C  
ANISOU  558  CA  GLY A  84     7356   4268   3982    -81  -1218   -131       C  
ATOM    559  C   GLY A  84      -0.174 -36.306  28.878  1.00 38.18           C  
ANISOU  559  C   GLY A  84     6552   4117   3839    -88  -1308   -173       C  
ATOM    560  O   GLY A  84      -0.494 -35.123  28.748  1.00 37.85           O  
ANISOU  560  O   GLY A  84     6489   4063   3829     57  -1342   -187       O  
ATOM    561  N   TYR A  85      -0.658 -37.084  29.841  1.00 38.23           N  
ANISOU  561  N   TYR A  85     6229   4310   3988   -235  -1325   -181       N  
ATOM    562  CA  TYR A  85      -1.585 -36.549  30.828  1.00 38.21           C  
ANISOU  562  CA  TYR A  85     5801   4531   4184   -215  -1347   -204       C  
ATOM    563  C   TYR A  85      -0.911 -35.433  31.616  1.00 37.23           C  
ANISOU  563  C   TYR A  85     5619   4439   4089   -112  -1085   -243       C  
ATOM    564  O   TYR A  85       0.192 -35.606  32.138  1.00 30.86           O  
ANISOU  564  O   TYR A  85     4863   3619   3243   -185   -862   -236       O  
ATOM    565  CB  TYR A  85      -2.088 -37.642  31.767  1.00 43.81           C  
ANISOU  565  CB  TYR A  85     6191   5433   5023   -405  -1354   -178       C  
ATOM    566  CG  TYR A  85      -3.315 -37.223  32.540  1.00 52.50           C  
ANISOU  566  CG  TYR A  85     6853   6772   6322   -365  -1409   -167       C  
ATOM    567  CD1 TYR A  85      -4.500 -36.923  31.882  1.00 58.76           C  
ANISOU  567  CD1 TYR A  85     7526   7600   7201   -292  -1694   -130       C  
ATOM    568  CD2 TYR A  85      -3.287 -37.118  33.922  1.00 56.64           C  
ANISOU  568  CD2 TYR A  85     7089   7494   6939   -379  -1170   -179       C  
ATOM    569  CE1 TYR A  85      -5.626 -36.534  32.578  1.00 64.50           C  
ANISOU  569  CE1 TYR A  85     7809   8568   8132   -215  -1708    -86       C  
ATOM    570  CE2 TYR A  85      -4.409 -36.730  34.630  1.00 62.45           C  
ANISOU  570  CE2 TYR A  85     7436   8453   7839   -299  -1164   -154       C  
ATOM    571  CZ  TYR A  85      -5.577 -36.439  33.952  1.00 67.56           C  
ANISOU  571  CZ  TYR A  85     7924   9146   8600   -207  -1417    -99       C  
ATOM    572  OH  TYR A  85      -6.700 -36.051  34.647  1.00 74.10           O  
ANISOU  572  OH  TYR A  85     8321  10219   9615    -90  -1376    -43       O  
ATOM    573  N   GLY A  86      -1.585 -34.288  31.683  1.00 37.15           N  
ANISOU  573  N   GLY A  86     5515   4455   4145     61  -1135   -275       N  
ATOM    574  CA  GLY A  86      -1.009 -33.065  32.216  1.00 38.00           C  
ANISOU  574  CA  GLY A  86     5680   4512   4247    172   -943   -325       C  
ATOM    575  C   GLY A  86      -0.402 -33.133  33.604  1.00 39.32           C  
ANISOU  575  C   GLY A  86     5686   4803   4451     69   -710   -363       C  
ATOM    576  O   GLY A  86       0.699 -32.634  33.829  1.00 43.42           O  
ANISOU  576  O   GLY A  86     6366   5220   4911     30   -560   -370       O  
ATOM    577  N   LYS A  87      -1.117 -33.750  34.537  1.00 40.01           N  
ANISOU  577  N   LYS A  87     5456   5112   4634     13   -693   -369       N  
ATOM    578  CA  LYS A  87      -0.693 -33.772  35.932  1.00 38.19           C  
ANISOU  578  CA  LYS A  87     5090   5012   4410    -62   -488   -408       C  
ATOM    579  C   LYS A  87       0.525 -34.664  36.164  1.00 33.92           C  
ANISOU  579  C   LYS A  87     4629   4453   3806   -266   -391   -358       C  
ATOM    580  O   LYS A  87       1.212 -34.533  37.176  1.00 33.44           O  
ANISOU  580  O   LYS A  87     4541   4448   3717   -338   -248   -378       O  
ATOM    581  CB  LYS A  87      -1.857 -34.216  36.819  1.00 44.11           C  
ANISOU  581  CB  LYS A  87     5481   6011   5267    -50   -469   -399       C  
ATOM    582  CG  LYS A  87      -2.971 -33.184  36.902  1.00 51.13           C  
ANISOU  582  CG  LYS A  87     6239   6955   6232    207   -487   -436       C  
ATOM    583  CD  LYS A  87      -4.311 -33.817  37.230  1.00 57.90           C  
ANISOU  583  CD  LYS A  87     6691   8064   7246    218   -533   -354       C  
ATOM    584  CE  LYS A  87      -5.410 -32.766  37.262  1.00 62.99           C  
ANISOU  584  CE  LYS A  87     7172   8774   7986    527   -530   -360       C  
ATOM    585  NZ  LYS A  87      -5.428 -31.948  36.015  1.00 64.89           N  
ANISOU  585  NZ  LYS A  87     7649   8799   8207    683   -727   -372       N  
ATOM    586  N   TYR A  88       0.796 -35.564  35.225  1.00 35.28           N  
ANISOU  586  N   TYR A  88     4922   4537   3944   -341   -476   -288       N  
ATOM    587  CA  TYR A  88       1.958 -36.442  35.325  1.00 32.33           C  
ANISOU  587  CA  TYR A  88     4635   4131   3516   -479   -366   -218       C  
ATOM    588  C   TYR A  88       3.235 -35.712  34.910  1.00 33.13           C  
ANISOU  588  C   TYR A  88     4958   4077   3554   -451   -254   -185       C  
ATOM    589  O   TYR A  88       4.338 -36.108  35.291  1.00 34.46           O  
ANISOU  589  O   TYR A  88     5125   4258   3711   -544   -123   -112       O  
ATOM    590  CB  TYR A  88       1.761 -37.697  34.467  1.00 28.78           C  
ANISOU  590  CB  TYR A  88     4291   3612   3032   -541   -480   -160       C  
ATOM    591  CG  TYR A  88       2.926 -38.664  34.505  1.00 26.59           C  
ANISOU  591  CG  TYR A  88     4127   3281   2695   -624   -345    -76       C  
ATOM    592  CD1 TYR A  88       3.031 -39.615  35.510  1.00 26.09           C  
ANISOU  592  CD1 TYR A  88     3889   3350   2674   -752   -279    -36       C  
ATOM    593  CD2 TYR A  88       3.919 -38.628  33.532  1.00 35.58           C  
ANISOU  593  CD2 TYR A  88     5548   4238   3733   -551   -263    -17       C  
ATOM    594  CE1 TYR A  88       4.094 -40.501  35.550  1.00 29.05           C  
ANISOU  594  CE1 TYR A  88     4363   3672   3004   -790   -156     58       C  
ATOM    595  CE2 TYR A  88       4.986 -39.508  33.565  1.00 34.73           C  
ANISOU  595  CE2 TYR A  88     5520   4093   3585   -578   -108     83       C  
ATOM    596  CZ  TYR A  88       5.070 -40.441  34.575  1.00 32.62           C  
ANISOU  596  CZ  TYR A  88     5070   3952   3372   -691    -66    119       C  
ATOM    597  OH  TYR A  88       6.130 -41.320  34.608  1.00 35.32           O  
ANISOU  597  OH  TYR A  88     5486   4251   3682   -681     86    235       O  
ATOM    598  N   GLN A  89       3.079 -34.643  34.135  1.00 27.58           N  
ANISOU  598  N   GLN A  89     4423   3232   2823   -325   -308   -214       N  
ATOM    599  CA  GLN A  89       4.220 -33.903  33.602  1.00 27.52           C  
ANISOU  599  CA  GLN A  89     4630   3059   2765   -314   -203   -151       C  
ATOM    600  C   GLN A  89       5.110 -33.319  34.691  1.00 31.87           C  
ANISOU  600  C   GLN A  89     5090   3658   3362   -426    -84   -146       C  
ATOM    601  O   GLN A  89       4.667 -33.076  35.812  1.00 33.86           O  
ANISOU  601  O   GLN A  89     5188   4030   3645   -452    -96   -236       O  
ATOM    602  CB  GLN A  89       3.748 -32.770  32.693  1.00 28.81           C  
ANISOU  602  CB  GLN A  89     5000   3056   2891   -160   -296   -182       C  
ATOM    603  CG  GLN A  89       2.912 -33.196  31.508  1.00 36.55           C  
ANISOU  603  CG  GLN A  89     6121   3965   3802    -53   -468   -176       C  
ATOM    604  CD  GLN A  89       2.532 -32.014  30.642  1.00 31.25           C  
ANISOU  604  CD  GLN A  89     5669   3122   3081    112   -564   -184       C  
ATOM    605  OE1 GLN A  89       3.170 -31.747  29.624  1.00 43.03           O  
ANISOU  605  OE1 GLN A  89     7455   4434   4461    155   -518   -104       O  
ATOM    606  NE2 GLN A  89       1.500 -31.287  31.051  1.00 32.27           N  
ANISOU  606  NE2 GLN A  89     5665   3305   3289    228   -677   -266       N  
ATOM    607  N   GLY A  90       6.368 -33.081  34.342  1.00 28.58           N  
ANISOU  607  N   GLY A  90     4777   3145   2939   -494     27    -27       N  
ATOM    608  CA  GLY A  90       7.309 -32.469  35.257  1.00 32.24           C  
ANISOU  608  CA  GLY A  90     5166   3629   3453   -642     87      5       C  
ATOM    609  C   GLY A  90       8.688 -33.082  35.150  1.00 33.98           C  
ANISOU  609  C   GLY A  90     5316   3880   3714   -754    221    197       C  
ATOM    610  O   GLY A  90       8.958 -33.873  34.247  1.00 26.96           O  
ANISOU  610  O   GLY A  90     4494   2959   2792   -676    310    300       O  
ATOM    611  N   THR A  91       9.564 -32.711  36.077  1.00 34.80           N  
ANISOU  611  N   THR A  91     5297   4041   3883   -928    228    252       N  
ATOM    612  CA  THR A  91      10.918 -33.245  36.112  1.00 31.91           C  
ANISOU  612  CA  THR A  91     4787   3742   3596  -1037    343    469       C  
ATOM    613  C   THR A  91      11.025 -34.335  37.169  1.00 33.10           C  
ANISOU  613  C   THR A  91     4720   4095   3759  -1101    328    482       C  
ATOM    614  O   THR A  91      10.817 -34.083  38.355  1.00 38.04           O  
ANISOU  614  O   THR A  91     5270   4812   4372  -1211    217    384       O  
ATOM    615  CB  THR A  91      11.948 -32.145  36.403  1.00 32.25           C  
ANISOU  615  CB  THR A  91     4805   3719   3728  -1232    320    576       C  
ATOM    616  OG1 THR A  91      11.743 -31.051  35.501  1.00 35.32           O  
ANISOU  616  OG1 THR A  91     5432   3895   4095  -1180    324    556       O  
ATOM    617  CG2 THR A  91      13.361 -32.681  36.237  1.00 34.38           C  
ANISOU  617  CG2 THR A  91     4871   4075   4118  -1319    457    859       C  
ATOM    618  N   TRP A  92      11.349 -35.548  36.734  1.00 31.30           N  
ANISOU  618  N   TRP A  92     4439   3919   3536  -1015    445    604       N  
ATOM    619  CA  TRP A  92      11.395 -36.692  37.636  1.00 32.29           C  
ANISOU  619  CA  TRP A  92     4394   4208   3664  -1050    437    631       C  
ATOM    620  C   TRP A  92      12.819 -37.047  38.058  1.00 37.50           C  
ANISOU  620  C   TRP A  92     4845   4972   4430  -1138    510    868       C  
ATOM    621  O   TRP A  92      13.742 -37.041  37.243  1.00 40.51           O  
ANISOU  621  O   TRP A  92     5209   5302   4881  -1081    660   1060       O  
ATOM    622  CB  TRP A  92      10.723 -37.898  36.983  1.00 30.99           C  
ANISOU  622  CB  TRP A  92     4335   4009   3430   -898    488    604       C  
ATOM    623  CG  TRP A  92       9.246 -37.720  36.803  1.00 29.88           C  
ANISOU  623  CG  TRP A  92     4308   3826   3218   -850    364    399       C  
ATOM    624  CD1 TRP A  92       8.622 -36.956  35.862  1.00 29.95           C  
ANISOU  624  CD1 TRP A  92     4498   3696   3185   -758    316    311       C  
ATOM    625  CD2 TRP A  92       8.208 -38.319  37.587  1.00 24.14           C  
ANISOU  625  CD2 TRP A  92     3491   3212   2471   -887    272    288       C  
ATOM    626  NE1 TRP A  92       7.259 -37.041  36.011  1.00 28.11           N  
ANISOU  626  NE1 TRP A  92     4262   3496   2924   -728    184    159       N  
ATOM    627  CE2 TRP A  92       6.979 -37.874  37.062  1.00 24.27           C  
ANISOU  627  CE2 TRP A  92     3596   3168   2457   -813    169    147       C  
ATOM    628  CE3 TRP A  92       8.198 -39.190  38.681  1.00 23.89           C  
ANISOU  628  CE3 TRP A  92     3301   3331   2444   -974    271    318       C  
ATOM    629  CZ2 TRP A  92       5.753 -38.269  37.593  1.00 24.30           C  
ANISOU  629  CZ2 TRP A  92     3492   3276   2464   -832     81     52       C  
ATOM    630  CZ3 TRP A  92       6.979 -39.583  39.207  1.00 26.92           C  
ANISOU  630  CZ3 TRP A  92     3619   3801   2808   -998    199    214       C  
ATOM    631  CH2 TRP A  92       5.773 -39.122  38.661  1.00 28.97           C  
ANISOU  631  CH2 TRP A  92     3926   4015   3064   -932    111     90       C  
ATOM    632  N   ILE A  93      12.981 -37.352  39.344  1.00 35.60           N  
ANISOU  632  N   ILE A  93     4439   4887   4199  -1265    408    871       N  
ATOM    633  CA  ILE A  93      14.281 -37.691  39.917  1.00 37.56           C  
ANISOU  633  CA  ILE A  93     4449   5263   4557  -1362    417   1106       C  
ATOM    634  C   ILE A  93      14.145 -38.875  40.876  1.00 38.04           C  
ANISOU  634  C   ILE A  93     4408   5471   4575  -1356    380   1126       C  
ATOM    635  O   ILE A  93      13.050 -39.147  41.367  1.00 36.47           O  
ANISOU  635  O   ILE A  93     4305   5290   4263  -1348    318    941       O  
ATOM    636  CB  ILE A  93      14.900 -36.487  40.666  1.00 36.69           C  
ANISOU  636  CB  ILE A  93     4255   5180   4505  -1607    245   1127       C  
ATOM    637  CG1 ILE A  93      13.958 -35.989  41.765  1.00 37.05           C  
ANISOU  637  CG1 ILE A  93     4426   5244   4407  -1705     62    872       C  
ATOM    638  CG2 ILE A  93      15.239 -35.368  39.699  1.00 35.40           C  
ANISOU  638  CG2 ILE A  93     4180   4859   4413  -1637    295   1170       C  
ATOM    639  CD1 ILE A  93      14.496 -34.794  42.527  1.00 37.76           C  
ANISOU  639  CD1 ILE A  93     4536   5306   4503  -1948   -138    854       C  
ATOM    640  N   PRO A  94      15.254 -39.593  41.135  1.00 39.60           N  
ANISOU  640  N   PRO A  94     4398   5776   4871  -1347    430   1377       N  
ATOM    641  CA  PRO A  94      15.232 -40.690  42.112  1.00 40.28           C  
ANISOU  641  CA  PRO A  94     4397   5992   4915  -1344    381   1427       C  
ATOM    642  C   PRO A  94      14.748 -40.240  43.490  1.00 36.64           C  
ANISOU  642  C   PRO A  94     3942   5636   4344  -1537    166   1280       C  
ATOM    643  O   PRO A  94      14.869 -39.063  43.833  1.00 33.50           O  
ANISOU  643  O   PRO A  94     3562   5227   3938  -1698     30   1202       O  
ATOM    644  CB  PRO A  94      16.697 -41.150  42.164  1.00 43.60           C  
ANISOU  644  CB  PRO A  94     4571   6500   5494  -1288    430   1723       C  
ATOM    645  CG  PRO A  94      17.483 -40.059  41.494  1.00 46.05           C  
ANISOU  645  CG  PRO A  94     4805   6757   5937  -1332    452   1798       C  
ATOM    646  CD  PRO A  94      16.565 -39.480  40.477  1.00 44.11           C  
ANISOU  646  CD  PRO A  94     4799   6353   5608  -1303    558   1647       C  
ATOM    647  N   LEU A  95      14.209 -41.179  44.262  1.00 41.48           N  
ANISOU  647  N   LEU A  95     3794   6034   5931    556    544    142       N  
ATOM    648  CA  LEU A  95      13.524 -40.864  45.514  1.00 40.65           C  
ANISOU  648  CA  LEU A  95     4080   5716   5650    670    410    435       C  
ATOM    649  C   LEU A  95      14.421 -40.175  46.540  1.00 38.52           C  
ANISOU  649  C   LEU A  95     3870   5801   4965    445    140    696       C  
ATOM    650  O   LEU A  95      13.986 -39.248  47.222  1.00 37.42           O  
ANISOU  650  O   LEU A  95     4182   5617   4419    290    -24    767       O  
ATOM    651  CB  LEU A  95      12.931 -42.136  46.123  1.00 36.41           C  
ANISOU  651  CB  LEU A  95     3309   4868   5658   1151    571    624       C  
ATOM    652  CG  LEU A  95      12.040 -41.934  47.349  1.00 37.56           C  
ANISOU  652  CG  LEU A  95     3845   4803   5623   1270    513    894       C  
ATOM    653  CD1 LEU A  95      10.898 -40.986  47.029  1.00 32.38           C  
ANISOU  653  CD1 LEU A  95     3732   3896   4673   1123    506    614       C  
ATOM    654  CD2 LEU A  95      11.504 -43.264  47.858  1.00 38.75           C  
ANISOU  654  CD2 LEU A  95     3745   4635   6346   1699    724   1123       C  
ATOM    655  N   GLU A  96      15.667 -40.628  46.649  1.00 41.46           N  
ANISOU  655  N   GLU A  96     3749   6538   5466    439     82    780       N  
ATOM    656  CA  GLU A  96      16.599 -40.050  47.613  1.00 54.74           C  
ANISOU  656  CA  GLU A  96     5402   8616   6782    252   -189    976       C  
ATOM    657  C   GLU A  96      16.965 -38.619  47.231  1.00 53.94           C  
ANISOU  657  C   GLU A  96     5622   8707   6165   -292   -311    770       C  
ATOM    658  O   GLU A  96      17.237 -37.785  48.095  1.00 53.33           O  
ANISOU  658  O   GLU A  96     5746   8815   5701   -493   -537    861       O  
ATOM    659  CB  GLU A  96      17.865 -40.906  47.732  1.00 59.68           C  
ANISOU  659  CB  GLU A  96     5368   9585   7724    402   -244   1052       C  
ATOM    660  CG  GLU A  96      18.737 -40.945  46.484  1.00 63.70           C  
ANISOU  660  CG  GLU A  96     5483  10344   8377    155   -120    677       C  
ATOM    661  CD  GLU A  96      18.342 -42.045  45.518  1.00 66.37           C  
ANISOU  661  CD  GLU A  96     5489  10428   9302    443    160    469       C  
ATOM    662  OE1 GLU A  96      17.235 -42.607  45.668  1.00 64.65           O  
ANISOU  662  OE1 GLU A  96     5446   9762   9354    774    283    580       O  
ATOM    663  OE2 GLU A  96      19.147 -42.354  44.613  1.00 69.78           O  
ANISOU  663  OE2 GLU A  96     5446  11130   9939    324    270    147       O  
ATOM    664  N   ALA A  97      16.969 -38.341  45.931  1.00 43.00           N  
ANISOU  664  N   ALA A  97     4275   7284   4781   -540   -159    493       N  
ATOM    665  CA  ALA A  97      17.214 -36.994  45.441  1.00 43.28           C  
ANISOU  665  CA  ALA A  97     4671   7408   4364  -1079   -247    353       C  
ATOM    666  C   ALA A  97      15.992 -36.129  45.713  1.00 40.57           C  
ANISOU  666  C   ALA A  97     4985   6646   3784  -1109   -353    374       C  
ATOM    667  O   ALA A  97      16.109 -34.935  45.981  1.00 41.31           O  
ANISOU  667  O   ALA A  97     5428   6742   3524  -1472   -540    359       O  
ATOM    668  CB  ALA A  97      17.542 -37.010  43.959  1.00 43.87           C  
ANISOU  668  CB  ALA A  97     4603   7601   4463  -1335    -42    103       C  
ATOM    669  N   GLY A  98      14.816 -36.747  45.643  1.00 37.83           N  
ANISOU  669  N   GLY A  98     4767   5920   3685   -723   -233    364       N  
ATOM    670  CA  GLY A  98      13.574 -36.065  45.954  1.00 35.46           C  
ANISOU  670  CA  GLY A  98     5019   5216   3237   -678   -330    321       C  
ATOM    671  C   GLY A  98      13.483 -35.717  47.427  1.00 36.12           C  
ANISOU  671  C   GLY A  98     5230   5363   3132   -631   -520    476       C  
ATOM    672  O   GLY A  98      13.047 -34.624  47.790  1.00 35.86           O  
ANISOU  672  O   GLY A  98     5618   5185   2823   -837   -707    382       O  
ATOM    673  N   GLU A  99      13.896 -36.652  48.278  1.00 37.51           N  
ANISOU  673  N   GLU A  99     5027   5765   3462   -356   -485    707       N  
ATOM    674  CA  GLU A  99      13.918 -36.420  49.718  1.00 45.84           C  
ANISOU  674  CA  GLU A  99     6143   7011   4264   -308   -664    885       C  
ATOM    675  C   GLU A  99      14.891 -35.302  50.065  1.00 45.80           C  
ANISOU  675  C   GLU A  99     6172   7361   3868   -732   -919    810       C  
ATOM    676  O   GLU A  99      14.603 -34.458  50.913  1.00 48.09           O  
ANISOU  676  O   GLU A  99     6729   7690   3851   -864  -1104    741       O  
ATOM    677  CB  GLU A  99      14.290 -37.700  50.467  1.00 51.09           C  
ANISOU  677  CB  GLU A  99     6378   7875   5161     72   -601   1224       C  
ATOM    678  CG  GLU A  99      14.486 -37.508  51.962  1.00 59.87           C  
ANISOU  678  CG  GLU A  99     7504   9324   5918    110   -808   1456       C  
ATOM    679  CD  GLU A  99      14.583 -38.821  52.716  1.00 66.74           C  
ANISOU  679  CD  GLU A  99     8052  10289   7016    531   -745   1886       C  
ATOM    680  OE1 GLU A  99      14.381 -39.883  52.090  1.00 67.99           O  
ANISOU  680  OE1 GLU A  99     7987  10156   7691    806   -522   1970       O  
ATOM    681  OE2 GLU A  99      14.859 -38.791  53.935  1.00 70.84           O  
ANISOU  681  OE2 GLU A  99     8536  11175   7206    588   -926   2141       O  
ATOM    682  N   ALA A 100      16.040 -35.300  49.396  1.00 45.66           N  
ANISOU  682  N   ALA A 100     5847   7612   3889   -961   -911    766       N  
ATOM    683  CA  ALA A 100      17.046 -34.264  49.595  1.00 46.06           C  
ANISOU  683  CA  ALA A 100     5876   7992   3632  -1412  -1110    651       C  
ATOM    684  C   ALA A 100      16.502 -32.902  49.182  1.00 45.08           C  
ANISOU  684  C   ALA A 100     6289   7539   3301  -1800  -1198    438       C  
ATOM    685  O   ALA A 100      16.621 -31.924  49.919  1.00 46.69           O  
ANISOU  685  O   ALA A 100     6668   7817   3253  -2040  -1414    333       O  
ATOM    686  CB  ALA A 100      18.307 -34.593  48.814  1.00 48.32           C  
ANISOU  686  CB  ALA A 100     5703   8610   4047  -1600  -1022    594       C  
ATOM    687  N   LEU A 101      15.897 -32.855  47.999  1.00 42.91           N  
ANISOU  687  N   LEU A 101     6256   6897   3152  -1841  -1051    364       N  
ATOM    688  CA  LEU A 101      15.296 -31.634  47.472  1.00 47.95           C  
ANISOU  688  CA  LEU A 101     7433   7140   3644  -2156  -1160    219       C  
ATOM    689  C   LEU A 101      14.213 -31.089  48.397  1.00 47.43           C  
ANISOU  689  C   LEU A 101     7738   6771   3511  -2002  -1338    121       C  
ATOM    690  O   LEU A 101      14.117 -29.881  48.612  1.00 48.73           O  
ANISOU  690  O   LEU A 101     8130   6714   3673  -2215  -1464    -10       O  
ATOM    691  CB  LEU A 101      14.707 -31.888  46.083  1.00 40.46           C  
ANISOU  691  CB  LEU A 101     6654   5893   2827  -2110   -986    187       C  
ATOM    692  CG  LEU A 101      14.042 -30.701  45.386  1.00 40.44           C  
ANISOU  692  CG  LEU A 101     7233   5442   2689  -2388  -1130    102       C  
ATOM    693  CD1 LEU A 101      15.079 -29.662  44.996  1.00 44.09           C  
ANISOU  693  CD1 LEU A 101     7754   6031   2970  -2972  -1195    140       C  
ATOM    694  CD2 LEU A 101      13.257 -31.161  44.167  1.00 42.57           C  
ANISOU  694  CD2 LEU A 101     7639   5467   3069  -2195   -981     66       C  
ATOM    695  N   ALA A 102      13.399 -31.989  48.938  1.00 39.04           N  
ANISOU  695  N   ALA A 102     6604   5640   2589  -1541  -1236    178       N  
ATOM    696  CA  ALA A 102      12.307 -31.602  49.818  1.00 38.09           C  
ANISOU  696  CA  ALA A 102     6777   5288   2406  -1381  -1350     37       C  
ATOM    697  C   ALA A 102      12.842 -31.012  51.118  1.00 51.36           C  
ANISOU  697  C   ALA A 102     8294   7303   3916  -1479  -1497     -7       C  
ATOM    698  O   ALA A 102      12.262 -30.078  51.672  1.00 51.32           O  
ANISOU  698  O   ALA A 102     8427   7099   3972  -1483  -1564   -233       O  
ATOM    699  CB  ALA A 102      11.408 -32.795  50.103  1.00 35.88           C  
ANISOU  699  CB  ALA A 102     6385   4905   2340   -896  -1134    130       C  
ATOM    700  N   HIS A 103      13.951 -31.560  51.602  1.00 50.84           N  
ANISOU  700  N   HIS A 103     7869   7782   3665  -1528  -1544    191       N  
ATOM    701  CA  HIS A 103      14.597 -31.028  52.792  1.00 52.65           C  
ANISOU  701  CA  HIS A 103     7898   8384   3722  -1600  -1688    118       C  
ATOM    702  C   HIS A 103      15.177 -29.645  52.516  1.00 55.17           C  
ANISOU  702  C   HIS A 103     8302   8574   4087  -2004  -1787   -131       C  
ATOM    703  O   HIS A 103      14.880 -28.695  53.239  1.00 56.06           O  
ANISOU  703  O   HIS A 103     8507   8592   4204  -2035  -1882   -368       O  
ATOM    704  CB  HIS A 103      15.691 -31.977  53.289  1.00 53.43           C  
ANISOU  704  CB  HIS A 103     7531   9100   3670  -1504  -1732    401       C  
ATOM    705  CG  HIS A 103      15.173 -33.125  54.098  1.00 51.23           C  
ANISOU  705  CG  HIS A 103     7124   8990   3351  -1061  -1661    707       C  
ATOM    706  ND1 HIS A 103      15.188 -34.427  53.642  1.00 51.25           N  
ANISOU  706  ND1 HIS A 103     6886   8905   3682   -721  -1448   1007       N  
ATOM    707  CD2 HIS A 103      14.620 -33.167  55.333  1.00 51.53           C  
ANISOU  707  CD2 HIS A 103     7215   9138   3228   -849  -1679    725       C  
ATOM    708  CE1 HIS A 103      14.672 -35.219  54.562  1.00 51.15           C  
ANISOU  708  CE1 HIS A 103     6821   8988   3625   -374  -1395   1280       C  
ATOM    709  NE2 HIS A 103      14.317 -34.480  55.599  1.00 52.30           N  
ANISOU  709  NE2 HIS A 103     7157   9336   3380   -479  -1549   1143       N  
ATOM    710  N   ARG A 104      15.981 -29.539  51.457  1.00 56.94           N  
ANISOU  710  N   ARG A 104     8480   8807   4349  -2324  -1749    -77       N  
ATOM    711  CA  ARG A 104      16.646 -28.284  51.095  1.00 60.62           C  
ANISOU  711  CA  ARG A 104     9027   9156   4848  -2770  -1807   -233       C  
ATOM    712  C   ARG A 104      15.664 -27.136  50.881  1.00 59.11           C  
ANISOU  712  C   ARG A 104     9255   8363   4841  -2797  -1839   -384       C  
ATOM    713  O   ARG A 104      16.021 -25.970  51.045  1.00 61.87           O  
ANISOU  713  O   ARG A 104     9670   8603   5236  -3067  -1932   -534       O  
ATOM    714  CB  ARG A 104      17.497 -28.463  49.831  1.00 66.18           C  
ANISOU  714  CB  ARG A 104     9648   9958   5540  -3128  -1699   -126       C  
ATOM    715  CG  ARG A 104      18.633 -29.464  49.963  1.00 72.98           C  
ANISOU  715  CG  ARG A 104     9973  11476   6280  -3140  -1686    -36       C  
ATOM    716  CD  ARG A 104      19.678 -29.270  48.871  1.00 80.29           C  
ANISOU  716  CD  ARG A 104    10731  12582   7194  -3624  -1573    -71       C  
ATOM    717  NE  ARG A 104      19.091 -29.144  47.538  1.00 83.47           N  
ANISOU  717  NE  ARG A 104    11492  12577   7646  -3770  -1420     -7       N  
ATOM    718  CZ  ARG A 104      18.888 -30.162  46.705  1.00 83.22           C  
ANISOU  718  CZ  ARG A 104    11309  12552   7758  -3507  -1190     97       C  
ATOM    719  NH1 ARG A 104      19.216 -31.395  47.065  1.00 83.90           N  
ANISOU  719  NH1 ARG A 104    10901  12970   8006  -3101  -1102    159       N  
ATOM    720  NH2 ARG A 104      18.355 -29.946  45.510  1.00 81.90           N  
ANISOU  720  NH2 ARG A 104    11473  12059   7587  -3642  -1067    131       N  
ATOM    721  N   ASN A 105      14.431 -27.468  50.514  1.00 49.97           N  
ANISOU  721  N   ASN A 105     8345   4679   5962  -1703  -3185    552       N  
ATOM    722  CA  ASN A 105      13.412 -26.456  50.271  1.00 52.79           C  
ANISOU  722  CA  ASN A 105     8923   4669   6467  -1709  -3194    414       C  
ATOM    723  C   ASN A 105      12.322 -26.461  51.340  1.00 54.89           C  
ANISOU  723  C   ASN A 105     9731   4593   6533  -1694  -2966     71       C  
ATOM    724  O   ASN A 105      11.226 -25.944  51.122  1.00 54.04           O  
ANISOU  724  O   ASN A 105     9735   4092   6704  -1530  -2689    -44       O  
ATOM    725  CB  ASN A 105      12.796 -26.648  48.885  1.00 48.68           C  
ANISOU  725  CB  ASN A 105     7871   4279   6349  -1549  -3171    651       C  
ATOM    726  CG  ASN A 105      13.787 -26.375  47.767  1.00 46.22           C  
ANISOU  726  CG  ASN A 105     7133   4211   6218  -1556  -3189    928       C  
ATOM    727  OD1 ASN A 105      13.914 -25.244  47.298  1.00 48.11           O  
ANISOU  727  OD1 ASN A 105     7411   4251   6620  -1646  -3340   1003       O  
ATOM    728  ND2 ASN A 105      14.499 -27.411  47.338  1.00 41.10           N  
ANISOU  728  ND2 ASN A 105     6120   3934   5560  -1469  -2918    992       N  
ATOM    729  N   ASN A 106      12.631 -27.063  52.486  1.00 54.92           N  
ANISOU  729  N   ASN A 106    10029   4740   6098  -1792  -2956    -39       N  
ATOM    730  CA  ASN A 106      11.790 -26.963  53.679  1.00 58.52           C  
ANISOU  730  CA  ASN A 106    11060   4937   6238  -1824  -2655   -399       C  
ATOM    731  C   ASN A 106      10.345 -27.427  53.470  1.00 50.49           C  
ANISOU  731  C   ASN A 106    10035   3787   5362  -1548  -2256   -503       C  
ATOM    732  O   ASN A 106       9.405 -26.692  53.771  1.00 53.39           O  
ANISOU  732  O   ASN A 106    10625   3807   5852  -1395  -1821   -772       O  
ATOM    733  CB  ASN A 106      11.796 -25.514  54.183  1.00 57.27           C  
ANISOU  733  CB  ASN A 106    11268   4373   6117  -1944  -2483   -708       C  
ATOM    734  CG  ASN A 106      11.401 -25.395  55.646  1.00 64.95           C  
ANISOU  734  CG  ASN A 106    12767   5254   6656  -2080  -2186  -1089       C  
ATOM    735  OD1 ASN A 106      11.721 -26.260  56.462  1.00 62.49           O  
ANISOU  735  OD1 ASN A 106    12579   5269   5896  -2210  -2285  -1030       O  
ATOM    736  ND2 ASN A 106      10.702 -24.316  55.983  1.00 66.28           N  
ANISOU  736  ND2 ASN A 106    13195   4983   7005  -2044  -1791  -1458       N  
ATOM    737  N   ILE A 107      10.164 -28.645  52.967  1.00 47.23           N  
ANISOU  737  N   ILE A 107     9196   3762   4989  -1393  -2263   -257       N  
ATOM    738  CA  ILE A 107       8.821 -29.128  52.646  1.00 44.61           C  
ANISOU  738  CA  ILE A 107     8609   3503   4840  -1045  -1758   -280       C  
ATOM    739  C   ILE A 107       8.672 -30.630  52.905  1.00 42.26           C  
ANISOU  739  C   ILE A 107     8193   3556   4307  -1024  -1696   -177       C  
ATOM    740  O   ILE A 107       7.608 -31.209  52.675  1.00 44.79           O  
ANISOU  740  O   ILE A 107     8288   3997   4734   -784  -1272   -214       O  
ATOM    741  CB  ILE A 107       8.460 -28.812  51.169  1.00 45.30           C  
ANISOU  741  CB  ILE A 107     8053   3683   5474   -798  -1714    -43       C  
ATOM    742  CG1 ILE A 107       6.944 -28.845  50.941  1.00 41.76           C  
ANISOU  742  CG1 ILE A 107     7408   3220   5240   -429  -1154   -150       C  
ATOM    743  CG2 ILE A 107       9.190 -29.751  50.215  1.00 37.17           C  
ANISOU  743  CG2 ILE A 107     6452   3112   4559   -874  -2045    272       C  
ATOM    744  CD1 ILE A 107       6.169 -27.900  51.829  1.00 46.68           C  
ANISOU  744  CD1 ILE A 107     8527   3371   5839   -333   -774   -516       C  
ATOM    745  N   PHE A 108       9.736 -31.255  53.397  1.00 42.39           N  
ANISOU  745  N   PHE A 108     8357   3725   4025  -1277  -2113    -44       N  
ATOM    746  CA  PHE A 108       9.729 -32.694  53.636  1.00 42.24           C  
ANISOU  746  CA  PHE A 108     8227   3973   3850  -1261  -2100    119       C  
ATOM    747  C   PHE A 108       8.642 -33.134  54.618  1.00 43.10           C  
ANISOU  747  C   PHE A 108     8741   4015   3620  -1204  -1609    -81       C  
ATOM    748  O   PHE A 108       8.038 -34.195  54.452  1.00 41.19           O  
ANISOU  748  O   PHE A 108     8272   3941   3437  -1067  -1331     -2       O  
ATOM    749  CB  PHE A 108      11.093 -33.157  54.148  1.00 41.93           C  
ANISOU  749  CB  PHE A 108     8230   4051   3649  -1478  -2555    334       C  
ATOM    750  CG  PHE A 108      11.158 -34.631  54.422  1.00 47.03           C  
ANISOU  750  CG  PHE A 108     8724   4880   4268  -1431  -2510    534       C  
ATOM    751  CD1 PHE A 108      11.400 -35.529  53.395  1.00 43.04           C  
ANISOU  751  CD1 PHE A 108     7558   4571   4223  -1291  -2495    705       C  
ATOM    752  CD2 PHE A 108      10.966 -35.121  55.704  1.00 51.23           C  
ANISOU  752  CD2 PHE A 108     9756   5377   4334  -1545  -2434    530       C  
ATOM    753  CE1 PHE A 108      11.456 -36.890  53.643  1.00 37.03           C  
ANISOU  753  CE1 PHE A 108     6684   3909   3479  -1257  -2457    866       C  
ATOM    754  CE2 PHE A 108      11.020 -36.478  55.958  1.00 44.67           C  
ANISOU  754  CE2 PHE A 108     8804   4662   3506  -1503  -2410    750       C  
ATOM    755  CZ  PHE A 108      11.265 -37.364  54.926  1.00 44.71           C  
ANISOU  755  CZ  PHE A 108     8190   4803   3994  -1351  -2439    920       C  
ATOM    756  N   ASP A 109       8.403 -32.322  55.642  1.00 47.55           N  
ANISOU  756  N   ASP A 109     9898   4341   3828  -1349  -1473   -375       N  
ATOM    757  CA  ASP A 109       7.428 -32.665  56.671  1.00 50.53           C  
ANISOU  757  CA  ASP A 109    10706   4679   3814  -1375  -1002   -616       C  
ATOM    758  C   ASP A 109       6.003 -32.737  56.125  1.00 52.59           C  
ANISOU  758  C   ASP A 109    10662   4920   4399  -1045   -389   -795       C  
ATOM    759  O   ASP A 109       5.244 -33.641  56.475  1.00 52.31           O  
ANISOU  759  O   ASP A 109    10667   5014   4194  -1003    -23   -835       O  
ATOM    760  CB  ASP A 109       7.492 -31.660  57.825  1.00 61.81           C  
ANISOU  760  CB  ASP A 109    12793   5881   4812  -1651   -955   -979       C  
ATOM    761  CG  ASP A 109       8.756 -31.802  58.649  1.00 58.90           C  
ANISOU  761  CG  ASP A 109    12594   5681   4104  -1962  -1435   -745       C  
ATOM    762  OD1 ASP A 109       9.323 -32.916  58.683  1.00 57.49           O  
ANISOU  762  OD1 ASP A 109    12243   5734   3866  -1983  -1709   -370       O  
ATOM    763  OD2 ASP A 109       9.183 -30.804  59.268  1.00 73.81           O  
ANISOU  763  OD2 ASP A 109    14701   7468   5875  -2156  -1489   -929       O  
ATOM    764  N   ARG A 110       5.640 -31.788  55.270  1.00 47.90           N  
ANISOU  764  N   ARG A 110     9753   4175   4273   -821   -282   -884       N  
ATOM    765  CA  ARG A 110       4.298 -31.771  54.695  1.00 55.30           C  
ANISOU  765  CA  ARG A 110    10331   5133   5546   -485    255  -1031       C  
ATOM    766  C   ARG A 110       4.104 -32.909  53.695  1.00 47.65           C  
ANISOU  766  C   ARG A 110     8731   4548   4825   -329    289   -758       C  
ATOM    767  O   ARG A 110       2.985 -33.369  53.468  1.00 46.79           O  
ANISOU  767  O   ARG A 110     8370   4585   4825   -133    766   -887       O  
ATOM    768  CB  ARG A 110       4.018 -30.428  54.016  1.00 58.14           C  
ANISOU  768  CB  ARG A 110    10494   5223   6374   -271    301  -1111       C  
ATOM    769  CG  ARG A 110       2.585 -30.272  53.527  1.00 61.23           C  
ANISOU  769  CG  ARG A 110    10522   5627   7115    101    841  -1272       C  
ATOM    770  CD  ARG A 110       2.380 -28.946  52.820  1.00 64.05           C  
ANISOU  770  CD  ARG A 110    10660   5685   7991    341    823  -1244       C  
ATOM    771  NE  ARG A 110       1.006 -28.776  52.358  1.00 65.18           N  
ANISOU  771  NE  ARG A 110    10408   5863   8494    730   1303  -1365       N  
ATOM    772  CZ  ARG A 110       0.055 -28.163  53.056  1.00 69.04           C  
ANISOU  772  CZ  ARG A 110    11146   6032   9054    881   1776  -1786       C  
ATOM    773  NH1 ARG A 110       0.327 -27.660  54.252  1.00 72.28           N  
ANISOU  773  NH1 ARG A 110    12221   6073   9169    633   1856  -2154       N  
ATOM    774  NH2 ARG A 110      -1.169 -28.051  52.557  1.00 69.86           N  
ANISOU  774  NH2 ARG A 110    10803   6216   9525   1262   2176  -1866       N  
ATOM    775  N   LEU A 111       5.206 -33.364  53.108  1.00 43.93           N  
ANISOU  775  N   LEU A 111     7986   4254   4451   -443   -196   -428       N  
ATOM    776  CA  LEU A 111       5.159 -34.396  52.079  1.00 40.04           C  
ANISOU  776  CA  LEU A 111     6847   4123   4242   -347   -174   -215       C  
ATOM    777  C   LEU A 111       5.625 -35.747  52.605  1.00 41.59           C  
ANISOU  777  C   LEU A 111     7156   4441   4206   -509   -260    -73       C  
ATOM    778  O   LEU A 111       5.887 -36.658  51.825  1.00 39.68           O  
ANISOU  778  O   LEU A 111     6405   4449   4223   -493   -316    100       O  
ATOM    779  CB  LEU A 111       6.023 -33.995  50.882  1.00 36.41           C  
ANISOU  779  CB  LEU A 111     5885   3802   4148   -364   -605     32       C  
ATOM    780  CG  LEU A 111       5.735 -32.649  50.221  1.00 37.75           C  
ANISOU  780  CG  LEU A 111     5903   3836   4605   -219   -610     19       C  
ATOM    781  CD1 LEU A 111       6.685 -32.437  49.055  1.00 34.66           C  
ANISOU  781  CD1 LEU A 111     5022   3647   4499   -321  -1052    302       C  
ATOM    782  CD2 LEU A 111       4.288 -32.571  49.764  1.00 32.86           C  
ANISOU  782  CD2 LEU A 111     4959   3327   4199     86    -84   -110       C  
ATOM    783  N   ARG A 112       5.730 -35.870  53.924  1.00 44.71           N  
ANISOU  783  N   ARG A 112     8207   4659   4123   -680   -262   -141       N  
ATOM    784  CA  ARG A 112       6.257 -37.087  54.546  1.00 44.02           C  
ANISOU  784  CA  ARG A 112     8298   4637   3792   -839   -412     84       C  
ATOM    785  C   ARG A 112       5.608 -38.408  54.083  1.00 42.01           C  
ANISOU  785  C   ARG A 112     7642   4564   3756   -729    -24    141       C  
ATOM    786  O   ARG A 112       6.326 -39.383  53.842  1.00 39.99           O  
ANISOU  786  O   ARG A 112     7148   4384   3663   -780   -260    409       O  
ATOM    787  CB  ARG A 112       6.153 -36.978  56.073  1.00 43.65           C  
ANISOU  787  CB  ARG A 112     9034   4433   3119  -1057   -357    -20       C  
ATOM    788  CG  ARG A 112       6.689 -38.192  56.809  1.00 45.42           C  
ANISOU  788  CG  ARG A 112     9495   4710   3051  -1225   -549    301       C  
ATOM    789  CD  ARG A 112       6.741 -37.957  58.311  1.00 68.62           C  
ANISOU  789  CD  ARG A 112    13213   7575   5284  -1515   -594    243       C  
ATOM    790  NE  ARG A 112       7.673 -36.890  58.663  1.00 67.04           N  
ANISOU  790  NE  ARG A 112    13244   7319   4908  -1691  -1067    197       N  
ATOM    791  CZ  ARG A 112       8.960 -37.081  58.932  1.00 65.83           C  
ANISOU  791  CZ  ARG A 112    12942   7227   4841  -1797  -1609    492       C  
ATOM    792  NH1 ARG A 112       9.474 -38.303  58.891  1.00 64.60           N  
ANISOU  792  NH1 ARG A 112    12514   7166   4864  -1743  -1796    853       N  
ATOM    793  NH2 ARG A 112       9.734 -36.050  59.242  1.00 66.86           N  
ANISOU  793  NH2 ARG A 112    13158   7318   4928  -1944  -1901    393       N  
ATOM    794  N   PRO A 113       4.264 -38.458  53.952  1.00 41.93           N  
ANISOU  794  N   PRO A 113     7529   4616   3787   -586    586   -133       N  
ATOM    795  CA  PRO A 113       3.670 -39.747  53.562  1.00 40.44           C  
ANISOU  795  CA  PRO A 113     6978   4606   3782   -539    983   -117       C  
ATOM    796  C   PRO A 113       4.116 -40.301  52.204  1.00 40.07           C  
ANISOU  796  C   PRO A 113     6153   4807   4265   -471    851     24       C  
ATOM    797  O   PRO A 113       4.163 -41.521  52.053  1.00 39.69           O  
ANISOU  797  O   PRO A 113     5883   4823   4373   -520   1000    117       O  
ATOM    798  CB  PRO A 113       2.167 -39.442  53.534  1.00 39.98           C  
ANISOU  798  CB  PRO A 113     6866   4625   3698   -395   1627   -491       C  
ATOM    799  CG  PRO A 113       2.000 -38.324  54.497  1.00 38.73           C  
ANISOU  799  CG  PRO A 113     7316   4223   3176   -438   1612   -688       C  
ATOM    800  CD  PRO A 113       3.222 -37.478  54.320  1.00 38.35           C  
ANISOU  800  CD  PRO A 113     7325   4053   3192   -490    978   -492       C  
ATOM    801  N   ILE A 114       4.437 -39.443  51.240  1.00 39.46           N  
ANISOU  801  N   ILE A 114     5668   4860   4463   -392    600     30       N  
ATOM    802  CA  ILE A 114       4.816 -39.929  49.913  1.00 37.42           C  
ANISOU  802  CA  ILE A 114     4644   4915   4661   -389    511    115       C  
ATOM    803  C   ILE A 114       6.249 -40.463  49.912  1.00 36.16           C  
ANISOU  803  C   ILE A 114     4432   4685   4622   -542    -12    379       C  
ATOM    804  O   ILE A 114       6.631 -41.241  49.037  1.00 35.13           O  
ANISOU  804  O   ILE A 114     3714   4767   4868   -590    -24    417       O  
ATOM    805  CB  ILE A 114       4.665 -38.832  48.830  1.00 33.48           C  
ANISOU  805  CB  ILE A 114     3703   4630   4389   -289    413     81       C  
ATOM    806  CG1 ILE A 114       4.667 -39.455  47.430  1.00 36.92           C  
ANISOU  806  CG1 ILE A 114     3288   5521   5218   -328    507     82       C  
ATOM    807  CG2 ILE A 114       5.771 -37.794  48.938  1.00 28.81           C  
ANISOU  807  CG2 ILE A 114     3359   3841   3747   -371   -175    248       C  
ATOM    808  CD1 ILE A 114       3.641 -40.550  47.242  1.00 37.86           C  
ANISOU  808  CD1 ILE A 114     3529   5578   5276   -149    812     95       C  
ATOM    809  N   PHE A 115       7.034 -40.056  50.905  1.00 34.22           N  
ANISOU  809  N   PHE A 115     4775   4164   4063   -632   -430    530       N  
ATOM    810  CA  PHE A 115       8.412 -40.525  51.019  1.00 34.62           C  
ANISOU  810  CA  PHE A 115     4789   4154   4211   -758   -967    793       C  
ATOM    811  C   PHE A 115       8.508 -41.776  51.885  1.00 39.98           C  
ANISOU  811  C   PHE A 115     5740   4666   4784   -795   -895    975       C  
ATOM    812  O   PHE A 115       9.392 -42.611  51.692  1.00 44.62           O  
ANISOU  812  O   PHE A 115     6054   5236   5666   -828  -1163   1183       O  
ATOM    813  CB  PHE A 115       9.314 -39.429  51.594  1.00 36.92           C  
ANISOU  813  CB  PHE A 115     5516   4297   4216   -871  -1510    880       C  
ATOM    814  CG  PHE A 115       9.547 -38.282  50.656  1.00 36.97           C  
ANISOU  814  CG  PHE A 115     5212   4416   4418   -872  -1690    795       C  
ATOM    815  CD1 PHE A 115      10.437 -38.404  49.603  1.00 35.14           C  
ANISOU  815  CD1 PHE A 115     4420   4354   4579   -876  -1790    829       C  
ATOM    816  CD2 PHE A 115       8.881 -37.080  50.829  1.00 38.71           C  
ANISOU  816  CD2 PHE A 115     5730   4514   4463   -812  -1531    624       C  
ATOM    817  CE1 PHE A 115      10.652 -37.355  48.736  1.00 36.54           C  
ANISOU  817  CE1 PHE A 115     4426   4590   4866   -801  -1660    723       C  
ATOM    818  CE2 PHE A 115       9.093 -36.025  49.965  1.00 39.62           C  
ANISOU  818  CE2 PHE A 115     5577   4686   4792   -810  -1700    612       C  
ATOM    819  CZ  PHE A 115       9.981 -36.163  48.918  1.00 39.04           C  
ANISOU  819  CZ  PHE A 115     4968   4814   5052   -836  -1802    699       C  
ATOM    820  N   GLU A 116       7.593 -41.905  52.838  1.00 41.52           N  
ANISOU  820  N   GLU A 116     6465   4728   4584   -793   -520    902       N  
ATOM    821  CA  GLU A 116       7.666 -42.989  53.808  1.00 47.15           C  
ANISOU  821  CA  GLU A 116     7554   5256   5103   -864   -473   1140       C  
ATOM    822  C   GLU A 116       6.771 -44.169  53.448  1.00 34.39           C  
ANISOU  822  C   GLU A 116     5636   3665   3764   -806    136   1050       C  
ATOM    823  O   GLU A 116       6.864 -45.227  54.068  1.00 43.63           O  
ANISOU  823  O   GLU A 116     7019   4650   4910   -858    206   1290       O  
ATOM    824  CB  GLU A 116       7.309 -42.474  55.204  1.00 50.21           C  
ANISOU  824  CB  GLU A 116     8769   5505   4802   -990   -450   1131       C  
ATOM    825  CG  GLU A 116       8.321 -41.492  55.778  1.00 56.13           C  
ANISOU  825  CG  GLU A 116     9888   6216   5222  -1121  -1067   1238       C  
ATOM    826  CD  GLU A 116       8.159 -41.287  57.275  1.00 67.04           C  
ANISOU  826  CD  GLU A 116    12081   7506   5884  -1332  -1086   1280       C  
ATOM    827  OE1 GLU A 116       7.267 -41.924  57.873  1.00 70.26           O  
ANISOU  827  OE1 GLU A 116    12780   7870   6046  -1377   -624   1252       O  
ATOM    828  OE2 GLU A 116       8.926 -40.489  57.855  1.00 71.48           O  
ANISOU  828  OE2 GLU A 116    12852   8082   6224  -1460  -1498   1253       O  
ATOM    829  N   PHE A 117       5.914 -43.994  52.446  1.00 44.19           N  
ANISOU  829  N   PHE A 117     6758   5729   4303    134   -596    993       N  
ATOM    830  CA  PHE A 117       4.998 -45.058  52.047  1.00 33.03           C  
ANISOU  830  CA  PHE A 117     5404   4145   3001    200   -717    972       C  
ATOM    831  C   PHE A 117       5.743 -46.295  51.567  1.00 39.20           C  
ANISOU  831  C   PHE A 117     6084   4881   3929    187   -376    767       C  
ATOM    832  O   PHE A 117       6.739 -46.199  50.851  1.00 36.80           O  
ANISOU  832  O   PHE A 117     5940   4624   3418      5    -94    597       O  
ATOM    833  CB  PHE A 117       4.040 -44.587  50.952  1.00 34.37           C  
ANISOU  833  CB  PHE A 117     6061   4162   2836     37  -1006    923       C  
ATOM    834  CG  PHE A 117       3.184 -45.690  50.390  1.00 41.02           C  
ANISOU  834  CG  PHE A 117     6922   4821   3843     95  -1148    746       C  
ATOM    835  CD1 PHE A 117       2.077 -46.153  51.085  1.00 39.10           C  
ANISOU  835  CD1 PHE A 117     6406   4439   4012    277  -1386    843       C  
ATOM    836  CD2 PHE A 117       3.495 -46.274  49.173  1.00 41.28           C  
ANISOU  836  CD2 PHE A 117     7204   4811   3670    -13  -1021    445       C  
ATOM    837  CE1 PHE A 117       1.294 -47.173  50.571  1.00 44.63           C  
ANISOU  837  CE1 PHE A 117     7037   4905   5014    318  -1497    608       C  
ATOM    838  CE2 PHE A 117       2.718 -47.292  48.659  1.00 45.31           C  
ANISOU  838  CE2 PHE A 117     7657   5147   4412     56  -1183    170       C  
ATOM    839  CZ  PHE A 117       1.616 -47.741  49.356  1.00 46.69           C  
ANISOU  839  CZ  PHE A 117     7514   5129   5097    206  -1422    233       C  
ATOM    840  N   SER A 118       5.241 -47.458  51.967  1.00 41.27           N  
ANISOU  840  N   SER A 118     6059   5019   4602    385   -368    792       N  
ATOM    841  CA  SER A 118       5.826 -48.728  51.566  1.00 45.05           C  
ANISOU  841  CA  SER A 118     6386   5399   5330    397    -56    591       C  
ATOM    842  C   SER A 118       4.742 -49.788  51.447  1.00 49.59           C  
ANISOU  842  C   SER A 118     6815   5675   6353    502   -167    533       C  
ATOM    843  O   SER A 118       3.997 -50.030  52.398  1.00 51.06           O  
ANISOU  843  O   SER A 118     6711   5766   6923    737   -241    798       O  
ATOM    844  CB  SER A 118       6.898 -49.174  52.563  1.00 46.59           C  
ANISOU  844  CB  SER A 118     6163   5767   5774    622    271    703       C  
ATOM    845  OG  SER A 118       7.404 -50.453  52.228  1.00 49.36           O  
ANISOU  845  OG  SER A 118     6338   5984   6430    656    578    534       O  
ATOM    846  N   PRO A 119       4.647 -50.421  50.271  1.00 54.03           N  
ANISOU  846  N   PRO A 119     7549   6079   6900    351   -161    157       N  
ATOM    847  CA  PRO A 119       3.659 -51.480  50.052  1.00 60.55           C  
ANISOU  847  CA  PRO A 119     8162   6568   8277    430   -265    -36       C  
ATOM    848  C   PRO A 119       3.994 -52.731  50.858  1.00 68.00           C  
ANISOU  848  C   PRO A 119     8583   7320   9932    646    122     99       C  
ATOM    849  O   PRO A 119       3.110 -53.522  51.190  1.00 71.82           O  
ANISOU  849  O   PRO A 119     8746   7466  11078    787    126    133       O  
ATOM    850  CB  PRO A 119       3.761 -51.749  48.547  1.00 59.82           C  
ANISOU  850  CB  PRO A 119     8387   6461   7881    251   -344   -561       C  
ATOM    851  CG  PRO A 119       5.149 -51.349  48.188  1.00 56.95           C  
ANISOU  851  CG  PRO A 119     8248   6372   7018    121    -36   -567       C  
ATOM    852  CD  PRO A 119       5.489 -50.190  49.084  1.00 55.10           C  
ANISOU  852  CD  PRO A 119     8054   6347   6534    128    -31   -141       C  
ATOM    853  N   GLY A 120       5.273 -52.886  51.181  1.00 76.09           N  
ANISOU  853  N   GLY A 120     9508   8542  10859    693    471    187       N  
ATOM    854  CA  GLY A 120       5.774 -54.079  51.834  1.00 82.83           C  
ANISOU  854  CA  GLY A 120     9911   9250  12310    933    875    315       C  
ATOM    855  C   GLY A 120       6.988 -54.570  51.075  1.00 90.61           C  
ANISOU  855  C   GLY A 120    10946  10310  13171    785   1154    -26       C  
ATOM    856  O   GLY A 120       7.941 -53.816  50.873  1.00 91.92           O  
ANISOU  856  O   GLY A 120    11333  10789  12804    655   1206    -75       O  
ATOM    857  N   PRO A 121       6.966 -55.840  50.646  1.00 95.99           N  
ANISOU  857  N   PRO A 121    11388  10672  14412    803   1361   -287       N  
ATOM    858  CA  PRO A 121       8.036 -56.369  49.795  1.00 96.75           C  
ANISOU  858  CA  PRO A 121    11536  10819  14405    652   1609   -684       C  
ATOM    859  C   PRO A 121       7.817 -56.063  48.311  1.00 95.32           C  
ANISOU  859  C   PRO A 121    11782  10686  13750    363   1365  -1213       C  
ATOM    860  O   PRO A 121       6.749 -56.410  47.808  1.00 97.82           O  
ANISOU  860  O   PRO A 121    12088  10758  14320    347   1101  -1485       O  
ATOM    861  CB  PRO A 121       7.968 -57.887  50.037  1.00101.00           C  
ANISOU  861  CB  PRO A 121    11585  10949  15840    837   1924   -737       C  
ATOM    862  CG  PRO A 121       6.984 -58.086  51.170  1.00100.82           C  
ANISOU  862  CG  PRO A 121    11251  10685  16372   1126   1925   -249       C  
ATOM    863  CD  PRO A 121       6.073 -56.907  51.124  1.00 98.50           C  
ANISOU  863  CD  PRO A 121    11283  10542  15603   1012   1471   -172       C  
ATOM    864  N   ASP A 122       8.770 -55.435  47.616  1.00 81.61           N  
ANISOU  864  N   ASP A 122    10397   9256  11356    181   1460  -1368       N  
ATOM    865  CA  ASP A 122       9.991 -54.849  48.180  1.00 69.29           C  
ANISOU  865  CA  ASP A 122     8827   7973   9527    174   1731  -1116       C  
ATOM    866  C   ASP A 122      10.517 -53.775  47.223  1.00 61.72           C  
ANISOU  866  C   ASP A 122     8375   7274   7804    -77   1731  -1260       C  
ATOM    867  O   ASP A 122      10.308 -53.862  46.012  1.00 55.70           O  
ANISOU  867  O   ASP A 122     7938   6514   6712   -192   1662  -1611       O  
ATOM    868  CB  ASP A 122      11.076 -55.904  48.433  1.00 69.54           C  
ANISOU  868  CB  ASP A 122     8485   7954   9982    276   2158  -1210       C  
ATOM    869  CG  ASP A 122      11.093 -56.993  47.383  1.00 74.22           C  
ANISOU  869  CG  ASP A 122     9047   8336  10818    191   2269  -1714       C  
ATOM    870  OD1 ASP A 122      10.011 -57.511  47.038  1.00 75.89           O  
ANISOU  870  OD1 ASP A 122     9205   8280  11349    216   2040  -1911       O  
ATOM    871  OD2 ASP A 122      12.192 -57.336  46.901  1.00 78.28           O  
ANISOU  871  OD2 ASP A 122     9553   8947  11243    108   2581  -1963       O  
ATOM    872  N   SER A 123      11.207 -52.778  47.770  1.00 53.51           N  
ANISOU  872  N   SER A 123     7375   6447   6509   -119   1832  -1003       N  
ATOM    873  CA  SER A 123      11.640 -51.601  47.012  1.00 51.63           C  
ANISOU  873  CA  SER A 123     7584   6381   5652   -343   1895  -1024       C  
ATOM    874  C   SER A 123      12.530 -51.923  45.807  1.00 57.68           C  
ANISOU  874  C   SER A 123     8574   7203   6138   -496   2251  -1368       C  
ATOM    875  O   SER A 123      13.295 -52.883  45.835  1.00 56.74           O  
ANISOU  875  O   SER A 123     8164   7050   6344   -463   2535  -1575       O  
ATOM    876  CB  SER A 123      12.371 -50.636  47.946  1.00 49.38           C  
ANISOU  876  CB  SER A 123     7131   6251   5380   -347   2006   -771       C  
ATOM    877  OG  SER A 123      13.299 -51.332  48.759  1.00 51.79           O  
ANISOU  877  OG  SER A 123     6954   6611   6111   -192   2255   -806       O  
ATOM    878  N   PRO A 124      12.418 -51.118  44.736  1.00 61.91           N  
ANISOU  878  N   PRO A 124     9641   7832   6051   -626   2257  -1408       N  
ATOM    879  CA  PRO A 124      13.248 -51.294  43.537  1.00 67.54           C  
ANISOU  879  CA  PRO A 124    10633   8643   6387   -724   2641  -1685       C  
ATOM    880  C   PRO A 124      14.650 -50.701  43.683  1.00 62.94           C  
ANISOU  880  C   PRO A 124     9972   8127   5817   -885   3159  -1589       C  
ATOM    881  O   PRO A 124      14.817 -49.684  44.355  1.00 60.89           O  
ANISOU  881  O   PRO A 124     9651   7866   5617   -953   3167  -1303       O  
ATOM    882  CB  PRO A 124      12.457 -50.554  42.457  1.00 65.10           C  
ANISOU  882  CB  PRO A 124    10939   8432   5365   -699   2435  -1662       C  
ATOM    883  CG  PRO A 124      11.725 -49.496  43.201  1.00 66.94           C  
ANISOU  883  CG  PRO A 124    11225   8617   5593   -705   2121  -1262       C  
ATOM    884  CD  PRO A 124      11.374 -50.097  44.535  1.00 57.34           C  
ANISOU  884  CD  PRO A 124     9450   7271   5067   -623   1889  -1189       C  
ATOM    885  N   PRO A 125      15.649 -51.337  43.051  1.00 66.12           N  
ANISOU  885  N   PRO A 125    10334   8572   6217   -942   3587  -1878       N  
ATOM    886  CA  PRO A 125      17.053 -50.916  43.086  1.00 74.12           C  
ANISOU  886  CA  PRO A 125    11216   9615   7331  -1102   4134  -1879       C  
ATOM    887  C   PRO A 125      17.294 -49.616  42.326  1.00 76.76           C  
ANISOU  887  C   PRO A 125    12022   9973   7169  -1242   4423  -1652       C  
ATOM    888  O   PRO A 125      16.486 -49.254  41.469  1.00 80.83           O  
ANISOU  888  O   PRO A 125    13058  10547   7106  -1172   4262  -1554       O  
ATOM    889  CB  PRO A 125      17.793 -52.077  42.400  1.00 74.66           C  
ANISOU  889  CB  PRO A 125    11187   9712   7467  -1093   4459  -2284       C  
ATOM    890  CG  PRO A 125      16.823 -53.199  42.349  1.00 74.80           C  
ANISOU  890  CG  PRO A 125    11118   9673   7629   -918   4050  -2498       C  
ATOM    891  CD  PRO A 125      15.476 -52.568  42.266  1.00 73.08           C  
ANISOU  891  CD  PRO A 125    11235   9455   7078   -847   3566  -2291       C  
ATOM    892  N   PRO A 126      18.397 -48.921  42.642  1.00 76.95           N  
ANISOU  892  N   PRO A 126    11781   9922   7536  -1373   4714  -1534       N  
ATOM    893  CA  PRO A 126      18.821 -47.715  41.922  1.00 80.50           C  
ANISOU  893  CA  PRO A 126    12528  10288   7770  -1477   4995  -1273       C  
ATOM    894  C   PRO A 126      18.996 -47.963  40.425  1.00 86.83           C  
ANISOU  894  C   PRO A 126    13754  11180   8059  -1396   5211  -1300       C  
ATOM    895  O   PRO A 126      19.812 -48.794  40.029  1.00 85.55           O  
ANISOU  895  O   PRO A 126    13422  11061   8023  -1391   5428  -1557       O  
ATOM    896  CB  PRO A 126      20.161 -47.372  42.578  1.00 80.93           C  
ANISOU  896  CB  PRO A 126    12067  10214   8467  -1618   5294  -1355       C  
ATOM    897  CG  PRO A 126      20.054 -47.937  43.953  1.00 75.26           C  
ANISOU  897  CG  PRO A 126    10829   9565   8202  -1537   4999  -1517       C  
ATOM    898  CD  PRO A 126      19.260 -49.200  43.804  1.00 73.25           C  
ANISOU  898  CD  PRO A 126    10669   9425   7739  -1381   4758  -1661       C  
ATOM    899  N   ALA A 127      18.231 -47.244  39.610  1.00 92.43           N  
ANISOU  899  N   ALA A 127    14992  11945   8183  -1287   5126  -1033       N  
ATOM    900  CA  ALA A 127      18.292 -47.396  38.160  1.00 89.35           C  
ANISOU  900  CA  ALA A 127    15016  11732   7201  -1105   5291  -1036       C  
ATOM    901  C   ALA A 127      19.505 -46.672  37.581  1.00107.71           C  
ANISOU  901  C   ALA A 127    17346  13939   9640  -1195   5884   -831       C  
ATOM    902  O   ALA A 127      20.003 -45.717  38.178  1.00106.40           O  
ANISOU  902  O   ALA A 127    16989  13516   9924  -1383   6106   -619       O  
ATOM    903  CB  ALA A 127      17.006 -46.880  37.522  1.00 90.82           C  
ANISOU  903  CB  ALA A 127    15721  12068   6720   -872   4926   -826       C  
ATOM    904  N   PRO A 128      19.996 -47.138  36.420  1.00115.03           N  
ANISOU  904  N   PRO A 128    18465  15049  10193  -1050   6156   -935       N  
ATOM    905  CA  PRO A 128      21.109 -46.460  35.744  1.00121.03           C  
ANISOU  905  CA  PRO A 128    19276  15692  11017  -1105   6768   -712       C  
ATOM    906  C   PRO A 128      20.653 -45.276  34.891  1.00128.33           C  
ANISOU  906  C   PRO A 128    20699  16639  11422   -932   6919   -230       C  
ATOM    907  O   PRO A 128      19.982 -45.467  33.876  1.00132.63           O  
ANISOU  907  O   PRO A 128    21660  17520  11215   -619   6762   -196       O  
ATOM    908  CB  PRO A 128      21.713 -47.564  34.873  1.00125.85           C  
ANISOU  908  CB  PRO A 128    19886  16546  11386   -975   6950  -1041       C  
ATOM    909  CG  PRO A 128      20.577 -48.487  34.595  1.00124.43           C  
ANISOU  909  CG  PRO A 128    19892  16688  10700   -728   6417  -1337       C  
ATOM    910  CD  PRO A 128      19.677 -48.438  35.800  1.00115.36           C  
ANISOU  910  CD  PRO A 128    18580  15388   9864   -843   5939  -1347       C  
TER     911      PRO A 128                                                      
ATOM    912  N   GLY B  14       9.326 -10.446   3.957  1.00 84.54           N  
ANISOU  912  N   GLY B  14    10006  10899  11216   1961    834   3879       N  
ATOM    913  CA  GLY B  14      10.625 -10.824   3.433  1.00 78.80           C  
ANISOU  913  CA  GLY B  14     9576  10160  10206   1478    640   3530       C  
ATOM    914  C   GLY B  14      11.163 -12.098   4.056  1.00 72.63           C  
ANISOU  914  C   GLY B  14     8868   9516   9212   1105    529   2959       C  
ATOM    915  O   GLY B  14      11.868 -12.050   5.065  1.00 70.62           O  
ANISOU  915  O   GLY B  14     8938   8871   9026   1066    709   2527       O  
ATOM    916  N   PRO B  15      10.834 -13.251   3.453  1.00 62.80           N  
ANISOU  916  N   PRO B  15     7332   8831   7697    803    238   2972       N  
ATOM    917  CA  PRO B  15      11.300 -14.560   3.926  1.00 57.08           C  
ANISOU  917  CA  PRO B  15     6665   8227   6795    459    156   2489       C  
ATOM    918  C   PRO B  15      12.821 -14.681   3.915  1.00 53.38           C  
ANISOU  918  C   PRO B  15     6561   7471   6249    183    179   2093       C  
ATOM    919  O   PRO B  15      13.480 -14.114   3.044  1.00 54.67           O  
ANISOU  919  O   PRO B  15     6857   7561   6352     78    147   2202       O  
ATOM    920  CB  PRO B  15      10.669 -15.542   2.931  1.00 56.08           C  
ANISOU  920  CB  PRO B  15     6212   8717   6378    145   -127   2654       C  
ATOM    921  CG  PRO B  15      10.364 -14.718   1.717  1.00 60.70           C  
ANISOU  921  CG  PRO B  15     6661   9515   6889    193   -261   3165       C  
ATOM    922  CD  PRO B  15       9.993 -13.370   2.250  1.00 65.40           C  
ANISOU  922  CD  PRO B  15     7275   9719   7856    735    -24   3474       C  
ATOM    923  N   GLY B  16      13.366 -15.416   4.879  1.00 46.60           N  
ANISOU  923  N   GLY B  16     5830   6479   5397     68    235   1684       N  
ATOM    924  CA  GLY B  16      14.804 -15.579   4.980  1.00 42.62           C  
ANISOU  924  CA  GLY B  16     5583   5750   4860   -168    254   1361       C  
ATOM    925  C   GLY B  16      15.226 -16.619   5.997  1.00 39.12           C  
ANISOU  925  C   GLY B  16     5171   5281   4410   -285    266   1018       C  
ATOM    926  O   GLY B  16      14.420 -17.096   6.796  1.00 36.76           O  
ANISOU  926  O   GLY B  16     4764   5069   4137   -172    294    992       O  
ATOM    927  N   ILE B  17      16.506 -16.969   5.960  1.00 38.71           N  
ANISOU  927  N   ILE B  17     5244   5126   4338   -505    255    799       N  
ATOM    928  CA  ILE B  17      17.072 -17.935   6.891  1.00 39.72           C  
ANISOU  928  CA  ILE B  17     5378   5227   4486   -599    257    552       C  
ATOM    929  C   ILE B  17      17.777 -17.213   8.031  1.00 38.69           C  
ANISOU  929  C   ILE B  17     5443   4822   4436   -564    310    423       C  
ATOM    930  O   ILE B  17      18.617 -16.346   7.799  1.00 41.13           O  
ANISOU  930  O   ILE B  17     5898   4950   4780   -646    331    411       O  
ATOM    931  CB  ILE B  17      18.059 -18.880   6.183  1.00 40.71           C  
ANISOU  931  CB  ILE B  17     5463   5432   4574   -844    243    435       C  
ATOM    932  CG1 ILE B  17      17.367 -19.579   5.012  1.00 43.12           C  
ANISOU  932  CG1 ILE B  17     5654   6005   4722   -980    218    505       C  
ATOM    933  CG2 ILE B  17      18.631 -19.895   7.164  1.00 38.07           C  
ANISOU  933  CG2 ILE B  17     5095   5057   4314   -881    259    272       C  
ATOM    934  CD1 ILE B  17      18.242 -20.568   4.281  1.00 43.84           C  
ANISOU  934  CD1 ILE B  17     5764   6123   4772  -1223    307    346       C  
ATOM    935  N   TYR B  18      17.429 -17.567   9.264  1.00 39.41           N  
ANISOU  935  N   TYR B  18     5552   4900   4521   -495    333    323       N  
ATOM    936  CA  TYR B  18      18.002 -16.907  10.431  1.00 38.81           C  
ANISOU  936  CA  TYR B  18     5697   4615   4435   -538    377    179       C  
ATOM    937  C   TYR B  18      18.601 -17.907  11.409  1.00 38.86           C  
ANISOU  937  C   TYR B  18     5649   4733   4382   -674    281     67       C  
ATOM    938  O   TYR B  18      18.308 -19.101  11.351  1.00 37.99           O  
ANISOU  938  O   TYR B  18     5358   4798   4280   -657    243    102       O  
ATOM    939  CB  TYR B  18      16.946 -16.061  11.143  1.00 40.33           C  
ANISOU  939  CB  TYR B  18     6042   4646   4636   -317    558    188       C  
ATOM    940  CG  TYR B  18      16.236 -15.078  10.241  1.00 46.77           C  
ANISOU  940  CG  TYR B  18     6863   5344   5563   -101    675    398       C  
ATOM    941  CD1 TYR B  18      16.758 -13.812  10.016  1.00 49.76           C  
ANISOU  941  CD1 TYR B  18     7497   5400   6008   -117    787    402       C  
ATOM    942  CD2 TYR B  18      15.043 -15.417   9.616  1.00 47.67           C  
ANISOU  942  CD2 TYR B  18     6711   5685   5716     99    668    634       C  
ATOM    943  CE1 TYR B  18      16.112 -12.912   9.191  1.00 52.84           C  
ANISOU  943  CE1 TYR B  18     7887   5661   6530    118    908    669       C  
ATOM    944  CE2 TYR B  18      14.391 -14.524   8.790  1.00 50.37           C  
ANISOU  944  CE2 TYR B  18     6999   5974   6165    316    744    922       C  
ATOM    945  CZ  TYR B  18      14.929 -13.274   8.582  1.00 53.49           C  
ANISOU  945  CZ  TYR B  18     7659   6011   6653    354    873    955       C  
ATOM    946  OH  TYR B  18      14.279 -12.384   7.758  1.00 57.86           O  
ANISOU  946  OH  TYR B  18     8153   6490   7341    606    962   1313       O  
ATOM    947  N   SER B  19      19.440 -17.411  12.311  1.00 39.43           N  
ANISOU  947  N   SER B  19     5887   4709   4386   -837    244    -45       N  
ATOM    948  CA  SER B  19      20.036 -18.254  13.336  1.00 41.99           C  
ANISOU  948  CA  SER B  19     6142   5184   4628   -974    118    -74       C  
ATOM    949  C   SER B  19      19.246 -18.177  14.630  1.00 43.55           C  
ANISOU  949  C   SER B  19     6508   5377   4660   -932    193   -160       C  
ATOM    950  O   SER B  19      18.728 -17.125  14.992  1.00 32.63           O  
ANISOU  950  O   SER B  19     5386   3801   3211   -892    358   -271       O  
ATOM    951  CB  SER B  19      21.490 -17.858  13.591  1.00 45.31           C  
ANISOU  951  CB  SER B  19     6582   5616   5019  -1255    -21   -100       C  
ATOM    952  OG  SER B  19      22.341 -18.375  12.583  1.00 50.27           O  
ANISOU  952  OG  SER B  19     6964   6320   5815  -1285    -75      9       O  
ATOM    953  N   ALA B  20      19.157 -19.305  15.323  1.00 39.14           N  
ANISOU  953  N   ALA B  20     5820   5006   4044   -937    116   -100       N  
ATOM    954  CA  ALA B  20      18.487 -19.359  16.611  1.00 31.68           C  
ANISOU  954  CA  ALA B  20     5033   4103   2900   -940    189   -167       C  
ATOM    955  C   ALA B  20      19.021 -20.528  17.422  1.00 35.29           C  
ANISOU  955  C   ALA B  20     5352   4785   3272  -1056     16    -41       C  
ATOM    956  O   ALA B  20      19.594 -21.468  16.871  1.00 33.08           O  
ANISOU  956  O   ALA B  20     4817   4585   3165  -1030    -89    117       O  
ATOM    957  CB  ALA B  20      16.983 -19.475  16.428  1.00 32.34           C  
ANISOU  957  CB  ALA B  20     5083   4161   3045   -675    397   -153       C  
ATOM    958  N   THR B  21      18.834 -20.463  18.734  1.00 37.10           N  
ANISOU  958  N   THR B  21     5765   5099   3232  -1180     19    -94       N  
ATOM    959  CA  THR B  21      19.285 -21.526  19.614  1.00 38.12           C  
ANISOU  959  CA  THR B  21     5772   5466   3245  -1290   -157     93       C  
ATOM    960  C   THR B  21      18.170 -21.933  20.568  1.00 38.46           C  
ANISOU  960  C   THR B  21     5941   5573   3101  -1230     -4     74       C  
ATOM    961  O   THR B  21      17.561 -21.087  21.222  1.00 40.18           O  
ANISOU  961  O   THR B  21     6452   5719   3097  -1283    176   -132       O  
ATOM    962  CB  THR B  21      20.527 -21.102  20.421  1.00 44.60           C  
ANISOU  962  CB  THR B  21     6662   6459   3823  -1640   -404    124       C  
ATOM    963  OG1 THR B  21      21.549 -20.647  19.525  1.00 44.61           O  
ANISOU  963  OG1 THR B  21     6526   6410   4011  -1714   -517    141       O  
ATOM    964  CG2 THR B  21      21.059 -22.268  21.239  1.00 39.02           C  
ANISOU  964  CG2 THR B  21     5749   6044   3034  -1715   -623    438       C  
ATOM    965  N   TYR B  22      17.897 -23.233  20.629  1.00 36.11           N  
ANISOU  965  N   TYR B  22     5438   5374   2906  -1122    -24    283       N  
ATOM    966  CA  TYR B  22      16.895 -23.764  21.542  1.00 37.39           C  
ANISOU  966  CA  TYR B  22     5687   5623   2897  -1093    117    309       C  
ATOM    967  C   TYR B  22      17.476 -24.911  22.358  1.00 39.85           C  
ANISOU  967  C   TYR B  22     5892   6130   3119  -1195    -65    607       C  
ATOM    968  O   TYR B  22      17.865 -25.940  21.805  1.00 38.71           O  
ANISOU  968  O   TYR B  22     5502   5954   3250  -1086   -126    828       O  
ATOM    969  CB  TYR B  22      15.658 -24.223  20.771  1.00 33.85           C  
ANISOU  969  CB  TYR B  22     5102   5083   2678   -861    335    293       C  
ATOM    970  CG  TYR B  22      15.094 -23.154  19.868  1.00 36.26           C  
ANISOU  970  CG  TYR B  22     5432   5236   3108   -720    482    114       C  
ATOM    971  CD1 TYR B  22      14.406 -22.067  20.391  1.00 36.27           C  
ANISOU  971  CD1 TYR B  22     5659   5158   2965   -671    701    -61       C  
ATOM    972  CD2 TYR B  22      15.256 -23.227  18.491  1.00 35.82           C  
ANISOU  972  CD2 TYR B  22     5190   5105   3314   -632    433    144       C  
ATOM    973  CE1 TYR B  22      13.893 -21.085  19.570  1.00 36.10           C  
ANISOU  973  CE1 TYR B  22     5639   4972   3107   -489    857   -145       C  
ATOM    974  CE2 TYR B  22      14.745 -22.249  17.660  1.00 33.20           C  
ANISOU  974  CE2 TYR B  22     4864   4667   3082   -501    541     58       C  
ATOM    975  CZ  TYR B  22      14.064 -21.179  18.205  1.00 35.84           C  
ANISOU  975  CZ  TYR B  22     5387   4911   3320   -406    747    -57       C  
ATOM    976  OH  TYR B  22      13.551 -20.202  17.384  1.00 37.63           O  
ANISOU  976  OH  TYR B  22     5598   5006   3695   -223    877    -66       O  
ATOM    977  N   SER B  23      17.532 -24.715  23.674  1.00 48.67           N  
ANISOU  977  N   SER B  23     7397   7183   3912    758   -885   -294       N  
ATOM    978  CA  SER B  23      18.127 -25.676  24.601  1.00 49.97           C  
ANISOU  978  CA  SER B  23     7345   7691   3951    722   -936     44       C  
ATOM    979  C   SER B  23      19.572 -25.988  24.226  1.00 44.61           C  
ANISOU  979  C   SER B  23     6347   7028   3575    397  -1204    329       C  
ATOM    980  O   SER B  23      19.999 -27.142  24.261  1.00 49.94           O  
ANISOU  980  O   SER B  23     6597   7865   4515    392  -1103    698       O  
ATOM    981  CB  SER B  23      17.300 -26.964  24.652  1.00 49.88           C  
ANISOU  981  CB  SER B  23     6997   7835   4122    994   -520    300       C  
ATOM    982  OG  SER B  23      15.973 -26.697  25.076  1.00 53.72           O  
ANISOU  982  OG  SER B  23     7731   8339   4341   1301   -256     95       O  
ATOM    983  N   GLY B  24      20.318 -24.948  23.864  1.00 45.62           N  
ANISOU  983  N   GLY B  24     6651   6962   3720    131  -1541    179       N  
ATOM    984  CA  GLY B  24      21.724 -25.089  23.532  1.00 46.24           C  
ANISOU  984  CA  GLY B  24     6425   7051   4093   -190  -1809    462       C  
ATOM    985  C   GLY B  24      21.959 -25.684  22.156  1.00 48.83           C  
ANISOU  985  C   GLY B  24     6320   7276   4958   -208  -1539    619       C  
ATOM    986  O   GLY B  24      23.089 -26.028  21.802  1.00 43.15           O  
ANISOU  986  O   GLY B  24     5246   6597   4553   -418  -1645    897       O  
ATOM    987  N   ILE B  25      20.888 -25.805  21.378  1.00 39.57           N  
ANISOU  987  N   ILE B  25     5171   5981   3882     16  -1187    435       N  
ATOM    988  CA  ILE B  25      20.976 -26.385  20.043  1.00 46.15           C  
ANISOU  988  CA  ILE B  25     5646   6749   5141     23   -914    509       C  
ATOM    989  C   ILE B  25      20.810 -25.326  18.961  1.00 35.69           C  
ANISOU  989  C   ILE B  25     4503   5211   3847    -85   -954    309       C  
ATOM    990  O   ILE B  25      19.699 -24.867  18.705  1.00 42.90           O  
ANISOU  990  O   ILE B  25     5669   5986   4644     78   -838     70       O  
ATOM    991  CB  ILE B  25      19.911 -27.475  19.828  1.00 41.26           C  
ANISOU  991  CB  ILE B  25     4844   6161   4672    330   -510    495       C  
ATOM    992  CG1 ILE B  25      19.874 -28.434  21.022  1.00 40.71           C  
ANISOU  992  CG1 ILE B  25     4624   6295   4550    458   -476    738       C  
ATOM    993  CG2 ILE B  25      20.175 -28.221  18.525  1.00 34.77           C  
ANISOU  993  CG2 ILE B  25     3633   5299   4277    321   -262    541       C  
ATOM    994  CD1 ILE B  25      21.170 -29.179  21.245  1.00 42.18           C  
ANISOU  994  CD1 ILE B  25     4408   6609   5009    290   -600   1093       C  
ATOM    995  N   PRO B  26      21.920 -24.935  18.321  1.00 36.62           N  
ANISOU  995  N   PRO B  26     4457   5308   4150   -365  -1119    457       N  
ATOM    996  CA  PRO B  26      21.877 -23.966  17.221  1.00 36.23           C  
ANISOU  996  CA  PRO B  26     4513   5095   4158   -503  -1161    371       C  
ATOM    997  C   PRO B  26      21.131 -24.530  16.015  1.00 33.38           C  
ANISOU  997  C   PRO B  26     3994   4758   3931   -339   -775    293       C  
ATOM    998  O   PRO B  26      21.399 -25.660  15.608  1.00 32.40           O  
ANISOU  998  O   PRO B  26     3509   4786   4014   -264   -512    390       O  
ATOM    999  CB  PRO B  26      23.360 -23.731  16.892  1.00 38.36           C  
ANISOU  999  CB  PRO B  26     4513   5420   4640   -829  -1366    657       C  
ATOM   1000  CG  PRO B  26      24.116 -24.246  18.072  1.00 40.38           C  
ANISOU 1000  CG  PRO B  26     4652   5804   4888   -886  -1564    835       C  
ATOM   1001  CD  PRO B  26      23.294 -25.371  18.614  1.00 38.62           C  
ANISOU 1001  CD  PRO B  26     4377   5701   4595   -573  -1281    773       C  
ATOM   1002  N   VAL B  27      20.197 -23.759  15.465  1.00 32.55           N  
ANISOU 1002  N   VAL B  27     4151   4489   3727   -283   -763    110       N  
ATOM   1003  CA  VAL B  27      19.446 -24.177  14.285  1.00 30.41           C  
ANISOU 1003  CA  VAL B  27     3767   4250   3539   -163   -470     34       C  
ATOM   1004  C   VAL B  27      19.375 -23.067  13.241  1.00 31.06           C  
ANISOU 1004  C   VAL B  27     3974   4228   3599   -339   -588     55       C  
ATOM   1005  O   VAL B  27      19.552 -21.891  13.559  1.00 32.88           O  
ANISOU 1005  O   VAL B  27     4446   4265   3782   -489   -893     71       O  
ATOM   1006  CB  VAL B  27      17.998 -24.593  14.638  1.00 31.50           C  
ANISOU 1006  CB  VAL B  27     4045   4310   3614    151   -290   -164       C  
ATOM   1007  CG1 VAL B  27      17.988 -25.753  15.624  1.00 33.54           C  
ANISOU 1007  CG1 VAL B  27     4137   4689   3919    328   -154   -113       C  
ATOM   1008  CG2 VAL B  27      17.223 -23.402  15.187  1.00 29.65           C  
ANISOU 1008  CG2 VAL B  27     4220   3842   3205    208   -482   -321       C  
ATOM   1009  N   TYR B  28      19.119 -23.449  11.993  1.00 31.42           N  
ANISOU 1009  N   TYR B  28     3852   4400   3685   -330   -364     61       N  
ATOM   1010  CA  TYR B  28      18.757 -22.483  10.960  1.00 34.71           C  
ANISOU 1010  CA  TYR B  28     4391   4753   4045   -459   -453    112       C  
ATOM   1011  C   TYR B  28      17.239 -22.447  10.858  1.00 35.12           C  
ANISOU 1011  C   TYR B  28     4636   4654   4052   -228   -388    -81       C  
ATOM   1012  O   TYR B  28      16.600 -23.488  10.724  1.00 36.69           O  
ANISOU 1012  O   TYR B  28     4716   4944   4279    -26   -148   -212       O  
ATOM   1013  CB  TYR B  28      19.367 -22.846   9.604  1.00 38.07           C  
ANISOU 1013  CB  TYR B  28     4535   5471   4461   -603   -262    250       C  
ATOM   1014  CG  TYR B  28      20.811 -23.288   9.655  1.00 32.87           C  
ANISOU 1014  CG  TYR B  28     3566   5012   3910   -751   -194    431       C  
ATOM   1015  CD1 TYR B  28      21.821 -22.401  10.007  1.00 35.88           C  
ANISOU 1015  CD1 TYR B  28     3940   5325   4369  -1011   -470    683       C  
ATOM   1016  CD2 TYR B  28      21.166 -24.589   9.331  1.00 32.43           C  
ANISOU 1016  CD2 TYR B  28     3197   5185   3939   -632    133    356       C  
ATOM   1017  CE1 TYR B  28      23.144 -22.804  10.048  1.00 38.28           C  
ANISOU 1017  CE1 TYR B  28     3911   5809   4825  -1150   -415    897       C  
ATOM   1018  CE2 TYR B  28      22.483 -25.001   9.367  1.00 39.90           C  
ANISOU 1018  CE2 TYR B  28     3814   6296   5048   -743    219    541       C  
ATOM   1019  CZ  TYR B  28      23.468 -24.106   9.727  1.00 38.37           C  
ANISOU 1019  CZ  TYR B  28     3597   6058   4923  -1004    -52    833       C  
ATOM   1020  OH  TYR B  28      24.779 -24.519   9.761  1.00 39.78           O  
ANISOU 1020  OH  TYR B  28     3402   6399   5315  -1117     27   1062       O  
ATOM   1021  N   GLU B  29      16.656 -21.257  10.923  1.00 36.59           N  
ANISOU 1021  N   GLU B  29     5092   4579   4232   -257   -611    -86       N  
ATOM   1022  CA  GLU B  29      15.204 -21.144  10.904  1.00 36.41           C  
ANISOU 1022  CA  GLU B  29     5225   4382   4227    -25   -558   -235       C  
ATOM   1023  C   GLU B  29      14.717 -20.356   9.695  1.00 38.94           C  
ANISOU 1023  C   GLU B  29     5579   4645   4571   -149   -665    -98       C  
ATOM   1024  O   GLU B  29      14.815 -19.131   9.659  1.00 41.53           O  
ANISOU 1024  O   GLU B  29     6063   4740   4975   -290   -925     16       O  
ATOM   1025  CB  GLU B  29      14.707 -20.495  12.196  1.00 30.17           C  
ANISOU 1025  CB  GLU B  29     4724   3298   3441    137   -689   -400       C  
ATOM   1026  CG  GLU B  29      13.194 -20.381  12.296  1.00 47.44           C  
ANISOU 1026  CG  GLU B  29     7034   5297   5695    417   -591   -538       C  
ATOM   1027  CD  GLU B  29      12.735 -19.941  13.675  1.00 50.50           C  
ANISOU 1027  CD  GLU B  29     7683   5472   6034    635   -620   -748       C  
ATOM   1028  OE1 GLU B  29      13.473 -20.186  14.652  1.00 52.40           O  
ANISOU 1028  OE1 GLU B  29     7974   5810   6126    618   -652   -808       O  
ATOM   1029  OE2 GLU B  29      11.640 -19.348  13.785  1.00 51.66           O  
ANISOU 1029  OE2 GLU B  29     7978   5370   6282    829   -608   -851       O  
ATOM   1030  N   TYR B  30      14.197 -21.071   8.702  1.00 37.61           N  
ANISOU 1030  N   TYR B  30     5254   4682   4352   -107   -491    -99       N  
ATOM   1031  CA  TYR B  30      13.661 -20.438   7.507  1.00 37.06           C  
ANISOU 1031  CA  TYR B  30     5200   4628   4254   -229   -602     64       C  
ATOM   1032  C   TYR B  30      12.279 -19.867   7.788  1.00 38.88           C  
ANISOU 1032  C   TYR B  30     5601   4524   4646    -35   -706      6       C  
ATOM   1033  O   TYR B  30      11.303 -20.605   7.910  1.00 37.94           O  
ANISOU 1033  O   TYR B  30     5439   4395   4581    195   -558   -144       O  
ATOM   1034  CB  TYR B  30      13.602 -21.431   6.348  1.00 35.02           C  
ANISOU 1034  CB  TYR B  30     4736   4741   3831   -262   -405     38       C  
ATOM   1035  CG  TYR B  30      13.004 -20.860   5.084  1.00 38.51           C  
ANISOU 1035  CG  TYR B  30     5194   5274   4166   -400   -539    225       C  
ATOM   1036  CD1 TYR B  30      13.494 -19.684   4.529  1.00 44.35           C  
ANISOU 1036  CD1 TYR B  30     5972   6012   4867   -662   -753    558       C  
ATOM   1037  CD2 TYR B  30      11.958 -21.504   4.437  1.00 40.22           C  
ANISOU 1037  CD2 TYR B  30     5366   5580   4335   -289   -483    108       C  
ATOM   1038  CE1 TYR B  30      12.951 -19.160   3.368  1.00 48.63           C  
ANISOU 1038  CE1 TYR B  30     6509   6672   5297   -806   -897    800       C  
ATOM   1039  CE2 TYR B  30      11.410 -20.989   3.276  1.00 44.53           C  
ANISOU 1039  CE2 TYR B  30     5924   6246   4748   -438   -648    311       C  
ATOM   1040  CZ  TYR B  30      11.910 -19.817   2.746  1.00 49.60           C  
ANISOU 1040  CZ  TYR B  30     6605   6919   5323   -693   -848    673       C  
ATOM   1041  OH  TYR B  30      11.368 -19.302   1.590  1.00 55.58           O  
ANISOU 1041  OH  TYR B  30     7354   7828   5934   -856  -1031    943       O  
ATOM   1042  N   GLN B  31      12.208 -18.546   7.904  1.00 41.23           N  
ANISOU 1042  N   GLN B  31     6066   4520   5081   -123   -963    139       N  
ATOM   1043  CA  GLN B  31      10.945 -17.877   8.164  1.00 43.05           C  
ANISOU 1043  CA  GLN B  31     6437   4386   5533     74  -1058     96       C  
ATOM   1044  C   GLN B  31      10.304 -17.416   6.864  1.00 47.00           C  
ANISOU 1044  C   GLN B  31     6857   4911   6088    -53  -1203    370       C  
ATOM   1045  O   GLN B  31      10.983 -16.925   5.963  1.00 48.37           O  
ANISOU 1045  O   GLN B  31     6967   5240   6171   -348  -1351    655       O  
ATOM   1046  CB  GLN B  31      11.150 -16.698   9.114  1.00 43.59           C  
ANISOU 1046  CB  GLN B  31     6740   4041   5783     90  -1264     27       C  
ATOM   1047  CG  GLN B  31      11.713 -17.112  10.460  1.00 42.27           C  
ANISOU 1047  CG  GLN B  31     6683   3879   5499    212  -1163   -246       C  
ATOM   1048  CD  GLN B  31      11.671 -15.998  11.481  1.00 46.01           C  
ANISOU 1048  CD  GLN B  31     7439   3927   6115    288  -1360   -428       C  
ATOM   1049  OE1 GLN B  31      11.429 -14.839  11.144  1.00 48.33           O  
ANISOU 1049  OE1 GLN B  31     7827   3874   6662    209  -1602   -330       O  
ATOM   1050  NE2 GLN B  31      11.902 -16.344  12.741  1.00 47.10           N  
ANISOU 1050  NE2 GLN B  31     7715   4086   6095    443  -1270   -700       N  
ATOM   1051  N   PHE B  32       8.990 -17.586   6.781  1.00 49.11           N  
ANISOU 1051  N   PHE B  32     7106   5048   6506    164  -1164    324       N  
ATOM   1052  CA  PHE B  32       8.230 -17.305   5.570  1.00 51.60           C  
ANISOU 1052  CA  PHE B  32     7323   5417   6867     60  -1321    592       C  
ATOM   1053  C   PHE B  32       6.751 -17.379   5.908  1.00 55.30           C  
ANISOU 1053  C   PHE B  32     7774   5611   7626    362  -1285    514       C  
ATOM   1054  O   PHE B  32       6.372 -18.080   6.841  1.00 56.18           O  
ANISOU 1054  O   PHE B  32     7890   5668   7790    632  -1054    248       O  
ATOM   1055  CB  PHE B  32       8.573 -18.308   4.465  1.00 46.61           C  
ANISOU 1055  CB  PHE B  32     6527   5301   5883   -113  -1226    630       C  
ATOM   1056  CG  PHE B  32       8.099 -19.707   4.753  1.00 40.37           C  
ANISOU 1056  CG  PHE B  32     5638   4653   5048    103   -975    328       C  
ATOM   1057  CD1 PHE B  32       8.775 -20.513   5.654  1.00 36.14           C  
ANISOU 1057  CD1 PHE B  32     5090   4183   4459    217   -738     75       C  
ATOM   1058  CD2 PHE B  32       6.973 -20.215   4.124  1.00 38.30           C  
ANISOU 1058  CD2 PHE B  32     5271   4437   4843    177  -1011    332       C  
ATOM   1059  CE1 PHE B  32       8.337 -21.798   5.924  1.00 34.22           C  
ANISOU 1059  CE1 PHE B  32     4720   4030   4252    407   -527   -151       C  
ATOM   1060  CE2 PHE B  32       6.531 -21.498   4.389  1.00 36.21           C  
ANISOU 1060  CE2 PHE B  32     4889   4252   4618    359   -815     76       C  
ATOM   1061  CZ  PHE B  32       7.213 -22.290   5.290  1.00 34.57           C  
ANISOU 1061  CZ  PHE B  32     4658   4089   4389    477   -565   -158       C  
ATOM   1062  N   GLY B  33       5.906 -16.665   5.173  1.00 75.73           N  
ANISOU 1062  N   GLY B  33    10380   9918   8475   1397  -2062   1492       N  
ATOM   1063  CA  GLY B  33       4.479 -16.803   5.405  1.00 78.29           C  
ANISOU 1063  CA  GLY B  33    10390  10371   8986   1612  -2172   1394       C  
ATOM   1064  C   GLY B  33       3.572 -15.645   5.807  1.00 80.79           C  
ANISOU 1064  C   GLY B  33    10725  10536   9437   1940  -2181   1506       C  
ATOM   1065  O   GLY B  33       2.515 -15.493   5.196  1.00 82.23           O  
ANISOU 1065  O   GLY B  33    10707  10893   9642   2193  -2389   1532       O  
ATOM   1066  N   LEU B  36       3.933 -14.823   6.797  1.00 79.95           N  
ANISOU 1066  N   LEU B  36    10853  10110   9414   1960  -1978   1565       N  
ATOM   1067  CA  LEU B  36       5.270 -14.737   7.387  1.00 74.64           C  
ANISOU 1067  CA  LEU B  36    10465   9208   8686   1686  -1795   1571       C  
ATOM   1068  C   LEU B  36       5.461 -15.474   8.717  1.00 69.88           C  
ANISOU 1068  C   LEU B  36     9762   8544   8245   1505  -1600   1375       C  
ATOM   1069  O   LEU B  36       6.551 -15.445   9.289  1.00 67.44           O  
ANISOU 1069  O   LEU B  36     9664   8060   7901   1286  -1481   1362       O  
ATOM   1070  CB  LEU B  36       5.659 -13.257   7.570  1.00 75.98           C  
ANISOU 1070  CB  LEU B  36    11029   9023   8817   1804  -1734   1763       C  
ATOM   1071  CG  LEU B  36       4.895 -12.236   8.443  1.00 77.76           C  
ANISOU 1071  CG  LEU B  36    11365   8987   9192   2086  -1648   1791       C  
ATOM   1072  CD1 LEU B  36       3.411 -12.086   8.084  1.00 80.84           C  
ANISOU 1072  CD1 LEU B  36    11488   9552   9677   2462  -1772   1815       C  
ATOM   1073  CD2 LEU B  36       5.065 -12.480   9.944  1.00 75.94           C  
ANISOU 1073  CD2 LEU B  36    11160   8585   9108   1972  -1442   1615       C  
ATOM   1074  N   LYS B  37       4.418 -16.129   9.213  1.00 64.40           N  
ANISOU 1074  N   LYS B  37     8746   7989   7732   1596  -1567   1231       N  
ATOM   1075  CA  LYS B  37       4.511 -16.763  10.526  1.00 56.15           C  
ANISOU 1075  CA  LYS B  37     7650   6862   6824   1469  -1349   1072       C  
ATOM   1076  C   LYS B  37       4.859 -18.250  10.465  1.00 48.76           C  
ANISOU 1076  C   LYS B  37     6504   6131   5890   1199  -1328    917       C  
ATOM   1077  O   LYS B  37       4.935 -18.915  11.496  1.00 48.63           O  
ANISOU 1077  O   LYS B  37     6444   6061   5970   1094  -1146    793       O  
ATOM   1078  CB  LYS B  37       3.207 -16.568  11.302  1.00 59.12           C  
ANISOU 1078  CB  LYS B  37     7830   7214   7419   1730  -1235   1022       C  
ATOM   1079  CG  LYS B  37       3.075 -15.195  11.942  1.00 63.11           C  
ANISOU 1079  CG  LYS B  37     8637   7407   7933   1974  -1139   1124       C  
ATOM   1080  CD  LYS B  37       2.082 -15.214  13.093  1.00 67.69           C  
ANISOU 1080  CD  LYS B  37     9084   7919   8716   2177   -911   1038       C  
ATOM   1081  CE  LYS B  37       2.090 -13.896  13.851  1.00 71.87           C  
ANISOU 1081  CE  LYS B  37     9996   8093   9219   2407   -787   1109       C  
ATOM   1082  NZ  LYS B  37       1.221 -13.950  15.059  1.00 73.98           N  
ANISOU 1082  NZ  LYS B  37    10184   8277   9647   2612   -512   1020       N  
ATOM   1083  N   GLU B  38       5.075 -18.768   9.261  1.00 47.10           N  
ANISOU 1083  N   GLU B  38     6204   6138   5555   1104  -1505    927       N  
ATOM   1084  CA  GLU B  38       5.477 -20.161   9.103  1.00 47.67           C  
ANISOU 1084  CA  GLU B  38     6126   6378   5608    856  -1487    779       C  
ATOM   1085  C   GLU B  38       6.994 -20.283   9.209  1.00 45.66           C  
ANISOU 1085  C   GLU B  38     6132   6016   5199    633  -1404    815       C  
ATOM   1086  O   GLU B  38       7.718 -19.310   8.987  1.00 42.40           O  
ANISOU 1086  O   GLU B  38     5978   5457   4672    646  -1422    968       O  
ATOM   1087  CB  GLU B  38       4.993 -20.716   7.763  1.00 50.10           C  
ANISOU 1087  CB  GLU B  38     6238   6964   5835    866  -1722    744       C  
ATOM   1088  CG  GLU B  38       3.631 -20.199   7.329  1.00 55.06           C  
ANISOU 1088  CG  GLU B  38     6645   7708   6569   1134  -1900    776       C  
ATOM   1089  CD  GLU B  38       3.200 -20.751   5.983  1.00 59.41           C  
ANISOU 1089  CD  GLU B  38     7029   8540   7005   1141  -2189    723       C  
ATOM   1090  OE1 GLU B  38       3.324 -21.976   5.771  1.00 58.15           O  
ANISOU 1090  OE1 GLU B  38     6732   8515   6848    927  -2206    551       O  
ATOM   1091  OE2 GLU B  38       2.731 -19.960   5.138  1.00 63.88           O  
ANISOU 1091  OE2 GLU B  38     7627   9182   7464   1371  -2408    849       O  
ATOM   1092  N   HIS B  39       7.474 -21.476   9.548  1.00 43.36           N  
ANISOU 1092  N   HIS B  39     5761   5789   4926    432  -1307    680       N  
ATOM   1093  CA  HIS B  39       8.908 -21.699   9.690  1.00 43.35           C  
ANISOU 1093  CA  HIS B  39     5948   5714   4810    235  -1230    707       C  
ATOM   1094  C   HIS B  39       9.284 -23.171   9.563  1.00 36.69           C  
ANISOU 1094  C   HIS B  39     4976   5014   3949     60  -1178    567       C  
ATOM   1095  O   HIS B  39       8.472 -24.059   9.815  1.00 36.81           O  
ANISOU 1095  O   HIS B  39     4786   5112   4088     52  -1143    425       O  
ATOM   1096  CB  HIS B  39       9.398 -21.160  11.034  1.00 43.17           C  
ANISOU 1096  CB  HIS B  39     6108   5440   4853    218  -1095    718       C  
ATOM   1097  CG  HIS B  39       8.781 -21.841  12.214  1.00 45.60           C  
ANISOU 1097  CG  HIS B  39     6313   5709   5305    241   -944    576       C  
ATOM   1098  ND1 HIS B  39       7.567 -21.458  12.742  1.00 48.46           N  
ANISOU 1098  ND1 HIS B  39     6586   6022   5806    433   -887    553       N  
ATOM   1099  CD2 HIS B  39       9.206 -22.885  12.964  1.00 45.79           C  
ANISOU 1099  CD2 HIS B  39     6316   5729   5352    112   -815    467       C  
ATOM   1100  CE1 HIS B  39       7.272 -22.234  13.770  1.00 48.34           C  
ANISOU 1100  CE1 HIS B  39     6505   5971   5890    409   -706    440       C  
ATOM   1101  NE2 HIS B  39       8.250 -23.109  13.925  1.00 46.07           N  
ANISOU 1101  NE2 HIS B  39     6274   5706   5527    218   -668    388       N  
ATOM   1102  N   VAL B  40      10.526 -23.415   9.159  1.00 35.63           N  
ANISOU 1102  N   VAL B  40     4962   4898   3679    -80  -1156    615       N  
ATOM   1103  CA  VAL B  40      11.089 -24.758   9.106  1.00 34.31           C  
ANISOU 1103  CA  VAL B  40     4725   4827   3484   -228  -1079    497       C  
ATOM   1104  C   VAL B  40      12.501 -24.709   9.678  1.00 35.31           C  
ANISOU 1104  C   VAL B  40     4993   4844   3578   -346   -976    560       C  
ATOM   1105  O   VAL B  40      13.304 -23.868   9.277  1.00 33.30           O  
ANISOU 1105  O   VAL B  40     4865   4542   3246   -373  -1004    709       O  
ATOM   1106  CB  VAL B  40      11.125 -25.321   7.668  1.00 37.39           C  
ANISOU 1106  CB  VAL B  40     5075   5420   3710   -248  -1182    476       C  
ATOM   1107  CG1 VAL B  40      11.843 -26.665   7.636  1.00 34.11           C  
ANISOU 1107  CG1 VAL B  40     4638   5066   3257   -385  -1075    361       C  
ATOM   1108  CG2 VAL B  40       9.718 -25.450   7.104  1.00 39.43           C  
ANISOU 1108  CG2 VAL B  40     5163   5808   4011   -143  -1341    388       C  
ATOM   1109  N   MET B  41      12.801 -25.596  10.621  1.00 31.50           N  
ANISOU 1109  N   MET B  41     4484   4318   3169   -415   -859    456       N  
ATOM   1110  CA  MET B  41      14.106 -25.581  11.274  1.00 30.49           C  
ANISOU 1110  CA  MET B  41     4460   4098   3027   -509   -798    504       C  
ATOM   1111  C   MET B  41      15.023 -26.703  10.803  1.00 36.27           C  
ANISOU 1111  C   MET B  41     5140   4950   3690   -600   -731    472       C  
ATOM   1112  O   MET B  41      14.594 -27.843  10.624  1.00 29.61           O  
ANISOU 1112  O   MET B  41     4214   4189   2849   -603   -677    347       O  
ATOM   1113  CB  MET B  41      13.943 -25.668  12.791  1.00 34.60           C  
ANISOU 1113  CB  MET B  41     5044   4462   3641   -481   -724    433       C  
ATOM   1114  CG  MET B  41      13.218 -24.490  13.402  1.00 34.92           C  
ANISOU 1114  CG  MET B  41     5186   4347   3736   -371   -757    467       C  
ATOM   1115  SD  MET B  41      13.176 -24.563  15.201  1.00 41.40           S  
ANISOU 1115  SD  MET B  41     6159   4972   4599   -317   -653    386       S  
ATOM   1116  CE  MET B  41      12.118 -23.164  15.552  1.00 66.46           C  
ANISOU 1116  CE  MET B  41     9444   7986   7823   -145   -672    423       C  
ATOM   1117  N   ARG B  42      16.292 -26.358  10.610  1.00 35.27           N  
ANISOU 1117  N   ARG B  42     5059   4820   3522   -676   -726    586       N  
ATOM   1118  CA  ARG B  42      17.333 -27.336  10.324  1.00 35.47           C  
ANISOU 1118  CA  ARG B  42     5032   4944   3503   -735   -636    576       C  
ATOM   1119  C   ARG B  42      18.447 -27.188  11.357  1.00 29.17           C  
ANISOU 1119  C   ARG B  42     4250   4051   2784   -796   -629    621       C  
ATOM   1120  O   ARG B  42      18.903 -26.075  11.626  1.00 29.80           O  
ANISOU 1120  O   ARG B  42     4381   4031   2911   -850   -705    724       O  
ATOM   1121  CB  ARG B  42      17.886 -27.152   8.907  1.00 37.87           C  
ANISOU 1121  CB  ARG B  42     5330   5378   3680   -755   -618    687       C  
ATOM   1122  CG  ARG B  42      18.776 -28.295   8.448  1.00 40.17           C  
ANISOU 1122  CG  ARG B  42     5567   5787   3907   -771   -491    658       C  
ATOM   1123  CD  ARG B  42      20.019 -27.802   7.720  1.00 39.83           C  
ANISOU 1123  CD  ARG B  42     5509   5805   3821   -821   -415    838       C  
ATOM   1124  NE  ARG B  42      19.714 -27.180   6.436  1.00 40.76           N  
ANISOU 1124  NE  ARG B  42     5709   5995   3783   -787   -425    939       N  
ATOM   1125  CZ  ARG B  42      20.611 -26.976   5.475  1.00 41.99           C  
ANISOU 1125  CZ  ARG B  42     5879   6233   3841   -801   -301   1092       C  
ATOM   1126  NH1 ARG B  42      21.870 -27.353   5.647  1.00 39.06           N  
ANISOU 1126  NH1 ARG B  42     5397   5896   3548   -854   -159   1156       N  
ATOM   1127  NH2 ARG B  42      20.249 -26.403   4.336  1.00 43.70           N  
ANISOU 1127  NH2 ARG B  42     6220   6505   3879   -743   -310   1191       N  
ATOM   1128  N   ARG B  43      18.877 -28.304  11.941  1.00 28.48           N  
ANISOU 1128  N   ARG B  43     4127   3982   2712   -784   -554    540       N  
ATOM   1129  CA  ARG B  43      19.953 -28.275  12.928  1.00 32.94           C  
ANISOU 1129  CA  ARG B  43     4694   4483   3338   -817   -585    573       C  
ATOM   1130  C   ARG B  43      21.299 -27.971  12.280  1.00 32.98           C  
ANISOU 1130  C   ARG B  43     4588   4575   3367   -903   -583    710       C  
ATOM   1131  O   ARG B  43      21.545 -28.335  11.133  1.00 39.12           O  
ANISOU 1131  O   ARG B  43     5299   5486   4081   -901   -483    755       O  
ATOM   1132  CB  ARG B  43      20.034 -29.600  13.691  1.00 35.74           C  
ANISOU 1132  CB  ARG B  43     5058   4835   3689   -745   -500    468       C  
ATOM   1133  CG  ARG B  43      19.063 -29.727  14.852  1.00 35.01           C  
ANISOU 1133  CG  ARG B  43     5092   4602   3608   -674   -490    370       C  
ATOM   1134  CD  ARG B  43      19.581 -30.716  15.890  1.00 38.21           C  
ANISOU 1134  CD  ARG B  43     5557   4962   4000   -603   -436    327       C  
ATOM   1135  NE  ARG B  43      19.670 -32.080  15.375  1.00 39.17           N  
ANISOU 1135  NE  ARG B  43     5622   5158   4101   -568   -289    279       N  
ATOM   1136  CZ  ARG B  43      18.797 -33.042  15.657  1.00 39.45           C  
ANISOU 1136  CZ  ARG B  43     5720   5128   4140   -520   -149    180       C  
ATOM   1137  NH1 ARG B  43      17.769 -32.793  16.457  1.00 42.72           N  
ANISOU 1137  NH1 ARG B  43     6226   5422   4581   -492   -115    135       N  
ATOM   1138  NH2 ARG B  43      18.957 -34.256  15.145  1.00 35.33           N  
ANISOU 1138  NH2 ARG B  43     5174   4644   3605   -501    -23    129       N  
ATOM   1139  N   ARG B  44      22.169 -27.306  13.031  1.00 33.23           N  
ANISOU 1139  N   ARG B  44     4739   4558   3330   -468  -1044    702       N  
ATOM   1140  CA  ARG B  44      23.477 -26.894  12.533  1.00 37.91           C  
ANISOU 1140  CA  ARG B  44     4955   5271   4177   -544  -1052    792       C  
ATOM   1141  C   ARG B  44      24.504 -28.023  12.615  1.00 42.22           C  
ANISOU 1141  C   ARG B  44     5267   5864   4912   -395  -1096    709       C  
ATOM   1142  O   ARG B  44      25.389 -28.129  11.765  1.00 42.33           O  
ANISOU 1142  O   ARG B  44     4919   6055   5108   -383   -924    759       O  
ATOM   1143  CB  ARG B  44      23.970 -25.675  13.320  1.00 42.91           C  
ANISOU 1143  CB  ARG B  44     5606   5722   4975   -715  -1325    896       C  
ATOM   1144  CG  ARG B  44      25.269 -25.066  12.819  1.00 49.03           C  
ANISOU 1144  CG  ARG B  44     5945   6586   6096   -852  -1330   1022       C  
ATOM   1145  CD  ARG B  44      25.742 -23.968  13.756  1.00 56.62           C  
ANISOU 1145  CD  ARG B  44     6961   7306   7248  -1036  -1690   1086       C  
ATOM   1146  NE  ARG B  44      26.660 -23.037  13.107  1.00 65.54           N  
ANISOU 1146  NE  ARG B  44     7699   8495   8710  -1243  -1621   1253       N  
ATOM   1147  CZ  ARG B  44      27.981 -23.179  13.084  1.00 73.40           C  
ANISOU 1147  CZ  ARG B  44     8234   9520  10135  -1294  -1728   1298       C  
ATOM   1148  NH1 ARG B  44      28.549 -24.223  13.674  1.00 75.34           N  
ANISOU 1148  NH1 ARG B  44     8369   9751  10507  -1127  -1943   1182       N  
ATOM   1149  NH2 ARG B  44      28.735 -22.277  12.470  1.00 77.57           N  
ANISOU 1149  NH2 ARG B  44     8397  10079  10997  -1506  -1608   1475       N  
ATOM   1150  N   VAL B  45      24.374 -28.870  13.633  1.00 43.87           N  
ANISOU 1150  N   VAL B  45     5697   5898   5073   -259  -1294    595       N  
ATOM   1151  CA  VAL B  45      25.398 -29.868  13.934  1.00 35.23           C  
ANISOU 1151  CA  VAL B  45     4411   4792   4181    -95  -1414    531       C  
ATOM   1152  C   VAL B  45      25.321 -31.105  13.029  1.00 38.47           C  
ANISOU 1152  C   VAL B  45     4734   5358   4523     82  -1112    426       C  
ATOM   1153  O   VAL B  45      26.343 -31.731  12.745  1.00 41.28           O  
ANISOU 1153  O   VAL B  45     4791   5795   5101    213  -1073    412       O  
ATOM   1154  CB  VAL B  45      25.321 -30.307  15.424  1.00 51.89           C  
ANISOU 1154  CB  VAL B  45     6868   6619   6229     10  -1764    463       C  
ATOM   1155  CG1 VAL B  45      24.055 -31.119  15.703  1.00 32.80           C  
ANISOU 1155  CG1 VAL B  45     4868   4092   3504    118  -1612    365       C  
ATOM   1156  CG2 VAL B  45      26.568 -31.083  15.828  1.00 38.24           C  
ANISOU 1156  CG2 VAL B  45     4901   4859   4770    173  -1993    434       C  
ATOM   1157  N   ASP B  46      24.124 -31.449  12.561  1.00 32.85           N  
ANISOU 1157  N   ASP B  46     4274   4676   3532     91   -908    350       N  
ATOM   1158  CA  ASP B  46      23.951 -32.668  11.772  1.00 40.67           C  
ANISOU 1158  CA  ASP B  46     5267   5758   4427    249   -674    216       C  
ATOM   1159  C   ASP B  46      23.045 -32.466  10.560  1.00 38.82           C  
ANISOU 1159  C   ASP B  46     5098   5688   3963    178   -420    192       C  
ATOM   1160  O   ASP B  46      22.771 -33.412   9.818  1.00 42.27           O  
ANISOU 1160  O   ASP B  46     5599   6186   4278    288   -252     58       O  
ATOM   1161  CB  ASP B  46      23.394 -33.796  12.650  1.00 39.47           C  
ANISOU 1161  CB  ASP B  46     5426   5382   4189    381   -774     88       C  
ATOM   1162  CG  ASP B  46      22.147 -33.384  13.412  1.00 36.94           C  
ANISOU 1162  CG  ASP B  46     5450   4885   3700    274   -849    107       C  
ATOM   1163  OD1 ASP B  46      21.610 -32.291  13.138  1.00 33.07           O  
ANISOU 1163  OD1 ASP B  46     4959   4463   3143    114   -816    197       O  
ATOM   1164  OD2 ASP B  46      21.694 -34.155  14.280  1.00 39.06           O  
ANISOU 1164  OD2 ASP B  46     5998   4930   3911    365   -908     46       O  
ATOM   1165  N   ASP B  47      22.581 -31.232  10.383  1.00 37.25           N  
ANISOU 1165  N   ASP B  47     4914   5537   3700      3   -426    318       N  
ATOM   1166  CA  ASP B  47      21.700 -30.855   9.278  1.00 35.87           C  
ANISOU 1166  CA  ASP B  47     4816   5510   3302    -62   -253    327       C  
ATOM   1167  C   ASP B  47      20.362 -31.592   9.288  1.00 33.97           C  
ANISOU 1167  C   ASP B  47     4835   5185   2889    -36   -266    185       C  
ATOM   1168  O   ASP B  47      19.645 -31.585   8.289  1.00 33.86           O  
ANISOU 1168  O   ASP B  47     4882   5288   2695    -54   -174    146       O  
ATOM   1169  CB  ASP B  47      22.398 -31.075   7.930  1.00 37.08           C  
ANISOU 1169  CB  ASP B  47     4797   5887   3404     18     11    325       C  
ATOM   1170  CG  ASP B  47      23.353 -29.950   7.577  1.00 39.93           C  
ANISOU 1170  CG  ASP B  47     4895   6358   3920    -78    112    529       C  
ATOM   1171  OD1 ASP B  47      23.098 -28.798   7.989  1.00 36.93           O  
ANISOU 1171  OD1 ASP B  47     4534   5916   3583   -245    -10    668       O  
ATOM   1172  OD2 ASP B  47      24.356 -30.213   6.881  1.00 46.62           O  
ANISOU 1172  OD2 ASP B  47     5518   7333   4864     16    341    559       O  
ATOM   1173  N   TRP B  48      20.022 -32.223  10.409  1.00 32.65           N  
ANISOU 1173  N   TRP B  48     4826   4797   2784      5   -390    117       N  
ATOM   1174  CA  TRP B  48      18.719 -32.865  10.527  1.00 31.63           C  
ANISOU 1174  CA  TRP B  48     4900   4546   2571     -3   -379     12       C  
ATOM   1175  C   TRP B  48      17.631 -31.801  10.456  1.00 29.43           C  
ANISOU 1175  C   TRP B  48     4675   4275   2233   -137   -395    119       C  
ATOM   1176  O   TRP B  48      17.822 -30.672  10.912  1.00 30.61           O  
ANISOU 1176  O   TRP B  48     4815   4403   2412   -207   -451    267       O  
ATOM   1177  CB  TRP B  48      18.606 -33.673  11.824  1.00 28.89           C  
ANISOU 1177  CB  TRP B  48     4741   3928   2308     72   -454    -37       C  
ATOM   1178  CG  TRP B  48      19.234 -35.042  11.745  1.00 32.54           C  
ANISOU 1178  CG  TRP B  48     5210   4343   2812    229   -422   -181       C  
ATOM   1179  CD1 TRP B  48      20.415 -35.371  11.144  1.00 34.20           C  
ANISOU 1179  CD1 TRP B  48     5230   4698   3067    343   -377   -217       C  
ATOM   1180  CD2 TRP B  48      18.698 -36.266  12.271  1.00 35.54           C  
ANISOU 1180  CD2 TRP B  48     5799   4493   3212    302   -397   -297       C  
ATOM   1181  NE1 TRP B  48      20.653 -36.719  11.272  1.00 38.38           N  
ANISOU 1181  NE1 TRP B  48     5851   5101   3630    503   -344   -357       N  
ATOM   1182  CE2 TRP B  48      19.614 -37.292  11.960  1.00 38.52           C  
ANISOU 1182  CE2 TRP B  48     6127   4882   3629    470   -365   -409       C  
ATOM   1183  CE3 TRP B  48      17.536 -36.593  12.978  1.00 36.76           C  
ANISOU 1183  CE3 TRP B  48     6171   4413   3383    246   -364   -301       C  
ATOM   1184  CZ2 TRP B  48      19.405 -38.620  12.330  1.00 41.61           C  
ANISOU 1184  CZ2 TRP B  48     6712   5047   4052    578   -331   -531       C  
ATOM   1185  CZ3 TRP B  48      17.329 -37.914  13.346  1.00 38.56           C  
ANISOU 1185  CZ3 TRP B  48     6573   4417   3662    332   -308   -410       C  
ATOM   1186  CH2 TRP B  48      18.259 -38.910  13.021  1.00 41.94           C  
ANISOU 1186  CH2 TRP B  48     6978   4850   4105    494   -308   -528       C  
ATOM   1187  N   ILE B  49      16.498 -32.156   9.866  1.00 28.38           N  
ANISOU 1187  N   ILE B  49     4590   4156   2036   -168   -364     40       N  
ATOM   1188  CA  ILE B  49      15.430 -31.192   9.656  1.00 31.03           C  
ANISOU 1188  CA  ILE B  49     4929   4514   2346   -265   -387    145       C  
ATOM   1189  C   ILE B  49      14.158 -31.636  10.373  1.00 30.96           C  
ANISOU 1189  C   ILE B  49     5014   4289   2461   -291   -380    112       C  
ATOM   1190  O   ILE B  49      13.954 -32.826  10.620  1.00 24.60           O  
ANISOU 1190  O   ILE B  49     4267   3354   1727   -259   -355    -22       O  
ATOM   1191  CB  ILE B  49      15.158 -30.985   8.145  1.00 30.28           C  
ANISOU 1191  CB  ILE B  49     4766   4652   2087   -281   -391    118       C  
ATOM   1192  CG1 ILE B  49      14.455 -29.648   7.894  1.00 33.19           C  
ANISOU 1192  CG1 ILE B  49     5113   5077   2420   -353   -431    290       C  
ATOM   1193  CG2 ILE B  49      14.382 -32.157   7.566  1.00 30.49           C  
ANISOU 1193  CG2 ILE B  49     4838   4654   2094   -267   -439    -81       C  
ATOM   1194  CD1 ILE B  49      14.479 -29.210   6.446  1.00 36.97           C  
ANISOU 1194  CD1 ILE B  49     5579   5788   2680   -343   -440    318       C  
ATOM   1195  N   ASN B  50      13.318 -30.670  10.729  1.00 28.07           N  
ANISOU 1195  N   ASN B  50     4659   3861   2146   -342   -372    249       N  
ATOM   1196  CA  ASN B  50      12.080 -30.954  11.439  1.00 29.07           C  
ANISOU 1196  CA  ASN B  50     4834   3771   2441   -358   -298    261       C  
ATOM   1197  C   ASN B  50      10.974 -31.372  10.473  1.00 30.29           C  
ANISOU 1197  C   ASN B  50     4829   3997   2684   -419   -359    178       C  
ATOM   1198  O   ASN B  50      10.428 -30.543   9.745  1.00 30.52           O  
ANISOU 1198  O   ASN B  50     4748   4162   2688   -448   -441    255       O  
ATOM   1199  CB  ASN B  50      11.650 -29.730  12.254  1.00 31.95           C  
ANISOU 1199  CB  ASN B  50     5286   4015   2838   -354   -232    445       C  
ATOM   1200  CG  ASN B  50      10.579 -30.053  13.281  1.00 32.71           C  
ANISOU 1200  CG  ASN B  50     5481   3835   3114   -328    -59    485       C  
ATOM   1201  OD1 ASN B  50       9.641 -30.798  13.005  1.00 31.28           O  
ANISOU 1201  OD1 ASN B  50     5167   3605   3115   -368    -12    422       O  
ATOM   1202  ND2 ASN B  50      10.716 -29.488  14.476  1.00 33.00           N  
ANISOU 1202  ND2 ASN B  50     5765   3666   3107   -262     43    591       N  
ATOM   1203  N   ALA B  51      10.647 -32.662  10.478  1.00 29.87           N  
ANISOU 1203  N   ALA B  51     4776   3829   2745   -437   -349     23       N  
ATOM   1204  CA  ALA B  51       9.652 -33.211   9.560  1.00 31.19           C  
ANISOU 1204  CA  ALA B  51     4795   4030   3027   -517   -476    -96       C  
ATOM   1205  C   ALA B  51       8.245 -32.727   9.891  1.00 30.76           C  
ANISOU 1205  C   ALA B  51     4577   3855   3254   -579   -444     25       C  
ATOM   1206  O   ALA B  51       7.379 -32.672   9.017  1.00 34.87           O  
ANISOU 1206  O   ALA B  51     4914   4458   3877   -643   -627    -15       O  
ATOM   1207  CB  ALA B  51       9.702 -34.731   9.574  1.00 28.61           C  
ANISOU 1207  CB  ALA B  51     4530   3554   2786   -537   -470   -297       C  
ATOM   1208  N   THR B  52       8.015 -32.381  11.153  1.00 27.47           N  
ANISOU 1208  N   THR B  52     4238   3232   2966   -541   -217    172       N  
ATOM   1209  CA  THR B  52       6.721 -31.845  11.557  1.00 28.53           C  
ANISOU 1209  CA  THR B  52     4213   3235   3391   -561   -103    317       C  
ATOM   1210  C   THR B  52       6.498 -30.476  10.914  1.00 36.82           C  
ANISOU 1210  C   THR B  52     5155   4483   4353   -529   -231    446       C  
ATOM   1211  O   THR B  52       5.390 -30.159  10.480  1.00 39.38           O  
ANISOU 1211  O   THR B  52     5233   4822   4910   -555   -310    503       O  
ATOM   1212  CB  THR B  52       6.603 -31.730  13.094  1.00 33.24           C  
ANISOU 1212  CB  THR B  52     5013   3545   4074   -484    228    455       C  
ATOM   1213  OG1 THR B  52       6.760 -33.026  13.686  1.00 33.62           O  
ANISOU 1213  OG1 THR B  52     5191   3383   4199   -501    356    357       O  
ATOM   1214  CG2 THR B  52       5.247 -31.156  13.492  1.00 29.72           C  
ANISOU 1214  CG2 THR B  52     4387   2953   3954   -473    420    620       C  
ATOM   1215  N   HIS B  53       7.558 -29.675  10.845  1.00 34.93           N  
ANISOU 1215  N   HIS B  53     5086   4379   3806   -472   -263    501       N  
ATOM   1216  CA  HIS B  53       7.490 -28.368  10.198  1.00 26.73           C  
ANISOU 1216  CA  HIS B  53     3997   3510   2651   -442   -370    635       C  
ATOM   1217  C   HIS B  53       7.176 -28.507   8.716  1.00 31.00           C  
ANISOU 1217  C   HIS B  53     4377   4280   3122   -480   -643    552       C  
ATOM   1218  O   HIS B  53       6.413 -27.719   8.158  1.00 33.05           O  
ANISOU 1218  O   HIS B  53     4507   4613   3438   -455   -764    659       O  
ATOM   1219  CB  HIS B  53       8.803 -27.604  10.365  1.00 25.13           C  
ANISOU 1219  CB  HIS B  53     3998   3384   2168   -411   -352    699       C  
ATOM   1220  CG  HIS B  53       9.104 -27.203  11.776  1.00 33.28           C  
ANISOU 1220  CG  HIS B  53     5247   4183   3215   -362   -169    789       C  
ATOM   1221  ND1 HIS B  53      10.275 -26.572  12.129  1.00 30.61           N  
ANISOU 1221  ND1 HIS B  53     5086   3852   2692   -357   -193    834       N  
ATOM   1222  CD2 HIS B  53       8.388 -27.342  12.917  1.00 33.75           C  
ANISOU 1222  CD2 HIS B  53     5405   3976   3444   -310     37    841       C  
ATOM   1223  CE1 HIS B  53      10.271 -26.340  13.431  1.00 29.60           C  
ANISOU 1223  CE1 HIS B  53     5193   3470   2583   -301    -66    889       C  
ATOM   1224  NE2 HIS B  53       9.138 -26.795  13.931  1.00 30.38           N  
ANISOU 1224  NE2 HIS B  53     5275   3399   2868   -257    107    901       N  
ATOM   1225  N   ILE B  54       7.783 -29.507   8.084  1.00 32.25           N  
ANISOU 1225  N   ILE B  54     4584   4535   3135   -516   -748    359       N  
ATOM   1226  CA  ILE B  54       7.604 -29.740   6.657  1.00 30.49           C  
ANISOU 1226  CA  ILE B  54     4317   4510   2758   -531  -1017    246       C  
ATOM   1227  C   ILE B  54       6.164 -30.119   6.347  1.00 32.95           C  
ANISOU 1227  C   ILE B  54     4395   4744   3378   -593  -1214    194       C  
ATOM   1228  O   ILE B  54       5.541 -29.538   5.458  1.00 39.57           O  
ANISOU 1228  O   ILE B  54     5144   5710   4182   -572  -1460    242       O  
ATOM   1229  CB  ILE B  54       8.546 -30.844   6.142  1.00 32.85           C  
ANISOU 1229  CB  ILE B  54     4762   4877   2842   -532  -1042     29       C  
ATOM   1230  CG1 ILE B  54      10.006 -30.424   6.321  1.00 31.05           C  
ANISOU 1230  CG1 ILE B  54     4684   4747   2368   -466   -868     97       C  
ATOM   1231  CG2 ILE B  54       8.257 -31.155   4.681  1.00 33.35           C  
ANISOU 1231  CG2 ILE B  54     4862   5103   2706   -529  -1326   -114       C  
ATOM   1232  CD1 ILE B  54      11.003 -31.468   5.863  1.00 34.84           C  
ANISOU 1232  CD1 ILE B  54     5282   5287   2670   -425   -837    -92       C  
ATOM   1233  N   LEU B  55       5.637 -31.089   7.088  1.00 33.36           N  
ANISOU 1233  N   LEU B  55     4345   4574   3757   -670  -1115    110       N  
ATOM   1234  CA  LEU B  55       4.253 -31.520   6.916  1.00 41.40           C  
ANISOU 1234  CA  LEU B  55     5070   5475   5186   -763  -1278     70       C  
ATOM   1235  C   LEU B  55       3.284 -30.384   7.230  1.00 41.79           C  
ANISOU 1235  C   LEU B  55     4888   5494   5496   -708  -1233    307       C  
ATOM   1236  O   LEU B  55       2.218 -30.276   6.624  1.00 47.32           O  
ANISOU 1236  O   LEU B  55     5309   6213   6456   -741  -1496    316       O  
ATOM   1237  CB  LEU B  55       3.949 -32.729   7.803  1.00 42.63           C  
ANISOU 1237  CB  LEU B  55     5170   5350   5676   -862  -1083    -22       C  
ATOM   1238  CG  LEU B  55       4.633 -34.053   7.452  1.00 44.93           C  
ANISOU 1238  CG  LEU B  55     5648   5608   5815   -921  -1161   -280       C  
ATOM   1239  CD1 LEU B  55       4.269 -35.125   8.470  1.00 37.53           C  
ANISOU 1239  CD1 LEU B  55     4675   4347   5238  -1010   -917   -316       C  
ATOM   1240  CD2 LEU B  55       4.263 -34.498   6.044  1.00 39.90           C  
ANISOU 1240  CD2 LEU B  55     4964   5092   5103   -991  -1597   -489       C  
ATOM   1241  N   LYS B  56       3.666 -29.538   8.180  1.00 41.93           N  
ANISOU 1241  N   LYS B  56     5032   5448   5450   -613   -919    494       N  
ATOM   1242  CA  LYS B  56       2.864 -28.379   8.548  1.00 43.31           C  
ANISOU 1242  CA  LYS B  56     5056   5570   5829   -521   -818    726       C  
ATOM   1243  C   LYS B  56       2.799 -27.388   7.390  1.00 41.78           C  
ANISOU 1243  C   LYS B  56     4839   5613   5421   -451  -1126    799       C  
ATOM   1244  O   LYS B  56       1.758 -26.784   7.131  1.00 39.77           O  
ANISOU 1244  O   LYS B  56     4331   5353   5427   -395  -1248    925       O  
ATOM   1245  CB  LYS B  56       3.440 -27.709   9.796  1.00 47.59           C  
ANISOU 1245  CB  LYS B  56     5852   5969   6262   -426   -440    874       C  
ATOM   1246  CG  LYS B  56       2.458 -26.850  10.568  1.00 57.05           C  
ANISOU 1246  CG  LYS B  56     6926   6985   7764   -318   -194   1090       C  
ATOM   1247  CD  LYS B  56       3.049 -26.458  11.912  1.00 61.89           C  
ANISOU 1247  CD  LYS B  56     7889   7396   8232   -231    175   1181       C  
ATOM   1248  CE  LYS B  56       2.064 -25.668  12.753  1.00 70.16           C  
ANISOU 1248  CE  LYS B  56     8879   8220   9557    -90    492   1386       C  
ATOM   1249  NZ  LYS B  56       2.630 -25.359  14.096  1.00 73.27           N  
ANISOU 1249  NZ  LYS B  56     9708   8379   9754      8    833   1447       N  
ATOM   1250  N   ALA B  57       3.920 -27.233   6.691  1.00 40.62           N  
ANISOU 1250  N   ALA B  57     4958   5664   4813   -440  -1236    737       N  
ATOM   1251  CA  ALA B  57       3.997 -26.330   5.550  1.00 36.02           C  
ANISOU 1251  CA  ALA B  57     4440   5295   3951   -365  -1489    819       C  
ATOM   1252  C   ALA B  57       3.214 -26.882   4.363  1.00 45.35           C  
ANISOU 1252  C   ALA B  57     5472   6582   5177   -395  -1919    685       C  
ATOM   1253  O   ALA B  57       2.773 -26.130   3.493  1.00 48.19           O  
ANISOU 1253  O   ALA B  57     5812   7065   5431   -309  -2188    783       O  
ATOM   1254  CB  ALA B  57       5.444 -26.089   5.164  1.00 34.19           C  
ANISOU 1254  CB  ALA B  57     4525   5216   3248   -351  -1415    803       C  
ATOM   1255  N   ALA B  58       3.042 -28.202   4.341  1.00 44.19           N  
ANISOU 1255  N   ALA B  58     5248   6361   5179   -515  -2009    457       N  
ATOM   1256  CA  ALA B  58       2.303 -28.868   3.273  1.00 49.06           C  
ANISOU 1256  CA  ALA B  58     5748   7031   5860   -574  -2469    281       C  
ATOM   1257  C   ALA B  58       0.800 -28.690   3.447  1.00 52.41           C  
ANISOU 1257  C   ALA B  58     5726   7333   6854   -598  -2648    374       C  
ATOM   1258  O   ALA B  58       0.020 -29.019   2.553  1.00 57.33           O  
ANISOU 1258  O   ALA B  58     6192   7993   7600   -640  -3117    264       O  
ATOM   1259  CB  ALA B  58       2.658 -30.349   3.225  1.00 48.92           C  
ANISOU 1259  CB  ALA B  58     5822   6931   5833   -703  -2497     -4       C  
ATOM   1260  N   GLY B  59       0.398 -28.178   4.606  1.00 51.28           N  
ANISOU 1260  N   GLY B  59     5385   7030   7069   -562  -2278    575       N  
ATOM   1261  CA  GLY B  59      -0.998 -27.880   4.863  1.00 53.15           C  
ANISOU 1261  CA  GLY B  59     5158   7140   7895   -548  -2346    713       C  
ATOM   1262  C   GLY B  59      -1.733 -28.928   5.679  1.00 55.10           C  
ANISOU 1262  C   GLY B  59     5077   7129   8731   -702  -2160    646       C  
ATOM   1263  O   GLY B  59      -2.945 -28.833   5.862  1.00 58.56           O  
ANISOU 1263  O   GLY B  59     5053   7443   9753   -713  -2204    752       O  
ATOM   1264  N   PHE B  60      -1.012 -29.928   6.174  1.00 53.65           N  
ANISOU 1264  N   PHE B  60     5111   6846   8426   -815  -1936    486       N  
ATOM   1265  CA  PHE B  60      -1.641 -30.972   6.975  1.00 57.27           C  
ANISOU 1265  CA  PHE B  60     5316   7025   9419   -967  -1712    437       C  
ATOM   1266  C   PHE B  60      -1.975 -30.477   8.378  1.00 54.67           C  
ANISOU 1266  C   PHE B  60     4905   6482   9386   -872  -1128    687       C  
ATOM   1267  O   PHE B  60      -1.163 -29.816   9.024  1.00 50.36           O  
ANISOU 1267  O   PHE B  60     4707   5955   8471   -736   -814    794       O  
ATOM   1268  CB  PHE B  60      -0.743 -32.210   7.056  1.00 48.05           C  
ANISOU 1268  CB  PHE B  60     4460   5795   8004  -1088  -1655    197       C  
ATOM   1269  CG  PHE B  60      -0.611 -32.947   5.754  1.00 56.46           C  
ANISOU 1269  CG  PHE B  60     5599   6984   8870  -1193  -2188    -81       C  
ATOM   1270  CD1 PHE B  60      -1.714 -33.548   5.169  1.00 54.84           C  
ANISOU 1270  CD1 PHE B  60     5026   6681   9129  -1356  -2590   -201       C  
ATOM   1271  CD2 PHE B  60       0.615 -33.043   5.118  1.00 54.16           C  
ANISOU 1271  CD2 PHE B  60     5753   6886   7941  -1125  -2287   -227       C  
ATOM   1272  CE1 PHE B  60      -1.598 -34.228   3.969  1.00 57.27           C  
ANISOU 1272  CE1 PHE B  60     5482   7073   9207  -1443  -3118   -483       C  
ATOM   1273  CE2 PHE B  60       0.738 -33.723   3.918  1.00 54.51           C  
ANISOU 1273  CE2 PHE B  60     5942   7020   7750  -1188  -2739   -491       C  
ATOM   1274  CZ  PHE B  60      -0.370 -34.316   3.344  1.00 55.00           C  
ANISOU 1274  CZ  PHE B  60     5707   6972   8217  -1345  -3173   -631       C  
ATOM   1275  N   ASP B  61      -3.179 -30.798   8.839  1.00 63.12           N  
ANISOU 1275  N   ASP B  61     5520   7329  11134   -944   -984    778       N  
ATOM   1276  CA  ASP B  61      -3.608 -30.451  10.189  1.00 68.44           C  
ANISOU 1276  CA  ASP B  61     6130   7754  12119   -840   -363   1017       C  
ATOM   1277  C   ASP B  61      -2.973 -31.388  11.215  1.00 66.80           C  
ANISOU 1277  C   ASP B  61     6258   7324  11799   -905     68    957       C  
ATOM   1278  O   ASP B  61      -2.208 -32.283  10.856  1.00 65.22           O  
ANISOU 1278  O   ASP B  61     6295   7171  11316  -1025   -126    734       O  
ATOM   1279  CB  ASP B  61      -5.134 -30.497  10.293  1.00 79.93           C  
ANISOU 1279  CB  ASP B  61     6938   9036  14397   -886   -310   1159       C  
ATOM   1280  CG  ASP B  61      -5.727 -31.727   9.625  1.00 88.29           C  
ANISOU 1280  CG  ASP B  61     7622  10022  15902  -1163   -697    956       C  
ATOM   1281  OD1 ASP B  61      -5.265 -32.090   8.522  1.00 88.82           O  
ANISOU 1281  OD1 ASP B  61     7828  10288  15631  -1260  -1264    715       O  
ATOM   1282  OD2 ASP B  61      -6.653 -32.337  10.201  1.00 93.35           O  
ANISOU 1282  OD2 ASP B  61     7850  10385  17234  -1286   -421   1037       O  
ATOM   1283  N   LYS B  62      -3.299 -31.181  12.488  1.00 68.94           N  
ANISOU 1283  N   LYS B  62     6738   7071  12385  -1868    959   -474       N  
ATOM   1284  CA  LYS B  62      -2.717 -31.967  13.576  1.00 66.46           C  
ANISOU 1284  CA  LYS B  62     6747   6902  11601  -1903   1394   -311       C  
ATOM   1285  C   LYS B  62      -2.992 -33.476  13.463  1.00 62.45           C  
ANISOU 1285  C   LYS B  62     6281   6105  11340  -1996   1358   -151       C  
ATOM   1286  O   LYS B  62      -2.057 -34.270  13.562  1.00 58.28           O  
ANISOU 1286  O   LYS B  62     6164   5723  10257  -1918   1318    -18       O  
ATOM   1287  CB  LYS B  62      -3.212 -31.444  14.934  1.00 71.43           C  
ANISOU 1287  CB  LYS B  62     7221   7611  12307  -1961   2088   -292       C  
ATOM   1288  CG  LYS B  62      -2.149 -31.395  16.030  1.00 73.05           C  
ANISOU 1288  CG  LYS B  62     7825   8262  11668  -1797   2457   -266       C  
ATOM   1289  CD  LYS B  62      -1.612 -32.775  16.385  1.00 76.10           C  
ANISOU 1289  CD  LYS B  62     8595   8682  11638  -1725   2571     -7       C  
ATOM   1290  CE  LYS B  62      -0.472 -32.684  17.387  1.00 77.17           C  
ANISOU 1290  CE  LYS B  62     9136   9339  10846  -1469   2835    -34       C  
ATOM   1291  NZ  LYS B  62       0.157 -34.011  17.644  1.00 78.63           N  
ANISOU 1291  NZ  LYS B  62     9733   9582  10561  -1341   2910    246       N  
ATOM   1292  N   PRO B  63      -4.263 -33.886  13.266  1.00 63.92           N  
ANISOU 1292  N   PRO B  63     6011   5855  12420  -2159   1393   -188       N  
ATOM   1293  CA  PRO B  63      -4.491 -35.336  13.209  1.00 65.89           C  
ANISOU 1293  CA  PRO B  63     6280   5807  12948  -2216   1413    -72       C  
ATOM   1294  C   PRO B  63      -3.842 -35.999  11.995  1.00 63.98           C  
ANISOU 1294  C   PRO B  63     6196   5531  12581  -2166    721   -182       C  
ATOM   1295  O   PRO B  63      -3.337 -37.118  12.101  1.00 59.65           O  
ANISOU 1295  O   PRO B  63     5899   4905  11860  -2177    780    -32       O  
ATOM   1296  CB  PRO B  63      -6.020 -35.449  13.131  1.00 68.32           C  
ANISOU 1296  CB  PRO B  63     6141   5830  13988  -2188   1441   -202       C  
ATOM   1297  CG  PRO B  63      -6.531 -34.150  13.644  1.00 68.11           C  
ANISOU 1297  CG  PRO B  63     5966   5957  13956  -2147   1679   -255       C  
ATOM   1298  CD  PRO B  63      -5.534 -33.144  13.182  1.00 65.54           C  
ANISOU 1298  CD  PRO B  63     5826   5961  13114  -2100   1378   -335       C  
ATOM   1299  N   ALA B  64      -3.856 -35.311  10.857  1.00 57.55           N  
ANISOU 1299  N   ALA B  64     5275   4817  11773  -2034     83   -422       N  
ATOM   1300  CA  ALA B  64      -3.258 -35.837   9.636  1.00 63.56           C  
ANISOU 1300  CA  ALA B  64     6228   5636  12286  -1870   -618   -543       C  
ATOM   1301  C   ALA B  64      -1.744 -35.938   9.776  1.00 58.56           C  
ANISOU 1301  C   ALA B  64     6215   5369  10667  -1743   -622   -352       C  
ATOM   1302  O   ALA B  64      -1.118 -36.841   9.222  1.00 60.92           O  
ANISOU 1302  O   ALA B  64     6766   5665  10718  -1680   -956   -342       O  
ATOM   1303  CB  ALA B  64      -3.625 -34.966   8.449  1.00 55.54           C  
ANISOU 1303  CB  ALA B  64     4993   4699  11413  -1644  -1220   -787       C  
ATOM   1304  N   ARG B  65      -1.165 -35.005  10.524  1.00 55.59           N  
ANISOU 1304  N   ARG B  65     6045   5300   9777  -1700   -257   -252       N  
ATOM   1305  CA  ARG B  65       0.272 -34.989  10.777  1.00 52.91           C  
ANISOU 1305  CA  ARG B  65     6227   5317   8557  -1571   -225   -145       C  
ATOM   1306  C   ARG B  65       0.692 -36.127  11.701  1.00 54.86           C  
ANISOU 1306  C   ARG B  65     6750   5575   8521  -1635    158     69       C  
ATOM   1307  O   ARG B  65       1.677 -36.817  11.437  1.00 53.91           O  
ANISOU 1307  O   ARG B  65     7012   5578   7894  -1545    -54    145       O  
ATOM   1308  CB  ARG B  65       0.688 -33.647  11.379  1.00 52.81           C  
ANISOU 1308  CB  ARG B  65     6247   5602   8215  -1500     72   -208       C  
ATOM   1309  CG  ARG B  65       1.566 -32.800  10.477  1.00 50.25           C  
ANISOU 1309  CG  ARG B  65     6094   5460   7537  -1294   -296   -302       C  
ATOM   1310  CD  ARG B  65       1.311 -31.328  10.724  1.00 52.26           C  
ANISOU 1310  CD  ARG B  65     6090   5782   7985  -1263    -48   -430       C  
ATOM   1311  NE  ARG B  65       1.229 -31.026  12.149  1.00 53.41           N  
ANISOU 1311  NE  ARG B  65     6166   6078   8050  -1375    530   -484       N  
ATOM   1312  CZ  ARG B  65       0.615 -29.961  12.651  1.00 53.96           C  
ANISOU 1312  CZ  ARG B  65     5903   6140   8460  -1424    854   -611       C  
ATOM   1313  NH1 ARG B  65       0.022 -29.094  11.842  1.00 54.32           N  
ANISOU 1313  NH1 ARG B  65     5653   6009   8976  -1381    676   -660       N  
ATOM   1314  NH2 ARG B  65       0.588 -29.765  13.962  1.00 56.19           N  
ANISOU 1314  NH2 ARG B  65     6153   6609   8589  -1468   1361   -686       N  
ATOM   1315  N   THR B  66      -0.056 -36.312  12.786  1.00 57.59           N  
ANISOU 1315  N   THR B  66     6908   5786   9186  -1751    760    196       N  
ATOM   1316  CA  THR B  66       0.191 -37.406  13.721  1.00 61.30           C  
ANISOU 1316  CA  THR B  66     7620   6227   9445  -1739   1243    480       C  
ATOM   1317  C   THR B  66       0.091 -38.741  12.995  1.00 62.38           C  
ANISOU 1317  C   THR B  66     7748   5997   9957  -1823    969    543       C  
ATOM   1318  O   THR B  66       0.831 -39.681  13.285  1.00 63.39           O  
ANISOU 1318  O   THR B  66     8233   6177   9675  -1744   1098    757       O  
ATOM   1319  CB  THR B  66      -0.809 -37.390  14.897  1.00 56.04           C  
ANISOU 1319  CB  THR B  66     6696   5391   9207  -1808   1993    646       C  
ATOM   1320  OG1 THR B  66      -0.848 -36.083  15.483  1.00 61.88           O  
ANISOU 1320  OG1 THR B  66     7361   6446   9704  -1741   2196    506       O  
ATOM   1321  CG2 THR B  66      -0.409 -38.409  15.955  1.00 61.62           C  
ANISOU 1321  CG2 THR B  66     7741   6148   9525  -1665   2589   1018       C  
ATOM   1322  N   ARG B  67      -0.829 -38.802  12.038  1.00 64.00           N  
ANISOU 1322  N   ARG B  67     7516   5843  10957  -1954    571    313       N  
ATOM   1323  CA  ARG B  67      -1.049 -39.997  11.235  1.00 65.47           C  
ANISOU 1323  CA  ARG B  67     7571   5655  11650  -2030    229    228       C  
ATOM   1324  C   ARG B  67       0.171 -40.327  10.378  1.00 58.40           C  
ANISOU 1324  C   ARG B  67     7113   5020  10058  -1870   -355    182       C  
ATOM   1325  O   ARG B  67       0.737 -41.414  10.483  1.00 55.22           O  
ANISOU 1325  O   ARG B  67     6963   4533   9485  -1869   -281    342       O  
ATOM   1326  CB  ARG B  67      -2.285 -39.813  10.350  1.00 71.31           C  
ANISOU 1326  CB  ARG B  67     7699   6048  13346  -2128   -176   -138       C  
ATOM   1327  CG  ARG B  67      -2.694 -41.049   9.570  1.00 77.24           C  
ANISOU 1327  CG  ARG B  67     8224   6490  14635  -2125   -507   -348       C  
ATOM   1328  CD  ARG B  67      -4.016 -40.828   8.852  1.00 82.98           C  
ANISOU 1328  CD  ARG B  67     8396   7121  16013  -2011   -811   -727       C  
ATOM   1329  NE  ARG B  67      -5.038 -40.287   9.745  1.00 87.57           N  
ANISOU 1329  NE  ARG B  67     8670   7577  17028  -2097   -245   -646       N  
ATOM   1330  CZ  ARG B  67      -5.623 -39.104   9.586  1.00 86.96           C  
ANISOU 1330  CZ  ARG B  67     8386   7641  17014  -2020   -369   -782       C  
ATOM   1331  NH1 ARG B  67      -5.297 -38.332   8.557  1.00 83.62           N  
ANISOU 1331  NH1 ARG B  67     8022   7478  16272  -1834  -1011   -978       N  
ATOM   1332  NH2 ARG B  67      -6.540 -38.694  10.452  1.00 89.64           N  
ANISOU 1332  NH2 ARG B  67     8474   7855  17731  -2087    168   -702       N  
ATOM   1333  N   ILE B  68       0.575 -39.374   9.542  1.00 55.96           N  
ANISOU 1333  N   ILE B  68     6891   5004   9368  -1713   -880     -6       N  
ATOM   1334  CA  ILE B  68       1.688 -39.565   8.615  1.00 54.84           C  
ANISOU 1334  CA  ILE B  68     7142   5093   8603  -1524  -1434    -53       C  
ATOM   1335  C   ILE B  68       3.012 -39.802   9.341  1.00 53.72           C  
ANISOU 1335  C   ILE B  68     7546   5259   7608  -1455  -1151    198       C  
ATOM   1336  O   ILE B  68       3.835 -40.606   8.901  1.00 55.42           O  
ANISOU 1336  O   ILE B  68     8074   5512   7470  -1385  -1416    243       O  
ATOM   1337  CB  ILE B  68       1.831 -38.353   7.670  1.00 53.42           C  
ANISOU 1337  CB  ILE B  68     6949   5146   8204  -1307  -1896   -226       C  
ATOM   1338  CG1 ILE B  68       0.566 -38.194   6.822  1.00 59.23           C  
ANISOU 1338  CG1 ILE B  68     7163   5635   9704  -1274  -2286   -508       C  
ATOM   1339  CG2 ILE B  68       3.050 -38.501   6.772  1.00 50.06           C  
ANISOU 1339  CG2 ILE B  68     6965   4954   7101  -1072  -2363   -219       C  
ATOM   1340  CD1 ILE B  68       0.588 -36.990   5.905  1.00 60.37           C  
ANISOU 1340  CD1 ILE B  68     7286   5998   9654   -976  -2672   -613       C  
ATOM   1341  N   LEU B  69       3.212 -39.109  10.458  1.00 52.30           N  
ANISOU 1341  N   LEU B  69     7456   5316   7099  -1447   -633    318       N  
ATOM   1342  CA  LEU B  69       4.425 -39.281  11.250  1.00 51.43           C  
ANISOU 1342  CA  LEU B  69     7814   5555   6173  -1320   -373    480       C  
ATOM   1343  C   LEU B  69       4.517 -40.694  11.817  1.00 54.79           C  
ANISOU 1343  C   LEU B  69     8412   5814   6592  -1346    -61    751       C  
ATOM   1344  O   LEU B  69       5.548 -41.352  11.692  1.00 54.14           O  
ANISOU 1344  O   LEU B  69     8719   5876   5977  -1236   -209    845       O  
ATOM   1345  CB  LEU B  69       4.481 -38.253  12.381  1.00 50.96           C  
ANISOU 1345  CB  LEU B  69     7735   5801   5825  -1257    106    460       C  
ATOM   1346  CG  LEU B  69       4.881 -36.839  11.959  1.00 47.69           C  
ANISOU 1346  CG  LEU B  69     7266   5619   5234  -1176   -125    206       C  
ATOM   1347  CD1 LEU B  69       4.728 -35.867  13.118  1.00 49.95           C  
ANISOU 1347  CD1 LEU B  69     7421   6147   5411  -1141    369    109       C  
ATOM   1348  CD2 LEU B  69       6.308 -36.831  11.434  1.00 44.18           C  
ANISOU 1348  CD2 LEU B  69     7213   5424   4148  -1011   -468    141       C  
ATOM   1349  N   GLU B  70       3.433 -41.153  12.432  1.00 62.58           N  
ANISOU 1349  N   GLU B  70     9096   6460   8220  -1478    418    896       N  
ATOM   1350  CA  GLU B  70       3.366 -42.507  12.974  1.00 69.85           C  
ANISOU 1350  CA  GLU B  70    10117   7110   9313  -1489    844   1210       C  
ATOM   1351  C   GLU B  70       3.490 -43.570  11.886  1.00 72.21           C  
ANISOU 1351  C   GLU B  70    10392   7080   9964  -1581    362   1123       C  
ATOM   1352  O   GLU B  70       4.234 -44.539  12.032  1.00 73.56           O  
ANISOU 1352  O   GLU B  70    10894   7251   9805  -1497    452   1336       O  
ATOM   1353  CB  GLU B  70       2.053 -42.719  13.735  1.00 80.71           C  
ANISOU 1353  CB  GLU B  70    11086   8079  11501  -1618   1503   1372       C  
ATOM   1354  CG  GLU B  70       2.026 -42.165  15.150  1.00 86.83           C  
ANISOU 1354  CG  GLU B  70    11998   9162  11832  -1438   2211   1608       C  
ATOM   1355  CD  GLU B  70       0.735 -42.502  15.877  1.00 97.11           C  
ANISOU 1355  CD  GLU B  70    12919  10000  13977  -1540   2940   1833       C  
ATOM   1356  OE1 GLU B  70      -0.307 -42.651  15.203  1.00101.11           O  
ANISOU 1356  OE1 GLU B  70    12914   9992  15511  -1812   2782   1643       O  
ATOM   1357  OE2 GLU B  70       0.762 -42.626  17.119  1.00101.21           O  
ANISOU 1357  OE2 GLU B  70    13640  10675  14139  -1307   3680   2187       O  
ATOM   1358  N   ARG B  71       2.759 -43.374  10.793  1.00 73.88           N  
ANISOU 1358  N   ARG B  71    10201   7038  10832  -1714   -165    780       N  
ATOM   1359  CA  ARG B  71       2.587 -44.413   9.782  1.00 75.93           C  
ANISOU 1359  CA  ARG B  71    10292   6930  11626  -1794   -613    590       C  
ATOM   1360  C   ARG B  71       3.733 -44.497   8.778  1.00 71.10           C  
ANISOU 1360  C   ARG B  71    10069   6615  10330  -1631  -1293    459       C  
ATOM   1361  O   ARG B  71       4.020 -45.572   8.253  1.00 71.75           O  
ANISOU 1361  O   ARG B  71    10211   6492  10560  -1646  -1526    415       O  
ATOM   1362  CB  ARG B  71       1.273 -44.187   9.029  1.00 80.88           C  
ANISOU 1362  CB  ARG B  71    10280   7205  13245  -1924   -942    195       C  
ATOM   1363  CG  ARG B  71       0.516 -45.458   8.693  1.00 89.26           C  
ANISOU 1363  CG  ARG B  71    10905   7662  15346  -2092   -938     21       C  
ATOM   1364  CD  ARG B  71      -0.952 -45.310   9.058  1.00 95.47           C  
ANISOU 1364  CD  ARG B  71    11101   8224  16950  -2165   -540   -110       C  
ATOM   1365  NE  ARG B  71      -1.108 -44.696  10.375  1.00 95.58           N  
ANISOU 1365  NE  ARG B  71    11208   8241  16868  -2247    215    284       N  
ATOM   1366  CZ  ARG B  71      -2.275 -44.494  10.977  1.00 99.84           C  
ANISOU 1366  CZ  ARG B  71    11338   8618  17978  -2286    688    284       C  
ATOM   1367  NH1 ARG B  71      -3.403 -44.861  10.385  1.00104.19           N  
ANISOU 1367  NH1 ARG B  71    11334   8934  19320  -2271    481    -88       N  
ATOM   1368  NH2 ARG B  71      -2.313 -43.925  12.175  1.00 99.69           N  
ANISOU 1368  NH2 ARG B  71    11463   8695  17719  -2288   1371    643       N  
ATOM   1369  N   GLU B  72       4.382 -43.370   8.505  1.00 69.11           N  
ANISOU 1369  N   GLU B  72     9993   6842   9425  -1213   -148   1123       N  
ATOM   1370  CA  GLU B  72       5.343 -43.309   7.407  1.00 68.57           C  
ANISOU 1370  CA  GLU B  72     9882   6964   9209  -1017   -169    741       C  
ATOM   1371  C   GLU B  72       6.730 -42.824   7.822  1.00 62.56           C  
ANISOU 1371  C   GLU B  72     9068   6385   8317   -810    -44    635       C  
ATOM   1372  O   GLU B  72       7.718 -43.544   7.670  1.00 63.38           O  
ANISOU 1372  O   GLU B  72     9215   6397   8468   -600   -172    379       O  
ATOM   1373  CB  GLU B  72       4.797 -42.408   6.297  1.00 72.41           C  
ANISOU 1373  CB  GLU B  72    10253   7738   9521  -1117    -46    688       C  
ATOM   1374  CG  GLU B  72       3.336 -42.670   5.961  1.00 77.46           C  
ANISOU 1374  CG  GLU B  72    10912   8210  10308  -1345   -160    831       C  
ATOM   1375  CD  GLU B  72       2.879 -41.943   4.714  1.00 81.22           C  
ANISOU 1375  CD  GLU B  72    11309   8938  10614  -1411   -109    721       C  
ATOM   1376  OE1 GLU B  72       3.726 -41.679   3.836  1.00 83.58           O  
ANISOU 1376  OE1 GLU B  72    11584   9481  10691  -1242    -59    451       O  
ATOM   1377  OE2 GLU B  72       1.672 -41.636   4.613  1.00 81.91           O  
ANISOU 1377  OE2 GLU B  72    11352   8980  10791  -1628   -117    915       O  
ATOM   1378  N   VAL B  73       6.797 -41.601   8.337  1.00 54.58           N  
ANISOU 1378  N   VAL B  73     7953   5616   7170   -864    187    822       N  
ATOM   1379  CA  VAL B  73       8.072 -40.961   8.652  1.00 50.47           C  
ANISOU 1379  CA  VAL B  73     7345   5284   6549   -684    302    730       C  
ATOM   1380  C   VAL B  73       8.868 -41.701   9.728  1.00 49.26           C  
ANISOU 1380  C   VAL B  73     7308   4885   6525   -530    162    730       C  
ATOM   1381  O   VAL B  73      10.075 -41.898   9.590  1.00 44.97           O  
ANISOU 1381  O   VAL B  73     6724   4367   5996   -317    118    496       O  
ATOM   1382  CB  VAL B  73       7.860 -39.502   9.109  1.00 45.94           C  
ANISOU 1382  CB  VAL B  73     6643   4965   5846   -785    530    955       C  
ATOM   1383  CG1 VAL B  73       9.198 -38.822   9.363  1.00 46.35           C  
ANISOU 1383  CG1 VAL B  73     6578   5190   5840   -600    615    852       C  
ATOM   1384  CG2 VAL B  73       7.060 -38.733   8.070  1.00 44.23           C  
ANISOU 1384  CG2 VAL B  73     6311   4978   5516   -944    649    976       C  
ATOM   1385  N   GLN B  74       8.189 -42.114  10.794  1.00 48.24           N  
ANISOU 1385  N   GLN B  74     7319   4517   6493   -637     93   1002       N  
ATOM   1386  CA  GLN B  74       8.860 -42.743  11.928  1.00 47.68           C  
ANISOU 1386  CA  GLN B  74     7387   4212   6519   -506    -45   1058       C  
ATOM   1387  C   GLN B  74       9.113 -44.233  11.703  1.00 49.99           C  
ANISOU 1387  C   GLN B  74     7804   4173   7016   -415   -325    885       C  
ATOM   1388  O   GLN B  74       9.463 -44.958  12.634  1.00 52.12           O  
ANISOU 1388  O   GLN B  74     8219   4180   7403   -340   -488    969       O  
ATOM   1389  CB  GLN B  74       8.047 -42.529  13.206  1.00 47.89           C  
ANISOU 1389  CB  GLN B  74     7525   4147   6524   -644     21   1447       C  
ATOM   1390  CG  GLN B  74       8.018 -41.083  13.677  1.00 46.76           C  
ANISOU 1390  CG  GLN B  74     7280   4296   6192   -671    253   1587       C  
ATOM   1391  CD  GLN B  74       7.028 -40.846  14.799  1.00 49.50           C  
ANISOU 1391  CD  GLN B  74     7729   4591   6488   -808    354   1957       C  
ATOM   1392  OE1 GLN B  74       6.250 -41.731  15.156  1.00 51.98           O  
ANISOU 1392  OE1 GLN B  74     8168   4668   6916   -920    283   2148       O  
ATOM   1393  NE2 GLN B  74       7.052 -39.644  15.362  1.00 47.70           N  
ANISOU 1393  NE2 GLN B  74     7439   4586   6099   -795    521   2061       N  
ATOM   1394  N   LYS B  75       8.934 -44.682  10.465  1.00 53.25           N  
ANISOU 1394  N   LYS B  75     8171   4594   7469   -411   -400    638       N  
ATOM   1395  CA  LYS B  75       9.298 -46.041  10.083  1.00 58.05           C  
ANISOU 1395  CA  LYS B  75     8875   4908   8275   -281   -686    392       C  
ATOM   1396  C   LYS B  75      10.788 -46.092   9.761  1.00 60.01           C  
ANISOU 1396  C   LYS B  75     9048   5255   8499      2   -710     45       C  
ATOM   1397  O   LYS B  75      11.372 -47.167   9.626  1.00 63.07           O  
ANISOU 1397  O   LYS B  75     9504   5400   9059    167   -950   -188       O  
ATOM   1398  CB  LYS B  75       8.476 -46.513   8.881  1.00 59.79           C  
ANISOU 1398  CB  LYS B  75     9091   5086   8541   -368   -786    240       C  
ATOM   1399  CG  LYS B  75       6.968 -46.419   9.061  1.00 61.27           C  
ANISOU 1399  CG  LYS B  75     9305   5179   8794   -656   -763    568       C  
ATOM   1400  CD  LYS B  75       6.405 -47.590   9.857  1.00 66.31           C  
ANISOU 1400  CD  LYS B  75    10093   5375   9726   -748  -1006    783       C  
ATOM   1401  CE  LYS B  75       6.029 -47.181  11.274  1.00 66.52           C  
ANISOU 1401  CE  LYS B  75    10169   5374   9732   -876   -853   1221       C  
ATOM   1402  NZ  LYS B  75       5.334 -48.277  12.009  1.00 69.93           N  
ANISOU 1402  NZ  LYS B  75    10732   5394  10443  -1002  -1052   1498       N  
ATOM   1403  N   ASP B  76      11.393 -44.915   9.638  1.00 62.22           N  
ANISOU 1403  N   ASP B  76     9167   5882   8594     57   -464     17       N  
ATOM   1404  CA  ASP B  76      12.814 -44.798   9.330  1.00 65.92           C  
ANISOU 1404  CA  ASP B  76     9509   6481   9057    313   -436   -278       C  
ATOM   1405  C   ASP B  76      13.592 -44.132  10.459  1.00 62.38           C  
ANISOU 1405  C   ASP B  76     9021   6064   8615    385   -379   -133       C  
ATOM   1406  O   ASP B  76      13.049 -43.851  11.527  1.00 60.53           O  
ANISOU 1406  O   ASP B  76     8895   5740   8365    258   -376    181       O  
ATOM   1407  CB  ASP B  76      13.019 -44.006   8.037  1.00 74.52           C  
ANISOU 1407  CB  ASP B  76    10406   7960   9950    345   -207   -470       C  
ATOM   1408  CG  ASP B  76      12.677 -44.809   6.800  1.00 83.96           C  
ANISOU 1408  CG  ASP B  76    11646   9126  11128    389   -312   -746       C  
ATOM   1409  OD1 ASP B  76      11.505 -44.772   6.368  1.00 85.75           O  
ANISOU 1409  OD1 ASP B  76    11936   9353  11292    197   -319   -634       O  
ATOM   1410  OD2 ASP B  76      13.584 -45.472   6.254  1.00 88.85           O  
ANISOU 1410  OD2 ASP B  76    12236   9721  11803    629   -399  -1090       O  
ATOM   1411  N   GLN B  77      14.872 -43.884  10.200  1.00 60.62           N  
ANISOU 1411  N   GLN B  77     8638   5972   8421    600   -335   -371       N  
ATOM   1412  CA  GLN B  77      15.752 -43.194  11.135  1.00 56.75           C  
ANISOU 1412  CA  GLN B  77     8075   5518   7970    697   -308   -286       C  
ATOM   1413  C   GLN B  77      15.199 -41.819  11.493  1.00 54.64           C  
ANISOU 1413  C   GLN B  77     7736   5494   7531    525    -89     -6       C  
ATOM   1414  O   GLN B  77      15.050 -40.958  10.626  1.00 52.34           O  
ANISOU 1414  O   GLN B  77     7267   5511   7109    456    131    -30       O  
ATOM   1415  CB  GLN B  77      17.152 -43.069  10.532  1.00 56.18           C  
ANISOU 1415  CB  GLN B  77     7776   5588   7983    938   -258   -601       C  
ATOM   1416  CG  GLN B  77      18.165 -42.334  11.387  1.00 58.53           C  
ANISOU 1416  CG  GLN B  77     7954   5910   8375   1054   -257   -547       C  
ATOM   1417  CD  GLN B  77      19.503 -42.191  10.687  1.00 64.49           C  
ANISOU 1417  CD  GLN B  77     8433   6817   9251   1277   -176   -844       C  
ATOM   1418  OE1 GLN B  77      19.638 -42.527   9.510  1.00 66.64           O  
ANISOU 1418  OE1 GLN B  77     8603   7237   9480   1346    -70  -1081       O  
ATOM   1419  NE2 GLN B  77      20.500 -41.692  11.408  1.00 66.22           N  
ANISOU 1419  NE2 GLN B  77     8528   7004   9628   1403   -229   -834       N  
ATOM   1420  N   HIS B  78      14.889 -41.618  12.770  1.00 46.21           N  
ANISOU 1420  N   HIS B  78     6814   4287   6456    466   -157    259       N  
ATOM   1421  CA  HIS B  78      14.286 -40.367  13.210  1.00 43.69           C  
ANISOU 1421  CA  HIS B  78     6450   4170   5982    319     23    515       C  
ATOM   1422  C   HIS B  78      14.551 -40.084  14.685  1.00 45.77           C  
ANISOU 1422  C   HIS B  78     6845   4301   6247    383    -81    699       C  
ATOM   1423  O   HIS B  78      15.009 -40.953  15.425  1.00 48.05           O  
ANISOU 1423  O   HIS B  78     7301   4313   6641    506   -301    682       O  
ATOM   1424  CB  HIS B  78      12.777 -40.390  12.956  1.00 42.85           C  
ANISOU 1424  CB  HIS B  78     6430   4087   5764     72    118    717       C  
ATOM   1425  CG  HIS B  78      12.017 -41.264  13.904  1.00 51.25           C  
ANISOU 1425  CG  HIS B  78     7750   4852   6870     -7    -24    937       C  
ATOM   1426  ND1 HIS B  78      11.874 -42.622  13.716  1.00 46.24           N  
ANISOU 1426  ND1 HIS B  78     7251   3936   6382      7   -221    859       N  
ATOM   1427  CD2 HIS B  78      11.357 -40.973  15.050  1.00 43.32           C  
ANISOU 1427  CD2 HIS B  78     6886   3790   5784    -97      8   1244       C  
ATOM   1428  CE1 HIS B  78      11.159 -43.129  14.704  1.00 47.25           C  
ANISOU 1428  CE1 HIS B  78     7582   3839   6534    -89   -301   1139       C  
ATOM   1429  NE2 HIS B  78      10.832 -42.149  15.527  1.00 45.31           N  
ANISOU 1429  NE2 HIS B  78     7347   3739   6131   -148   -148   1377       N  
ATOM   1430  N   GLU B  79      14.255 -38.858  15.103  1.00 41.39           N  
ANISOU 1430  N   GLU B  79     6221   3937   5567    311     61    868       N  
ATOM   1431  CA  GLU B  79      14.368 -38.477  16.503  1.00 41.20           C  
ANISOU 1431  CA  GLU B  79     6345   3819   5492    377    -30   1043       C  
ATOM   1432  C   GLU B  79      13.133 -37.707  16.947  1.00 39.57           C  
ANISOU 1432  C   GLU B  79     6198   3740   5096    196    136   1318       C  
ATOM   1433  O   GLU B  79      12.837 -36.636  16.420  1.00 37.73           O  
ANISOU 1433  O   GLU B  79     5775   3759   4803    103    311   1334       O  
ATOM   1434  CB  GLU B  79      15.620 -37.633  16.742  1.00 40.90           C  
ANISOU 1434  CB  GLU B  79     6135   3862   5543    559    -85    908       C  
ATOM   1435  CG  GLU B  79      15.728 -37.095  18.162  1.00 59.44           C  
ANISOU 1435  CG  GLU B  79     8640   6131   7813    647   -201   1064       C  
ATOM   1436  CD  GLU B  79      16.840 -36.077  18.323  1.00 58.53           C  
ANISOU 1436  CD  GLU B  79     8318   6104   7818    800   -264    940       C  
ATOM   1437  OE1 GLU B  79      17.565 -35.822  17.338  1.00 58.75           O  
ANISOU 1437  OE1 GLU B  79     8060   6257   8004    832   -195    756       O  
ATOM   1438  OE2 GLU B  79      16.985 -35.530  19.436  1.00 55.37           O  
ANISOU 1438  OE2 GLU B  79     8036   5647   7356    895   -387   1031       O  
ATOM   1439  N   LYS B  80      12.409 -38.263  17.912  1.00 40.48           N  
ANISOU 1439  N   LYS B  80     6572   3683   5127    150     85   1544       N  
ATOM   1440  CA  LYS B  80      11.258 -37.579  18.481  1.00 44.78           C  
ANISOU 1440  CA  LYS B  80     7179   4342   5494      8    252   1810       C  
ATOM   1441  C   LYS B  80      11.721 -36.568  19.523  1.00 43.76           C  
ANISOU 1441  C   LYS B  80     7083   4291   5251    151    222   1855       C  
ATOM   1442  O   LYS B  80      12.423 -36.921  20.470  1.00 45.41           O  
ANISOU 1442  O   LYS B  80     7472   4331   5451    330     31   1850       O  
ATOM   1443  CB  LYS B  80      10.280 -38.577  19.113  1.00 49.83           C  
ANISOU 1443  CB  LYS B  80     8065   4777   6090    -98    240   2063       C  
ATOM   1444  CG  LYS B  80       9.772 -39.670  18.176  1.00 51.97           C  
ANISOU 1444  CG  LYS B  80     8322   4911   6514   -235    211   2025       C  
ATOM   1445  CD  LYS B  80       8.656 -40.480  18.835  1.00 54.81           C  
ANISOU 1445  CD  LYS B  80     8881   5080   6864   -377    226   2338       C  
ATOM   1446  CE  LYS B  80       8.443 -41.824  18.148  1.00 57.51           C  
ANISOU 1446  CE  LYS B  80     9259   5170   7422   -454     75   2280       C  
ATOM   1447  NZ  LYS B  80       9.612 -42.734  18.319  1.00 58.49           N  
ANISOU 1447  NZ  LYS B  80     9490   5059   7674   -256   -196   2094       N  
ATOM   1448  N   VAL B  81      11.340 -35.309  19.340  1.00 36.92           N  
ANISOU 1448  N   VAL B  81     6050   3666   4310     83    381   1886       N  
ATOM   1449  CA  VAL B  81      11.644 -34.270  20.316  1.00 42.24           C  
ANISOU 1449  CA  VAL B  81     6755   4415   4881    217    339   1920       C  
ATOM   1450  C   VAL B  81      10.355 -33.788  20.966  1.00 40.33           C  
ANISOU 1450  C   VAL B  81     6619   4272   4433    110    513   2165       C  
ATOM   1451  O   VAL B  81       9.505 -33.189  20.309  1.00 39.59           O  
ANISOU 1451  O   VAL B  81     6308   4381   4353    -93    644   2124       O  
ATOM   1452  CB  VAL B  81      12.383 -33.081  19.676  1.00 40.31           C  
ANISOU 1452  CB  VAL B  81     6207   4352   4755    259    345   1746       C  
ATOM   1453  CG1 VAL B  81      12.582 -31.973  20.695  1.00 40.32           C  
ANISOU 1453  CG1 VAL B  81     6240   4407   4672    394    269   1777       C  
ATOM   1454  CG2 VAL B  81      13.719 -33.534  19.107  1.00 40.58           C  
ANISOU 1454  CG2 VAL B  81     6115   4301   5004    388    198   1511       C  
ATOM   1455  N   GLN B  82      10.209 -34.063  22.257  1.00 50.73           N  
ANISOU 1455  N   GLN B  82     7950   6664   4663   -495    158   1323       N  
ATOM   1456  CA  GLN B  82       8.990 -33.724  22.981  1.00 61.19           C  
ANISOU 1456  CA  GLN B  82     9444   8046   5761   -573    551   1147       C  
ATOM   1457  C   GLN B  82       9.213 -32.601  23.993  1.00 66.76           C  
ANISOU 1457  C   GLN B  82    10444   8887   6034   -530    363   1026       C  
ATOM   1458  O   GLN B  82       8.334 -32.294  24.798  1.00 71.88           O  
ANISOU 1458  O   GLN B  82    11308   9591   6413   -587    685    883       O  
ATOM   1459  CB  GLN B  82       8.436 -34.964  23.684  1.00 70.74           C  
ANISOU 1459  CB  GLN B  82    10932   9119   6825   -661    995   1362       C  
ATOM   1460  CG  GLN B  82       7.791 -35.965  22.741  1.00 73.93           C  
ANISOU 1460  CG  GLN B  82    10990   9377   7725   -763   1332   1327       C  
ATOM   1461  CD  GLN B  82       8.223 -37.392  23.015  1.00 80.23           C  
ANISOU 1461  CD  GLN B  82    12025   9940   8519   -778   1469   1708       C  
ATOM   1462  OE1 GLN B  82       7.572 -38.343  22.582  1.00 82.54           O  
ANISOU 1462  OE1 GLN B  82    12143  10057   9161   -908   1876   1680       O  
ATOM   1463  NE2 GLN B  82       9.331 -37.550  23.731  1.00 82.79           N  
ANISOU 1463  NE2 GLN B  82    12739  10242   8475   -624   1108   2036       N  
ATOM   1464  N   GLY B  83      10.393 -31.992  23.943  1.00 69.92           N  
ANISOU 1464  N   GLY B  83    10826   9333   6407   -447   -129   1034       N  
ATOM   1465  CA  GLY B  83      10.719 -30.877  24.813  1.00 72.08           C  
ANISOU 1465  CA  GLY B  83    11319   9728   6342   -413   -363    845       C  
ATOM   1466  C   GLY B  83      11.915 -30.098  24.297  1.00 70.76           C  
ANISOU 1466  C   GLY B  83    10922   9553   6411   -381   -829    735       C  
ATOM   1467  O   GLY B  83      12.775 -30.656  23.617  1.00 74.58           O  
ANISOU 1467  O   GLY B  83    11192   9962   7182   -357  -1034    888       O  
ATOM   1468  N   GLY B  84      11.981 -28.811  24.622  1.00 62.48           N  
ANISOU 1468  N   GLY B  84     9905   8553   5282   -398   -953    439       N  
ATOM   1469  CA  GLY B  84      10.988 -28.170  25.462  1.00 57.40           C  
ANISOU 1469  CA  GLY B  84     9509   7996   4307   -416   -700    225       C  
ATOM   1470  C   GLY B  84      10.201 -27.091  24.744  1.00 48.93           C  
ANISOU 1470  C   GLY B  84     8216   6845   3531   -435   -507    -56       C  
ATOM   1471  O   GLY B  84       8.971 -27.118  24.740  1.00 49.89           O  
ANISOU 1471  O   GLY B  84     8324   6981   3651   -434   -132   -160       O  
ATOM   1472  N   TYR B  85      10.903 -26.136  24.142  1.00 44.93           N  
ANISOU 1472  N   TYR B  85     7540   6228   3302   -439   -746   -197       N  
ATOM   1473  CA  TYR B  85      10.238 -25.050  23.431  1.00 43.63           C  
ANISOU 1473  CA  TYR B  85     7252   5929   3398   -398   -596   -422       C  
ATOM   1474  C   TYR B  85       9.438 -25.584  22.246  1.00 40.72           C  
ANISOU 1474  C   TYR B  85     6658   5503   3312   -315   -379   -311       C  
ATOM   1475  O   TYR B  85       9.939 -26.382  21.455  1.00 38.61           O  
ANISOU 1475  O   TYR B  85     6239   5200   3233   -323   -445    -82       O  
ATOM   1476  CB  TYR B  85      11.249 -24.004  22.959  1.00 51.25           C  
ANISOU 1476  CB  TYR B  85     8138   6708   4626   -440   -828   -543       C  
ATOM   1477  CG  TYR B  85      10.597 -22.779  22.361  1.00 54.01           C  
ANISOU 1477  CG  TYR B  85     8483   6856   5182   -357   -674   -751       C  
ATOM   1478  CD1 TYR B  85       9.527 -22.162  22.997  1.00 57.45           C  
ANISOU 1478  CD1 TYR B  85     9040   7336   5453   -281   -501  -1006       C  
ATOM   1479  CD2 TYR B  85      11.052 -22.236  21.168  1.00 54.12           C  
ANISOU 1479  CD2 TYR B  85     8410   6608   5546   -334   -678   -691       C  
ATOM   1480  CE1 TYR B  85       8.922 -21.044  22.458  1.00 59.78           C  
ANISOU 1480  CE1 TYR B  85     9343   7417   5955   -146   -396  -1198       C  
ATOM   1481  CE2 TYR B  85      10.455 -21.114  20.621  1.00 56.46           C  
ANISOU 1481  CE2 TYR B  85     8793   6669   5989   -199   -548   -836       C  
ATOM   1482  CZ  TYR B  85       9.390 -20.522  21.272  1.00 60.13           C  
ANISOU 1482  CZ  TYR B  85     9354   7180   6314    -86   -438  -1091       C  
ATOM   1483  OH  TYR B  85       8.789 -19.405  20.736  1.00 63.32           O  
ANISOU 1483  OH  TYR B  85     9852   7322   6884    105   -344  -1238       O  
ATOM   1484  N   GLY B  86       8.192 -25.132  22.138  1.00 44.34           N  
ANISOU 1484  N   GLY B  86     7074   5962   3811   -217   -143   -527       N  
ATOM   1485  CA  GLY B  86       7.255 -25.640  21.152  1.00 43.48           C  
ANISOU 1485  CA  GLY B  86     6722   5851   3948   -100     26   -532       C  
ATOM   1486  C   GLY B  86       7.733 -25.676  19.712  1.00 40.09           C  
ANISOU 1486  C   GLY B  86     6144   5291   3797      0   -129   -385       C  
ATOM   1487  O   GLY B  86       7.622 -26.705  19.044  1.00 37.60           O  
ANISOU 1487  O   GLY B  86     5654   5021   3611      7    -84   -251       O  
ATOM   1488  N   LYS B  87       8.272 -24.557  19.235  1.00 40.36           N  
ANISOU 1488  N   LYS B  87     6278   5136   3920     66   -269   -419       N  
ATOM   1489  CA  LYS B  87       8.694 -24.438  17.842  1.00 40.18           C  
ANISOU 1489  CA  LYS B  87     6217   4948   4101    176   -343   -278       C  
ATOM   1490  C   LYS B  87       9.800 -25.425  17.473  1.00 40.46           C  
ANISOU 1490  C   LYS B  87     6157   5000   4215     19   -415    -13       C  
ATOM   1491  O   LYS B  87       9.945 -25.786  16.310  1.00 44.60           O  
ANISOU 1491  O   LYS B  87     6607   5464   4876    101   -408    106       O  
ATOM   1492  CB  LYS B  87       9.155 -23.008  17.549  1.00 41.59           C  
ANISOU 1492  CB  LYS B  87     6606   4845   4351    230   -386   -342       C  
ATOM   1493  CG  LYS B  87       8.027 -21.990  17.499  1.00 45.82           C  
ANISOU 1493  CG  LYS B  87     7241   5288   4882    489   -336   -582       C  
ATOM   1494  CD  LYS B  87       8.561 -20.562  17.502  1.00 53.93           C  
ANISOU 1494  CD  LYS B  87     8529   5978   5983    492   -333   -650       C  
ATOM   1495  CE  LYS B  87       7.427 -19.546  17.572  1.00 60.44           C  
ANISOU 1495  CE  LYS B  87     9462   6685   6817    784   -299   -905       C  
ATOM   1496  NZ  LYS B  87       7.915 -18.165  17.849  1.00 63.20           N  
ANISOU 1496  NZ  LYS B  87    10076   6680   7258    743   -255  -1017       N  
ATOM   1497  N   TYR B  88      10.571 -25.866  18.462  1.00 38.91           N  
ANISOU 1497  N   TYR B  88     5977   4890   3918   -172   -504     56       N  
ATOM   1498  CA  TYR B  88      11.654 -26.813  18.215  1.00 35.84           C  
ANISOU 1498  CA  TYR B  88     5467   4508   3641   -285   -610    273       C  
ATOM   1499  C   TYR B  88      11.161 -28.259  18.230  1.00 35.84           C  
ANISOU 1499  C   TYR B  88     5351   4651   3615   -276   -517    415       C  
ATOM   1500  O   TYR B  88      11.759 -29.138  17.604  1.00 33.84           O  
ANISOU 1500  O   TYR B  88     4956   4372   3531   -303   -549    582       O  
ATOM   1501  CB  TYR B  88      12.772 -26.635  19.247  1.00 35.12           C  
ANISOU 1501  CB  TYR B  88     5432   4437   3473   -428   -831    248       C  
ATOM   1502  CG  TYR B  88      13.926 -27.587  19.046  1.00 34.83           C  
ANISOU 1502  CG  TYR B  88     5227   4405   3601   -499   -990    423       C  
ATOM   1503  CD1 TYR B  88      14.891 -27.342  18.079  1.00 39.86           C  
ANISOU 1503  CD1 TYR B  88     5701   4871   4573   -568   -998    431       C  
ATOM   1504  CD2 TYR B  88      14.047 -28.736  19.819  1.00 39.84           C  
ANISOU 1504  CD2 TYR B  88     5888   5183   4065   -484  -1098    577       C  
ATOM   1505  CE1 TYR B  88      15.945 -28.214  17.884  1.00 40.12           C  
ANISOU 1505  CE1 TYR B  88     5523   4906   4816   -622  -1131    537       C  
ATOM   1506  CE2 TYR B  88      15.100 -29.613  19.633  1.00 40.20           C  
ANISOU 1506  CE2 TYR B  88     5769   5211   4296   -497  -1276    722       C  
ATOM   1507  CZ  TYR B  88      16.046 -29.348  18.663  1.00 41.27           C  
ANISOU 1507  CZ  TYR B  88     5664   5203   4813   -567  -1303    675       C  
ATOM   1508  OH  TYR B  88      17.097 -30.216  18.471  1.00 40.82           O  
ANISOU 1508  OH  TYR B  88     5387   5126   4998   -570  -1469    765       O  
ATOM   1509  N   GLN B  89      10.069 -28.498  18.949  1.00 33.24           N  
ANISOU 1509  N   GLN B  89     5079   4440   3110   -255   -354    322       N  
ATOM   1510  CA  GLN B  89       9.517 -29.841  19.090  1.00 36.61           C  
ANISOU 1510  CA  GLN B  89     5423   4944   3544   -291   -170    427       C  
ATOM   1511  C   GLN B  89       9.084 -30.436  17.757  1.00 36.38           C  
ANISOU 1511  C   GLN B  89     5131   4889   3803   -212    -87    408       C  
ATOM   1512  O   GLN B  89       8.795 -29.714  16.801  1.00 30.48           O  
ANISOU 1512  O   GLN B  89     4314   4106   3162    -67   -138    273       O  
ATOM   1513  CB  GLN B  89       8.326 -29.834  20.049  1.00 40.28           C  
ANISOU 1513  CB  GLN B  89     5988   5502   3816   -316    101    262       C  
ATOM   1514  CG  GLN B  89       8.668 -29.477  21.480  1.00 44.28           C  
ANISOU 1514  CG  GLN B  89     6820   6066   3938   -387     57    282       C  
ATOM   1515  CD  GLN B  89       7.465 -29.567  22.396  1.00 50.72           C  
ANISOU 1515  CD  GLN B  89     7762   6958   4550   -436    432    119       C  
ATOM   1516  OE1 GLN B  89       7.026 -28.567  22.963  1.00 55.82           O  
ANISOU 1516  OE1 GLN B  89     8516   7652   5042   -412    481   -126       O  
ATOM   1517  NE2 GLN B  89       6.925 -30.771  22.545  1.00 49.82           N  
ANISOU 1517  NE2 GLN B  89     7633   6827   4470   -522    753    231       N  
ATOM   1518  N   GLY B  90       9.032 -31.762  17.709  1.00 31.31           N  
ANISOU 1518  N   GLY B  90     4382   4250   3266   -283     38    536       N  
ATOM   1519  CA  GLY B  90       8.586 -32.471  16.525  1.00 32.74           C  
ANISOU 1519  CA  GLY B  90     4291   4424   3724   -223    120    458       C  
ATOM   1520  C   GLY B  90       9.453 -33.677  16.233  1.00 34.33           C  
ANISOU 1520  C   GLY B  90     4419   4543   4081   -303     97    695       C  
ATOM   1521  O   GLY B  90      10.306 -34.045  17.040  1.00 34.76           O  
ANISOU 1521  O   GLY B  90     4634   4545   4027   -379     14    928       O  
ATOM   1522  N   THR B  91       9.229 -34.300  15.081  1.00 32.06           N  
ANISOU 1522  N   THR B  91     3892   4247   4044   -251    142    605       N  
ATOM   1523  CA  THR B  91      10.051 -35.425  14.653  1.00 30.99           C  
ANISOU 1523  CA  THR B  91     3654   4013   4109   -309    132    784       C  
ATOM   1524  C   THR B  91      11.143 -34.940  13.709  1.00 30.88           C  
ANISOU 1524  C   THR B  91     3620   3962   4149   -246    -67    846       C  
ATOM   1525  O   THR B  91      10.863 -34.277  12.711  1.00 30.42           O  
ANISOU 1525  O   THR B  91     3538   3944   4075   -121    -99    693       O  
ATOM   1526  CB  THR B  91       9.215 -36.513  13.953  1.00 34.37           C  
ANISOU 1526  CB  THR B  91     3813   4433   4813   -322    339    599       C  
ATOM   1527  OG1 THR B  91       8.212 -37.002  14.853  1.00 38.48           O  
ANISOU 1527  OG1 THR B  91     4336   4934   5351   -436    629    518       O  
ATOM   1528  CG2 THR B  91      10.103 -37.668  13.516  1.00 34.85           C  
ANISOU 1528  CG2 THR B  91     3776   4359   5107   -375    341    770       C  
ATOM   1529  N   TRP B  92      12.388 -35.269  14.033  1.00 30.83           N  
ANISOU 1529  N   TRP B  92     3640   3866   4206   -315   -187   1058       N  
ATOM   1530  CA  TRP B  92      13.527 -34.826  13.239  1.00 31.71           C  
ANISOU 1530  CA  TRP B  92     3698   3913   4436   -310   -297   1084       C  
ATOM   1531  C   TRP B  92      14.124 -35.972  12.429  1.00 31.34           C  
ANISOU 1531  C   TRP B  92     3439   3789   4680   -322   -241   1126       C  
ATOM   1532  O   TRP B  92      14.250 -37.094  12.918  1.00 31.34           O  
ANISOU 1532  O   TRP B  92     3371   3728   4810   -352   -228   1241       O  
ATOM   1533  CB  TRP B  92      14.594 -34.207  14.144  1.00 34.16           C  
ANISOU 1533  CB  TRP B  92     4100   4185   4693   -377   -500   1175       C  
ATOM   1534  CG  TRP B  92      14.183 -32.897  14.742  1.00 33.13           C  
ANISOU 1534  CG  TRP B  92     4171   4102   4314   -374   -547   1078       C  
ATOM   1535  CD1 TRP B  92      13.279 -32.701  15.745  1.00 28.27           C  
ANISOU 1535  CD1 TRP B  92     3719   3578   3445   -359   -524   1046       C  
ATOM   1536  CD2 TRP B  92      14.667 -31.600  14.379  1.00 27.70           C  
ANISOU 1536  CD2 TRP B  92     3555   3335   3633   -397   -572    982       C  
ATOM   1537  NE1 TRP B  92      13.168 -31.362  16.028  1.00 28.70           N  
ANISOU 1537  NE1 TRP B  92     3919   3635   3352   -353   -575    917       N  
ATOM   1538  CE2 TRP B  92      14.011 -30.664  15.203  1.00 28.40           C  
ANISOU 1538  CE2 TRP B  92     3837   3472   3480   -377   -605    886       C  
ATOM   1539  CE3 TRP B  92      15.593 -31.139  13.439  1.00 27.85           C  
ANISOU 1539  CE3 TRP B  92     3513   3210   3857   -450   -509    959       C  
ATOM   1540  CZ2 TRP B  92      14.249 -29.294  15.114  1.00 29.15           C  
ANISOU 1540  CZ2 TRP B  92     4064   3457   3556   -397   -607    771       C  
ATOM   1541  CZ3 TRP B  92      15.829 -29.778  13.352  1.00 34.46           C  
ANISOU 1541  CZ3 TRP B  92     4506   3920   4667   -492   -464    865       C  
ATOM   1542  CH2 TRP B  92      15.160 -28.872  14.185  1.00 37.59           C  
ANISOU 1542  CH2 TRP B  92     5092   4348   4844   -459   -529    774       C  
ATOM   1543  N   ILE B  93      14.483 -35.680  11.184  1.00 30.68           N  
ANISOU 1543  N   ILE B  93     3294   3682   4680   -286   -178   1038       N  
ATOM   1544  CA  ILE B  93      15.032 -36.685  10.281  1.00 31.07           C  
ANISOU 1544  CA  ILE B  93     3142   3666   4996   -294    -88   1020       C  
ATOM   1545  C   ILE B  93      16.215 -36.111   9.506  1.00 33.57           C  
ANISOU 1545  C   ILE B  93     3443   3892   5419   -338    -37   1011       C  
ATOM   1546  O   ILE B  93      16.333 -34.893   9.379  1.00 25.95           O  
ANISOU 1546  O   ILE B  93     2663   2904   4295   -344    -17    996       O  
ATOM   1547  CB  ILE B  93      13.962 -37.198   9.288  1.00 27.82           C  
ANISOU 1547  CB  ILE B  93     2664   3340   4567   -191     38    823       C  
ATOM   1548  CG1 ILE B  93      13.384 -36.038   8.475  1.00 27.46           C  
ANISOU 1548  CG1 ILE B  93     2815   3382   4235    -41     34    690       C  
ATOM   1549  CG2 ILE B  93      12.858 -37.948  10.023  1.00 25.61           C  
ANISOU 1549  CG2 ILE B  93     2309   3099   4322   -211     84    770       C  
ATOM   1550  CD1 ILE B  93      12.277 -36.456   7.525  1.00 25.31           C  
ANISOU 1550  CD1 ILE B  93     2467   3243   3906    129     52    425       C  
ATOM   1551  N   PRO B  94      17.105 -36.984   8.999  1.00 33.99           N  
ANISOU 1551  N   PRO B  94     3275   3858   5780   -382     31   1004       N  
ATOM   1552  CA  PRO B  94      18.212 -36.521   8.153  1.00 32.13           C  
ANISOU 1552  CA  PRO B  94     2991   3518   5699   -456    187    944       C  
ATOM   1553  C   PRO B  94      17.727 -35.641   7.001  1.00 31.87           C  
ANISOU 1553  C   PRO B  94     3241   3498   5368   -383    395    872       C  
ATOM   1554  O   PRO B  94      16.592 -35.797   6.549  1.00 31.05           O  
ANISOU 1554  O   PRO B  94     3260   3517   5021   -226    380    805       O  
ATOM   1555  CB  PRO B  94      18.819 -37.825   7.632  1.00 33.23           C  
ANISOU 1555  CB  PRO B  94     2844   3593   6190   -465    269    890       C  
ATOM   1556  CG  PRO B  94      18.535 -38.810   8.711  1.00 34.21           C  
ANISOU 1556  CG  PRO B  94     2861   3714   6423   -424     59   1005       C  
ATOM   1557  CD  PRO B  94      17.187 -38.433   9.261  1.00 32.78           C  
ANISOU 1557  CD  PRO B  94     2911   3654   5889   -374      3   1045       C  
ATOM   1558  N   LEU B  95      18.580 -34.728   6.546  1.00 38.50           N  
ANISOU 1558  N   LEU B  95     3491   6316   4820    150    179   -985       N  
ATOM   1559  CA  LEU B  95      18.196 -33.734   5.547  1.00 38.36           C  
ANISOU 1559  CA  LEU B  95     3720   6311   4543   -107    133   -939       C  
ATOM   1560  C   LEU B  95      17.704 -34.364   4.244  1.00 39.76           C  
ANISOU 1560  C   LEU B  95     4263   6393   4451    120    169  -1180       C  
ATOM   1561  O   LEU B  95      16.754 -33.873   3.634  1.00 38.77           O  
ANISOU 1561  O   LEU B  95     4446   6074   4212    -42    -17  -1218       O  
ATOM   1562  CB  LEU B  95      19.369 -32.795   5.256  1.00 41.94           C  
ANISOU 1562  CB  LEU B  95     3894   7243   4798   -329    349   -661       C  
ATOM   1563  CG  LEU B  95      19.047 -31.574   4.388  1.00 42.81           C  
ANISOU 1563  CG  LEU B  95     4211   7366   4688   -659    298   -512       C  
ATOM   1564  CD1 LEU B  95      18.040 -30.673   5.088  1.00 39.28           C  
ANISOU 1564  CD1 LEU B  95     3924   6516   4483   -976    -12   -461       C  
ATOM   1565  CD2 LEU B  95      20.310 -30.801   4.036  1.00 44.51           C  
ANISOU 1565  CD2 LEU B  95     4119   8080   4712   -868    543   -210       C  
ATOM   1566  N   GLU B  96      18.353 -35.447   3.824  1.00 43.61           N  
ANISOU 1566  N   GLU B  96     4719   7027   4825    507    407  -1346       N  
ATOM   1567  CA  GLU B  96      17.971 -36.145   2.598  1.00 48.96           C  
ANISOU 1567  CA  GLU B  96     5767   7623   5211    747    454  -1642       C  
ATOM   1568  C   GLU B  96      16.568 -36.730   2.711  1.00 45.66           C  
ANISOU 1568  C   GLU B  96     5704   6665   4980    745    121  -1895       C  
ATOM   1569  O   GLU B  96      15.826 -36.783   1.730  1.00 47.79           O  
ANISOU 1569  O   GLU B  96     6329   6827   5004    718     -1  -2079       O  
ATOM   1570  CB  GLU B  96      18.968 -37.260   2.267  1.00 56.90           C  
ANISOU 1570  CB  GLU B  96     6679   8838   6102   1216    794  -1802       C  
ATOM   1571  CG  GLU B  96      20.354 -36.780   1.873  1.00 65.75           C  
ANISOU 1571  CG  GLU B  96     7451  10581   6949   1267   1162  -1555       C  
ATOM   1572  CD  GLU B  96      21.255 -36.527   3.067  1.00 69.30           C  
ANISOU 1572  CD  GLU B  96     7380  11268   7681   1192   1245  -1244       C  
ATOM   1573  OE1 GLU B  96      20.784 -36.676   4.215  1.00 65.56           O  
ANISOU 1573  OE1 GLU B  96     6836  10482   7591   1102   1018  -1225       O  
ATOM   1574  OE2 GLU B  96      22.437 -36.183   2.854  1.00 73.65           O  
ANISOU 1574  OE2 GLU B  96     7574  12360   8049   1216   1536  -1004       O  
ATOM   1575  N   ALA B  97      16.214 -37.175   3.912  1.00 39.45           N  
ANISOU 1575  N   ALA B  97     4795   5580   4616    762    -31  -1880       N  
ATOM   1576  CA  ALA B  97      14.889 -37.725   4.159  1.00 38.24           C  
ANISOU 1576  CA  ALA B  97     4905   4933   4689    728   -351  -2055       C  
ATOM   1577  C   ALA B  97      13.844 -36.616   4.147  1.00 35.12           C  
ANISOU 1577  C   ALA B  97     4624   4434   4285    359   -633  -1912       C  
ATOM   1578  O   ALA B  97      12.727 -36.803   3.661  1.00 37.15           O  
ANISOU 1578  O   ALA B  97     5173   4435   4508    290   -879  -2054       O  
ATOM   1579  CB  ALA B  97      14.860 -38.471   5.481  1.00 37.34           C  
ANISOU 1579  CB  ALA B  97     4584   4587   5018    854   -405  -2009       C  
ATOM   1580  N   GLY B  98      14.221 -35.457   4.675  1.00 34.51           N  
ANISOU 1580  N   GLY B  98     4313   4556   4242    124   -601  -1626       N  
ATOM   1581  CA  GLY B  98      13.329 -34.313   4.718  1.00 35.87           C  
ANISOU 1581  CA  GLY B  98     4587   4613   4428   -187   -827  -1464       C  
ATOM   1582  C   GLY B  98      13.095 -33.714   3.345  1.00 37.30           C  
ANISOU 1582  C   GLY B  98     5018   4932   4223   -287   -829  -1451       C  
ATOM   1583  O   GLY B  98      12.014 -33.203   3.051  1.00 34.93           O  
ANISOU 1583  O   GLY B  98     4914   4455   3902   -439  -1068  -1402       O  
ATOM   1584  N   GLU B  99      14.117 -33.778   2.501  1.00 42.24           N  
ANISOU 1584  N   GLU B  99     5610   5913   4524   -183   -553  -1463       N  
ATOM   1585  CA  GLU B  99      14.018 -33.254   1.147  1.00 46.45           C  
ANISOU 1585  CA  GLU B  99     6358   6662   4630   -255   -517  -1425       C  
ATOM   1586  C   GLU B  99      13.071 -34.105   0.311  1.00 44.25           C  
ANISOU 1586  C   GLU B  99     6434   6209   4172   -119   -698  -1734       C  
ATOM   1587  O   GLU B  99      12.271 -33.579  -0.463  1.00 40.99           O  
ANISOU 1587  O   GLU B  99     6237   5800   3539   -265   -877  -1678       O  
ATOM   1588  CB  GLU B  99      15.400 -33.193   0.498  1.00 53.65           C  
ANISOU 1588  CB  GLU B  99     7106   8055   5222   -147   -144  -1350       C  
ATOM   1589  CG  GLU B  99      15.481 -32.294  -0.719  1.00 59.13           C  
ANISOU 1589  CG  GLU B  99     7921   9058   5486   -300    -70  -1158       C  
ATOM   1590  CD  GLU B  99      16.902 -31.863  -1.014  1.00 66.08           C  
ANISOU 1590  CD  GLU B  99     8511  10439   6158   -309    293   -923       C  
ATOM   1591  OE1 GLU B  99      17.730 -31.880  -0.078  1.00 66.59           O  
ANISOU 1591  OE1 GLU B  99     8239  10580   6481   -320    422   -821       O  
ATOM   1592  OE2 GLU B  99      17.194 -31.510  -2.176  1.00 70.92           O  
ANISOU 1592  OE2 GLU B  99     9206  11407   6333   -314    447   -817       O  
ATOM   1593  N   ALA B 100      13.160 -35.420   0.479  1.00 45.05           N  
ANISOU 1593  N   ALA B 100     6593   6150   4376    150   -664  -2050       N  
ATOM   1594  CA  ALA B 100      12.291 -36.344  -0.237  1.00 40.32           C  
ANISOU 1594  CA  ALA B 100     6346   5331   3641    249   -858  -2395       C  
ATOM   1595  C   ALA B 100      10.845 -36.181   0.215  1.00 37.31           C  
ANISOU 1595  C   ALA B 100     5955   4610   3610    -32  -1117  -2137       C  
ATOM   1596  O   ALA B 100       9.920 -36.250  -0.593  1.00 46.97           O  
ANISOU 1596  O   ALA B 100     7322   5824   4702   -157  -1226  -2128       O  
ATOM   1597  CB  ALA B 100      12.757 -37.775  -0.033  1.00 42.25           C  
ANISOU 1597  CB  ALA B 100     6606   5395   4053    547   -685  -2636       C  
ATOM   1598  N   LEU B 101      10.661 -35.952   1.511  1.00 39.72           N  
ANISOU 1598  N   LEU B 101     6019   4740   4332    -98  -1157  -1919       N  
ATOM   1599  CA  LEU B 101       9.333 -35.745   2.077  1.00 38.32           C  
ANISOU 1599  CA  LEU B 101     5734   4389   4437   -259  -1262  -1629       C  
ATOM   1600  C   LEU B 101       8.695 -34.472   1.530  1.00 39.68           C  
ANISOU 1600  C   LEU B 101     5926   4691   4458   -436  -1361  -1448       C  
ATOM   1601  O   LEU B 101       7.484 -34.413   1.319  1.00 39.28           O  
ANISOU 1601  O   LEU B 101     5874   4583   4468   -483  -1454  -1329       O  
ATOM   1602  CB  LEU B 101       9.407 -35.680   3.604  1.00 37.64           C  
ANISOU 1602  CB  LEU B 101     5393   4194   4714   -229  -1209  -1417       C  
ATOM   1603  CG  LEU B 101       8.081 -35.603   4.363  1.00 37.29           C  
ANISOU 1603  CG  LEU B 101     5232   4052   4884   -259  -1235  -1139       C  
ATOM   1604  CD1 LEU B 101       7.316 -36.911   4.233  1.00 25.59           C  
ANISOU 1604  CD1 LEU B 101     3813   2426   3485   -183  -1308  -1212       C  
ATOM   1605  CD2 LEU B 101       8.324 -35.256   5.825  1.00 35.62           C  
ANISOU 1605  CD2 LEU B 101     4807   3835   4891   -203  -1160   -941       C  
ATOM   1606  N   ALA B 102       9.517 -33.453   1.304  1.00 38.68           N  
ANISOU 1606  N   ALA B 102     5822   4745   4129   -510  -1363  -1417       N  
ATOM   1607  CA  ALA B 102       9.032 -32.185   0.773  1.00 39.69           C  
ANISOU 1607  CA  ALA B 102     6014   4956   4112   -659  -1481  -1191       C  
ATOM   1608  C   ALA B 102       8.635 -32.324  -0.695  1.00 41.14           C  
ANISOU 1608  C   ALA B 102     6431   5326   3874   -656  -1572  -1283       C  
ATOM   1609  O   ALA B 102       7.628 -31.765  -1.131  1.00 37.82           O  
ANISOU 1609  O   ALA B 102     6044   4888   3436   -723  -1708  -1101       O  
ATOM   1610  CB  ALA B 102      10.085 -31.105   0.940  1.00 31.00           C  
ANISOU 1610  CB  ALA B 102     4920   3988   2870   -833  -1448  -1034       C  
ATOM   1611  N   HIS B 103       9.431 -33.075  -1.450  1.00 44.85           N  
ANISOU 1611  N   HIS B 103     7068   5996   3978   -543  -1471  -1569       N  
ATOM   1612  CA  HIS B 103       9.148 -33.311  -2.862  1.00 50.01           C  
ANISOU 1612  CA  HIS B 103     7926   6895   4181   -519  -1500  -1692       C  
ATOM   1613  C   HIS B 103       7.896 -34.160  -3.050  1.00 55.86           C  
ANISOU 1613  C   HIS B 103     8639   7454   5133   -543  -1624  -1792       C  
ATOM   1614  O   HIS B 103       7.113 -33.930  -3.971  1.00 60.27           O  
ANISOU 1614  O   HIS B 103     9270   8162   5466   -608  -1765  -1750       O  
ATOM   1615  CB  HIS B 103      10.340 -33.987  -3.545  1.00 51.34           C  
ANISOU 1615  CB  HIS B 103     8268   7328   3909   -325  -1258  -1988       C  
ATOM   1616  CG  HIS B 103      11.413 -33.036  -3.974  1.00 52.61           C  
ANISOU 1616  CG  HIS B 103     8349   7905   3734   -334   -994  -1733       C  
ATOM   1617  ND1 HIS B 103      12.724 -33.160  -3.569  1.00 51.73           N  
ANISOU 1617  ND1 HIS B 103     7995   7970   3689   -200   -638  -1705       N  
ATOM   1618  CD2 HIS B 103      11.369 -31.947  -4.778  1.00 49.18           C  
ANISOU 1618  CD2 HIS B 103     7944   7766   2976   -499   -978  -1399       C  
ATOM   1619  CE1 HIS B 103      13.441 -32.187  -4.101  1.00 54.28           C  
ANISOU 1619  CE1 HIS B 103     8196   8681   3747   -309   -422  -1373       C  
ATOM   1620  NE2 HIS B 103      12.643 -31.437  -4.839  1.00 50.56           N  
ANISOU 1620  NE2 HIS B 103     7898   8269   3042   -489   -617  -1179       N  
ATOM   1621  N   ARG B 104       7.713 -35.143  -2.174  1.00 56.01           N  
ANISOU 1621  N   ARG B 104     8560   7172   5548   -495  -1573  -1884       N  
ATOM   1622  CA  ARG B 104       6.580 -36.056  -2.281  1.00 57.59           C  
ANISOU 1622  CA  ARG B 104     8762   7203   5915   -538  -1676  -1949       C  
ATOM   1623  C   ARG B 104       5.264 -35.362  -1.946  1.00 54.92           C  
ANISOU 1623  C   ARG B 104     8269   6807   5792   -631  -1834  -1645       C  
ATOM   1624  O   ARG B 104       4.205 -35.760  -2.428  1.00 57.57           O  
ANISOU 1624  O   ARG B 104     8631   7138   6103   -698  -1976  -1669       O  
ATOM   1625  CB  ARG B 104       6.783 -37.270  -1.372  1.00 60.52           C  
ANISOU 1625  CB  ARG B 104     9093   7280   6622   -440  -1575  -2050       C  
ATOM   1626  CG  ARG B 104       7.842 -38.244  -1.869  1.00 68.57           C  
ANISOU 1626  CG  ARG B 104    10323   8284   7445   -279  -1425  -2399       C  
ATOM   1627  CD  ARG B 104       7.438 -38.880  -3.191  1.00 75.39           C  
ANISOU 1627  CD  ARG B 104    11432   9237   7977   -332  -1485  -2678       C  
ATOM   1628  NE  ARG B 104       8.458 -39.797  -3.692  1.00 81.64           N  
ANISOU 1628  NE  ARG B 104    12448  10004   8565   -123  -1287  -3025       N  
ATOM   1629  CZ  ARG B 104       8.292 -40.604  -4.736  1.00 88.76           C  
ANISOU 1629  CZ  ARG B 104    13599  10923   9202   -129  -1283  -3340       C  
ATOM   1630  NH1 ARG B 104       7.140 -40.613  -5.393  1.00 90.85           N  
ANISOU 1630  NH1 ARG B 104    13902  11255   9360   -364  -1502  -3360       N  
ATOM   1631  NH2 ARG B 104       9.277 -41.405  -5.122  1.00 92.44           N  
ANISOU 1631  NH2 ARG B 104    14260  11357   9506    121  -1050  -3646       N  
ATOM   1632  N   ASN B 105       5.337 -34.323  -1.121  1.00 49.43           N  
ANISOU 1632  N   ASN B 105     5850   6838   6095   -289   -818   -106       N  
ATOM   1633  CA  ASN B 105       4.152 -33.557  -0.757  1.00 49.37           C  
ANISOU 1633  CA  ASN B 105     5712   6824   6223    -48  -1207   -166       C  
ATOM   1634  C   ASN B 105       4.038 -32.265  -1.561  1.00 49.31           C  
ANISOU 1634  C   ASN B 105     6202   6583   5952    -40  -1637   -156       C  
ATOM   1635  O   ASN B 105       3.248 -31.384  -1.220  1.00 49.45           O  
ANISOU 1635  O   ASN B 105     6123   6529   6137    175  -1999   -228       O  
ATOM   1636  CB  ASN B 105       4.158 -33.246   0.741  1.00 50.51           C  
ANISOU 1636  CB  ASN B 105     5429   7197   6564    111  -1027   -139       C  
ATOM   1637  CG  ASN B 105       3.975 -34.486   1.595  1.00 53.27           C  
ANISOU 1637  CG  ASN B 105     5278   7777   7184     82   -721    -90       C  
ATOM   1638  OD1 ASN B 105       2.850 -34.918   1.848  1.00 55.90           O  
ANISOU 1638  OD1 ASN B 105     5275   8198   7767    168   -831   -185       O  
ATOM   1639  ND2 ASN B 105       5.082 -35.066   2.046  1.00 52.42           N  
ANISOU 1639  ND2 ASN B 105     5107   7746   7063    -59   -361     69       N  
ATOM   1640  N   ASN B 106       4.833 -32.167  -2.626  1.00 48.23           N  
ANISOU 1640  N   ASN B 106     6578   6321   5425   -303  -1603    -78       N  
ATOM   1641  CA  ASN B 106       4.814 -31.018  -3.534  1.00 52.52           C  
ANISOU 1641  CA  ASN B 106     7686   6626   5643   -399  -2033     20       C  
ATOM   1642  C   ASN B 106       4.930 -29.671  -2.826  1.00 52.14           C  
ANISOU 1642  C   ASN B 106     7642   6475   5694   -230  -2226     97       C  
ATOM   1643  O   ASN B 106       4.195 -28.732  -3.134  1.00 54.72           O  
ANISOU 1643  O   ASN B 106     8143   6561   6088   -115  -2791    112       O  
ATOM   1644  CB  ASN B 106       3.540 -31.037  -4.381  1.00 56.61           C  
ANISOU 1644  CB  ASN B 106     8342   6977   6193   -337  -2606    -54       C  
ATOM   1645  CG  ASN B 106       3.474 -32.235  -5.307  1.00 58.21           C  
ANISOU 1645  CG  ASN B 106     8644   7249   6225   -547  -2482   -156       C  
ATOM   1646  OD1 ASN B 106       2.930 -33.280  -4.950  1.00 56.18           O  
ANISOU 1646  OD1 ASN B 106     7935   7105   6305   -430  -2339   -309       O  
ATOM   1647  ND2 ASN B 106       4.026 -32.089  -6.506  1.00 61.34           N  
ANISOU 1647  ND2 ASN B 106     9627   7587   6092   -888  -2533    -87       N  
ATOM   1648  N   ILE B 107       5.860 -29.580  -1.882  1.00 48.62           N  
ANISOU 1648  N   ILE B 107     6987   6183   5303   -214  -1798    128       N  
ATOM   1649  CA  ILE B 107       6.005 -28.380  -1.066  1.00 47.38           C  
ANISOU 1649  CA  ILE B 107     6747   5966   5290    -37  -1932    136       C  
ATOM   1650  C   ILE B 107       7.443 -27.857  -1.128  1.00 46.09           C  
ANISOU 1650  C   ILE B 107     6891   5758   4863   -255  -1645    291       C  
ATOM   1651  O   ILE B 107       7.814 -26.931  -0.403  1.00 44.73           O  
ANISOU 1651  O   ILE B 107     6641   5547   4809   -139  -1673    293       O  
ATOM   1652  CB  ILE B 107       5.594 -28.662   0.406  1.00 47.98           C  
ANISOU 1652  CB  ILE B 107     6172   6324   5735    230  -1726    -32       C  
ATOM   1653  CG1 ILE B 107       5.182 -27.374   1.124  1.00 50.25           C  
ANISOU 1653  CG1 ILE B 107     6297   6533   6263    481  -2040   -173       C  
ATOM   1654  CG2 ILE B 107       6.695 -29.410   1.152  1.00 41.94           C  
ANISOU 1654  CG2 ILE B 107     5203   5814   4918    117  -1145     44       C  
ATOM   1655  CD1 ILE B 107       3.975 -26.702   0.512  1.00 54.21           C  
ANISOU 1655  CD1 ILE B 107     6882   6739   6977    639  -2688   -292       C  
ATOM   1656  N   PHE B 108       8.242 -28.444  -2.015  1.00 45.42           N  
ANISOU 1656  N   PHE B 108     7130   5682   4446   -584  -1362    372       N  
ATOM   1657  CA  PHE B 108       9.666 -28.129  -2.091  1.00 45.77           C  
ANISOU 1657  CA  PHE B 108     7397   5717   4277   -832   -994    463       C  
ATOM   1658  C   PHE B 108       9.934 -26.695  -2.524  1.00 48.66           C  
ANISOU 1658  C   PHE B 108     8220   5813   4454   -943  -1325    639       C  
ATOM   1659  O   PHE B 108      10.888 -26.070  -2.064  1.00 51.65           O  
ANISOU 1659  O   PHE B 108     8612   6160   4853   -993  -1125    690       O  
ATOM   1660  CB  PHE B 108      10.381 -29.086  -3.046  1.00 44.67           C  
ANISOU 1660  CB  PHE B 108     7467   5657   3847  -1189   -611    417       C  
ATOM   1661  CG  PHE B 108      11.848 -28.797  -3.200  1.00 44.86           C  
ANISOU 1661  CG  PHE B 108     7683   5677   3686  -1480   -195    446       C  
ATOM   1662  CD1 PHE B 108      12.741 -29.136  -2.198  1.00 40.88           C  
ANISOU 1662  CD1 PHE B 108     6778   5283   3473  -1392    212    372       C  
ATOM   1663  CD2 PHE B 108      12.334 -28.186  -4.346  1.00 47.73           C  
ANISOU 1663  CD2 PHE B 108     8626   5929   3582  -1872   -226    553       C  
ATOM   1664  CE1 PHE B 108      14.090 -28.872  -2.334  1.00 40.69           C  
ANISOU 1664  CE1 PHE B 108     6879   5231   3351  -1650    585    354       C  
ATOM   1665  CE2 PHE B 108      13.683 -27.920  -4.488  1.00 46.82           C  
ANISOU 1665  CE2 PHE B 108     8648   5824   3319  -2173    201    545       C  
ATOM   1666  CZ  PHE B 108      14.563 -28.264  -3.480  1.00 42.41           C  
ANISOU 1666  CZ  PHE B 108     7637   5349   3128  -2042    609    420       C  
ATOM   1667  N   ASP B 109       9.093 -26.181  -3.412  1.00 50.40           N  
ANISOU 1667  N   ASP B 109     8814   5813   4525   -992  -1873    746       N  
ATOM   1668  CA  ASP B 109       9.278 -24.837  -3.939  1.00 55.45           C  
ANISOU 1668  CA  ASP B 109     9939   6131   4999  -1146  -2290    983       C  
ATOM   1669  C   ASP B 109       9.084 -23.774  -2.865  1.00 52.31           C  
ANISOU 1669  C   ASP B 109     9241   5574   5059   -798  -2558    932       C  
ATOM   1670  O   ASP B 109       9.730 -22.726  -2.895  1.00 53.98           O  
ANISOU 1670  O   ASP B 109     9705   5563   5241   -916  -2674   1092       O  
ATOM   1671  CB  ASP B 109       8.330 -24.587  -5.112  1.00 65.92           C  
ANISOU 1671  CB  ASP B 109    11724   7227   6097  -1274  -2922   1137       C  
ATOM   1672  CG  ASP B 109       9.001 -24.810  -6.452  1.00 74.25           C  
ANISOU 1672  CG  ASP B 109    13349   8321   6543  -1813  -2719   1297       C  
ATOM   1673  OD1 ASP B 109       9.606 -23.850  -6.973  1.00 79.52           O  
ANISOU 1673  OD1 ASP B 109    14348   8791   7074  -2086  -2763   1489       O  
ATOM   1674  OD2 ASP B 109       8.935 -25.942  -6.979  1.00 74.36           O  
ANISOU 1674  OD2 ASP B 109    13366   8573   6314  -1960  -2446   1155       O  
ATOM   1675  N   ARG B 110       8.200 -24.047  -1.912  1.00 49.85           N  
ANISOU 1675  N   ARG B 110     8373   5393   5177   -395  -2639    680       N  
ATOM   1676  CA  ARG B 110       8.001 -23.138  -0.789  1.00 52.95           C  
ANISOU 1676  CA  ARG B 110     8388   5722   6009    -64  -2816    514       C  
ATOM   1677  C   ARG B 110       9.111 -23.293   0.244  1.00 42.36           C  
ANISOU 1677  C   ARG B 110     6760   4645   4691    -53  -2233    439       C  
ATOM   1678  O   ARG B 110       9.296 -22.433   1.102  1.00 47.65           O  
ANISOU 1678  O   ARG B 110     7208   5270   5627    135  -2312    317       O  
ATOM   1679  CB  ARG B 110       6.643 -23.379  -0.124  1.00 56.56           C  
ANISOU 1679  CB  ARG B 110     8318   6284   6887    313  -3059    209       C  
ATOM   1680  CG  ARG B 110       5.456 -23.251  -1.058  1.00 62.34           C  
ANISOU 1680  CG  ARG B 110     9249   6731   7707    355  -3696    229       C  
ATOM   1681  CD  ARG B 110       4.146 -23.134  -0.288  1.00 64.29           C  
ANISOU 1681  CD  ARG B 110     8906   7010   8510    756  -3993   -151       C  
ATOM   1682  NE  ARG B 110       3.985 -21.824   0.338  1.00 66.27           N  
ANISOU 1682  NE  ARG B 110     8962   7022   9197    983  -4309   -344       N  
ATOM   1683  CZ  ARG B 110       3.861 -21.626   1.647  1.00 63.78           C  
ANISOU 1683  CZ  ARG B 110     8063   6968   9203   1236  -4065   -711       C  
ATOM   1684  NH1 ARG B 110       3.871 -22.657   2.483  1.00 60.19           N  
ANISOU 1684  NH1 ARG B 110     7181   7030   8659   1277  -3535   -861       N  
ATOM   1685  NH2 ARG B 110       3.718 -20.396   2.121  1.00 65.48           N  
ANISOU 1685  NH2 ARG B 110     8142   6929   9807   1389  -4271   -932       N  
ATOM   1686  N   LEU B 111       9.855 -24.390   0.149  1.00 39.86           N  
ANISOU 1686  N   LEU B 111     6431   4582   4133   -256  -1684    486       N  
ATOM   1687  CA  LEU B 111      10.806 -24.756   1.193  1.00 41.50           C  
ANISOU 1687  CA  LEU B 111     6297   5048   4421   -222  -1176    408       C  
ATOM   1688  C   LEU B 111      12.256 -24.815   0.729  1.00 42.77           C  
ANISOU 1688  C   LEU B 111     6751   5161   4341   -559   -783    543       C  
ATOM   1689  O   LEU B 111      13.156 -25.004   1.544  1.00 40.70           O  
ANISOU 1689  O   LEU B 111     6232   5045   4186   -542   -422    486       O  
ATOM   1690  CB  LEU B 111      10.422 -26.112   1.786  1.00 34.18           C  
ANISOU 1690  CB  LEU B 111     4934   4462   3590   -123   -876    300       C  
ATOM   1691  CG  LEU B 111       9.615 -26.147   3.082  1.00 40.24           C  
ANISOU 1691  CG  LEU B 111     5157   5486   4644    192   -927    103       C  
ATOM   1692  CD1 LEU B 111       8.453 -25.175   3.038  1.00 41.18           C  
ANISOU 1692  CD1 LEU B 111     5241   5435   4972    422  -1456    -56       C  
ATOM   1693  CD2 LEU B 111       9.122 -27.563   3.334  1.00 37.13           C  
ANISOU 1693  CD2 LEU B 111     4447   5365   4297    189   -694     90       C  
ATOM   1694  N   ARG B 112      12.492 -24.645  -0.569  1.00 44.54           N  
ANISOU 1694  N   ARG B 112     7499   5191   4233   -890   -855    706       N  
ATOM   1695  CA  ARG B 112      13.829 -24.879  -1.118  1.00 45.09           C  
ANISOU 1695  CA  ARG B 112     7806   5274   4053  -1272   -392    762       C  
ATOM   1696  C   ARG B 112      14.990 -24.072  -0.493  1.00 38.75           C  
ANISOU 1696  C   ARG B 112     6951   4391   3382  -1310   -196    774       C  
ATOM   1697  O   ARG B 112      16.122 -24.558  -0.507  1.00 42.02           O  
ANISOU 1697  O   ARG B 112     7303   4896   3766  -1521    290    707       O  
ATOM   1698  CB  ARG B 112      13.826 -24.663  -2.643  1.00 50.36           C  
ANISOU 1698  CB  ARG B 112     9096   5787   4251  -1689   -525    936       C  
ATOM   1699  CG  ARG B 112      13.392 -23.291  -3.126  1.00 55.38           C  
ANISOU 1699  CG  ARG B 112    10170   6083   4790  -1748  -1116   1186       C  
ATOM   1700  CD  ARG B 112      13.924 -22.994  -4.531  1.00 62.52           C  
ANISOU 1700  CD  ARG B 112    11742   6880   5131  -2317  -1092   1423       C  
ATOM   1701  NE  ARG B 112      13.374 -23.883  -5.553  1.00 65.70           N  
ANISOU 1701  NE  ARG B 112    12303   7432   5228  -2490  -1088   1352       N  
ATOM   1702  CZ  ARG B 112      14.102 -24.702  -6.307  1.00 66.96           C  
ANISOU 1702  CZ  ARG B 112    12474   7816   5152  -2813   -567   1161       C  
ATOM   1703  NH1 ARG B 112      15.419 -24.749  -6.162  1.00 66.31           N  
ANISOU 1703  NH1 ARG B 112    12236   7830   5129  -2983    -28   1014       N  
ATOM   1704  NH2 ARG B 112      13.515 -25.473  -7.213  1.00 66.84           N  
ANISOU 1704  NH2 ARG B 112    12586   7912   4896  -2946   -619   1075       N  
ATOM   1705  N   PRO B 113      14.738 -22.861   0.058  1.00 39.55           N  
ANISOU 1705  N   PRO B 113     7035   4302   3689  -1104   -578    813       N  
ATOM   1706  CA  PRO B 113      15.928 -22.217   0.631  1.00 46.70           C  
ANISOU 1706  CA  PRO B 113     7867   5142   4734  -1161   -349    794       C  
ATOM   1707  C   PRO B 113      16.570 -22.974   1.797  1.00 40.78           C  
ANISOU 1707  C   PRO B 113     6598   4676   4220   -987     65    598       C  
ATOM   1708  O   PRO B 113      17.792 -22.935   1.939  1.00 42.87           O  
ANISOU 1708  O   PRO B 113     6833   4923   4532  -1157    407    570       O  
ATOM   1709  CB  PRO B 113      15.393 -20.861   1.111  1.00 49.08           C  
ANISOU 1709  CB  PRO B 113     8156   5191   5301   -911   -880    801       C  
ATOM   1710  CG  PRO B 113      14.240 -20.584   0.228  1.00 43.62           C  
ANISOU 1710  CG  PRO B 113     7784   4294   4496   -924  -1402    942       C  
ATOM   1711  CD  PRO B 113      13.597 -21.925   0.017  1.00 41.79           C  
ANISOU 1711  CD  PRO B 113     7411   4350   4116   -885  -1223    860       C  
ATOM   1712  N   ILE B 114      15.769 -23.660   2.607  1.00 38.03           N  
ANISOU 1712  N   ILE B 114     5850   4578   4020   -686     17    477       N  
ATOM   1713  CA  ILE B 114      16.301 -24.369   3.769  1.00 35.30           C  
ANISOU 1713  CA  ILE B 114     5042   4502   3868   -551    320    361       C  
ATOM   1714  C   ILE B 114      17.039 -25.644   3.354  1.00 37.44           C  
ANISOU 1714  C   ILE B 114     5267   4853   4104   -781    744    370       C  
ATOM   1715  O   ILE B 114      17.852 -26.173   4.110  1.00 38.75           O  
ANISOU 1715  O   ILE B 114     5127   5131   4465   -762    994    315       O  
ATOM   1716  CB  ILE B 114      15.182 -24.719   4.782  1.00 33.36           C  
ANISOU 1716  CB  ILE B 114     4392   4537   3748   -228    149    256       C  
ATOM   1717  CG1 ILE B 114      15.774 -25.010   6.164  1.00 32.71           C  
ANISOU 1717  CG1 ILE B 114     3891   4722   3814   -108    344    178       C  
ATOM   1718  CG2 ILE B 114      14.345 -25.895   4.295  1.00 33.13           C  
ANISOU 1718  CG2 ILE B 114     4319   4627   3641   -256    183    298       C  
ATOM   1719  CD1 ILE B 114      16.540 -23.851   6.755  1.00 33.12           C  
ANISOU 1719  CD1 ILE B 114     3930   4678   3976    -46    283     84       C  
ATOM   1720  N   PHE B 115      16.759 -26.125   2.146  1.00 38.40           N  
ANISOU 1720  N   PHE B 115     5680   4904   4008  -1002    789    412       N  
ATOM   1721  CA  PHE B 115      17.403 -27.330   1.634  1.00 36.98           C  
ANISOU 1721  CA  PHE B 115     5432   4780   3840  -1228   1182    331       C  
ATOM   1722  C   PHE B 115      18.644 -27.004   0.813  1.00 40.31           C  
ANISOU 1722  C   PHE B 115     6127   5052   4138  -1602   1502    277       C  
ATOM   1723  O   PHE B 115      19.577 -27.803   0.737  1.00 42.72           O  
ANISOU 1723  O   PHE B 115     6201   5380   4651  -1678   1797    100       O  
ATOM   1724  CB  PHE B 115      16.426 -28.145   0.787  1.00 35.95           C  
ANISOU 1724  CB  PHE B 115     5415   4701   3545  -1281   1095    325       C  
ATOM   1725  CG  PHE B 115      15.276 -28.714   1.566  1.00 34.64           C  
ANISOU 1725  CG  PHE B 115     4906   4701   3553   -967    875    343       C  
ATOM   1726  CD1 PHE B 115      15.458 -29.818   2.382  1.00 29.24           C  
ANISOU 1726  CD1 PHE B 115     3779   4173   3157   -874   1062    314       C  
ATOM   1727  CD2 PHE B 115      14.014 -28.149   1.481  1.00 34.46           C  
ANISOU 1727  CD2 PHE B 115     4991   4664   3439   -791    463    392       C  
ATOM   1728  CE1 PHE B 115      14.405 -30.345   3.099  1.00 26.99           C  
ANISOU 1728  CE1 PHE B 115     3189   4068   2996   -655    892    359       C  
ATOM   1729  CE2 PHE B 115      12.956 -28.673   2.198  1.00 29.44           C  
ANISOU 1729  CE2 PHE B 115     4002   4209   2975   -540    314    364       C  
ATOM   1730  CZ  PHE B 115      13.152 -29.772   3.007  1.00 32.57           C  
ANISOU 1730  CZ  PHE B 115     3984   4804   3589   -493    554    361       C  
ATOM   1731  N   GLU B 116      18.649 -25.829   0.194  1.00 48.38           N  
ANISOU 1731  N   GLU B 116     7617   7519   3247  -1466  -1907   -586       N  
ATOM   1732  CA  GLU B 116      19.757 -25.424  -0.662  1.00 49.96           C  
ANISOU 1732  CA  GLU B 116     8027   7797   3159  -1444  -1613   -702       C  
ATOM   1733  C   GLU B 116      20.733 -24.518   0.076  1.00 51.78           C  
ANISOU 1733  C   GLU B 116     8318   7753   3602  -1486  -1234   -556       C  
ATOM   1734  O   GLU B 116      21.575 -23.864  -0.537  1.00 53.21           O  
ANISOU 1734  O   GLU B 116     8644   7944   3630  -1435   -875   -544       O  
ATOM   1735  CB  GLU B 116      19.228 -24.718  -1.910  1.00 53.42           C  
ANISOU 1735  CB  GLU B 116     8676   8579   3044  -1244  -1555   -521       C  
ATOM   1736  CG  GLU B 116      18.347 -25.595  -2.781  1.00 63.70           C  
ANISOU 1736  CG  GLU B 116     9864  10103   4235  -1101  -1914   -717       C  
ATOM   1737  CD  GLU B 116      17.615 -24.807  -3.848  1.00 68.40           C  
ANISOU 1737  CD  GLU B 116    10645  10992   4350   -839  -1936   -471       C  
ATOM   1738  OE1 GLU B 116      17.026 -23.757  -3.512  1.00 68.67           O  
ANISOU 1738  OE1 GLU B 116    10716  11025   4351   -754  -1867    -62       O  
ATOM   1739  OE2 GLU B 116      17.621 -25.240  -5.020  1.00 69.19           O  
ANISOU 1739  OE2 GLU B 116    10864  11302   4122   -696  -2032   -690       O  
ATOM   1740  N   PHE B 117      20.618 -24.490   1.399  1.00 49.46           N  
ANISOU 1740  N   PHE B 117     7923   7202   3668  -1583  -1309   -454       N  
ATOM   1741  CA  PHE B 117      21.444 -23.616   2.220  1.00 45.55           C  
ANISOU 1741  CA  PHE B 117     7482   6430   3393  -1624  -1027   -338       C  
ATOM   1742  C   PHE B 117      22.775 -24.271   2.584  1.00 45.01           C  
ANISOU 1742  C   PHE B 117     7319   6100   3681  -1762  -1019   -675       C  
ATOM   1743  O   PHE B 117      22.807 -25.362   3.153  1.00 45.43           O  
ANISOU 1743  O   PHE B 117     7246   6027   3989  -1870  -1320   -875       O  
ATOM   1744  CB  PHE B 117      20.679 -23.217   3.483  1.00 44.89           C  
ANISOU 1744  CB  PHE B 117     7388   6199   3469  -1647  -1110    -82       C  
ATOM   1745  CG  PHE B 117      21.429 -22.275   4.381  1.00 43.59           C  
ANISOU 1745  CG  PHE B 117     7305   5752   3507  -1683   -868     13       C  
ATOM   1746  CD1 PHE B 117      21.779 -21.009   3.944  1.00 44.83           C  
ANISOU 1746  CD1 PHE B 117     7573   5903   3555  -1588   -507    193       C  
ATOM   1747  CD2 PHE B 117      21.763 -22.649   5.671  1.00 42.31           C  
ANISOU 1747  CD2 PHE B 117     7122   5312   3640  -1809  -1019    -74       C  
ATOM   1748  CE1 PHE B 117      22.464 -20.137   4.773  1.00 42.89           C  
ANISOU 1748  CE1 PHE B 117     7379   5369   3549  -1631   -305    241       C  
ATOM   1749  CE2 PHE B 117      22.445 -21.783   6.506  1.00 42.01           C  
ANISOU 1749  CE2 PHE B 117     7172   5014   3776  -1839   -854    -30       C  
ATOM   1750  CZ  PHE B 117      22.797 -20.525   6.055  1.00 41.56           C  
ANISOU 1750  CZ  PHE B 117     7186   4943   3663  -1756   -500    107       C  
ATOM   1751  N   SER B 118      23.870 -23.602   2.235  1.00 48.39           N  
ANISOU 1751  N   SER B 118     7792   6424   4171  -1754   -670   -727       N  
ATOM   1752  CA  SER B 118      25.208 -24.056   2.599  1.00 51.03           C  
ANISOU 1752  CA  SER B 118     7989   6467   4934  -1871   -639  -1040       C  
ATOM   1753  C   SER B 118      25.946 -22.941   3.324  1.00 53.08           C  
ANISOU 1753  C   SER B 118     8268   6448   5454  -1898   -399   -917       C  
ATOM   1754  O   SER B 118      26.491 -22.034   2.694  1.00 57.87           O  
ANISOU 1754  O   SER B 118     8927   7047   6013  -1850      9   -845       O  
ATOM   1755  CB  SER B 118      25.997 -24.494   1.367  1.00 56.52           C  
ANISOU 1755  CB  SER B 118     8646   7261   5568  -1856   -420  -1334       C  
ATOM   1756  OG  SER B 118      27.278 -24.977   1.733  1.00 58.14           O  
ANISOU 1756  OG  SER B 118     8655   7153   6282  -1963   -401  -1656       O  
ATOM   1757  N   PRO B 119      25.967 -23.008   4.659  1.00 50.59           N  
ANISOU 1757  N   PRO B 119     7926   5886   5411  -1977   -650   -899       N  
ATOM   1758  CA  PRO B 119      26.466 -21.903   5.477  1.00 50.81           C  
ANISOU 1758  CA  PRO B 119     8002   5655   5649  -1997   -496   -787       C  
ATOM   1759  C   PRO B 119      27.983 -21.801   5.573  1.00 51.33           C  
ANISOU 1759  C   PRO B 119     7903   5412   6190  -2078   -385  -1064       C  
ATOM   1760  O   PRO B 119      28.687 -22.808   5.641  1.00 52.02           O  
ANISOU 1760  O   PRO B 119     7819   5372   6576  -2149   -600  -1368       O  
ATOM   1761  CB  PRO B 119      25.879 -22.210   6.856  1.00 49.18           C  
ANISOU 1761  CB  PRO B 119     7871   5324   5490  -2048   -856   -706       C  
ATOM   1762  CG  PRO B 119      25.812 -23.695   6.892  1.00 50.07           C  
ANISOU 1762  CG  PRO B 119     7841   5480   5702  -2061  -1185   -889       C  
ATOM   1763  CD  PRO B 119      25.470 -24.124   5.483  1.00 51.12           C  
ANISOU 1763  CD  PRO B 119     7950   5899   5574  -2048  -1093   -971       C  
ATOM   1764  N   GLY B 120      28.467 -20.566   5.558  1.00 51.14           N  
ANISOU 1764  N   GLY B 120     7901   5243   6288  -2064    -41   -961       N  
ATOM   1765  CA  GLY B 120      29.762 -20.240   6.118  1.00 56.06           C  
ANISOU 1765  CA  GLY B 120     8354   5484   7461  -2157    -17  -1188       C  
ATOM   1766  C   GLY B 120      29.424 -19.634   7.467  1.00 54.87           C  
ANISOU 1766  C   GLY B 120     8345   5156   7349  -2176   -246  -1065       C  
ATOM   1767  O   GLY B 120      28.352 -19.904   8.009  1.00 55.68           O  
ANISOU 1767  O   GLY B 120     8624   5409   7122  -2143   -476   -890       O  
ATOM   1768  N   PRO B 121      30.325 -18.823   8.030  1.00 57.17           N  
ANISOU 1768  N   PRO B 121     8531   5137   8055  -2200   -182  -1163       N  
ATOM   1769  CA  PRO B 121      29.939 -18.128   9.262  1.00 57.65           C  
ANISOU 1769  CA  PRO B 121     8685   5133   8085  -2098   -352  -1027       C  
ATOM   1770  C   PRO B 121      29.492 -16.676   9.026  1.00 59.98           C  
ANISOU 1770  C   PRO B 121     9223   5323   8244  -2170     80   -807       C  
ATOM   1771  O   PRO B 121      30.285 -15.909   8.481  1.00 63.96           O  
ANISOU 1771  O   PRO B 121     9584   5655   9065  -2191    439   -851       O  
ATOM   1772  CB  PRO B 121      31.219 -18.178  10.094  1.00 56.55           C  
ANISOU 1772  CB  PRO B 121     8163   4785   8537  -1968   -592  -1291       C  
ATOM   1773  CG  PRO B 121      32.328 -18.182   9.073  1.00 58.62           C  
ANISOU 1773  CG  PRO B 121     8368   4915   8989  -2080   -471  -1343       C  
ATOM   1774  CD  PRO B 121      31.784 -18.818   7.814  1.00 57.89           C  
ANISOU 1774  CD  PRO B 121     8287   5020   8688  -2169   -138  -1389       C  
ATOM   1775  N   ASP B 122      28.269 -16.288   9.403  1.00 62.11           N  
ANISOU 1775  N   ASP B 122     9730   5753   8117  -2089     86   -530       N  
ATOM   1776  CA  ASP B 122      27.231 -17.152   9.981  1.00 62.78           C  
ANISOU 1776  CA  ASP B 122     9970   6037   7847  -2068   -245   -439       C  
ATOM   1777  C   ASP B 122      25.871 -16.468   9.779  1.00 62.01           C  
ANISOU 1777  C   ASP B 122    10034   6156   7371  -1945     -7    -80       C  
ATOM   1778  O   ASP B 122      25.807 -15.250   9.608  1.00 62.29           O  
ANISOU 1778  O   ASP B 122    10110   6103   7453  -1884    326     71       O  
ATOM   1779  CB  ASP B 122      27.481 -17.410  11.471  1.00 65.22           C  
ANISOU 1779  CB  ASP B 122    10239   6266   8275  -1981   -600   -566       C  
ATOM   1780  CG  ASP B 122      26.454 -18.337  12.095  1.00 65.73           C  
ANISOU 1780  CG  ASP B 122    10445   6529   8000  -1940   -848   -435       C  
ATOM   1781  OD1 ASP B 122      25.344 -17.863  12.414  1.00 61.60           O  
ANISOU 1781  OD1 ASP B 122    10209   6021   7177  -1982   -755   -229       O  
ATOM   1782  OD2 ASP B 122      26.760 -19.536  12.278  1.00 70.48           O  
ANISOU 1782  OD2 ASP B 122    10858   7236   8684  -1863  -1087   -530       O  
ATOM   1783  N   SER B 123      24.789 -17.242   9.806  1.00 59.71           N  
ANISOU 1783  N   SER B 123     9805   6114   6767  -1907   -177     53       N  
ATOM   1784  CA  SER B 123      23.447 -16.708   9.562  1.00 54.81           C  
ANISOU 1784  CA  SER B 123     9271   5700   5854  -1781      9    380       C  
ATOM   1785  C   SER B 123      23.009 -15.724  10.655  1.00 51.99           C  
ANISOU 1785  C   SER B 123     9087   5153   5512  -1754    120    481       C  
ATOM   1786  O   SER B 123      23.305 -15.930  11.830  1.00 55.14           O  
ANISOU 1786  O   SER B 123     9612   5359   5981  -1840    -87    317       O  
ATOM   1787  CB  SER B 123      22.445 -17.859   9.448  1.00 54.14           C  
ANISOU 1787  CB  SER B 123     9158   5874   5538  -1772   -235    445       C  
ATOM   1788  OG  SER B 123      21.234 -17.435   8.850  1.00 55.85           O  
ANISOU 1788  OG  SER B 123     9368   6321   5533  -1636    -78    736       O  
ATOM   1789  N   PRO B 124      22.300 -14.649  10.267  1.00 48.75           N  
ANISOU 1789  N   PRO B 124     8704   4790   5027  -1623    441    748       N  
ATOM   1790  CA  PRO B 124      21.881 -13.572  11.178  1.00 48.00           C  
ANISOU 1790  CA  PRO B 124     8757   4494   4987  -1578    623    830       C  
ATOM   1791  C   PRO B 124      20.727 -13.949  12.108  1.00 51.49           C  
ANISOU 1791  C   PRO B 124     9322   5004   5240  -1562    525    913       C  
ATOM   1792  O   PRO B 124      19.946 -14.833  11.774  1.00 51.37           O  
ANISOU 1792  O   PRO B 124     9225   5230   5062  -1544    391   1016       O  
ATOM   1793  CB  PRO B 124      21.441 -12.464  10.218  1.00 48.60           C  
ANISOU 1793  CB  PRO B 124     8778   4620   5067  -1422    988   1126       C  
ATOM   1794  CG  PRO B 124      20.971 -13.200   9.008  1.00 47.56           C  
ANISOU 1794  CG  PRO B 124     8530   4834   4706  -1353    909   1276       C  
ATOM   1795  CD  PRO B 124      21.909 -14.366   8.873  1.00 47.19           C  
ANISOU 1795  CD  PRO B 124     8413   4825   4692  -1496    648    984       C  
ATOM   1796  N   PRO B 125      20.621 -13.274  13.265  1.00 58.94           N  
ANISOU 1796  N   PRO B 125    10449   5724   6220  -1567    613    846       N  
ATOM   1797  CA  PRO B 125      19.530 -13.474  14.230  1.00 63.13           C  
ANISOU 1797  CA  PRO B 125    11056   6327   6605  -1507    616    887       C  
ATOM   1798  C   PRO B 125      18.161 -13.110  13.650  1.00 71.01           C  
ANISOU 1798  C   PRO B 125    11812   7551   7619  -1307    825   1152       C  
ATOM   1799  O   PRO B 125      18.096 -12.358  12.679  1.00 75.37           O  
ANISOU 1799  O   PRO B 125    12206   8156   8274  -1188    988   1312       O  
ATOM   1800  CB  PRO B 125      19.904 -12.529  15.379  1.00 63.23           C  
ANISOU 1800  CB  PRO B 125    11332   6027   6663  -1536    736    729       C  
ATOM   1801  CG  PRO B 125      21.370 -12.324  15.243  1.00 62.03           C  
ANISOU 1801  CG  PRO B 125    11217   5639   6714  -1661    601    508       C  
ATOM   1802  CD  PRO B 125      21.631 -12.331  13.773  1.00 58.70           C  
ANISOU 1802  CD  PRO B 125    10521   5366   6417  -1618    696    649       C  
ATOM   1803  N   PRO B 126      17.076 -13.636  14.240  1.00 80.07           N  
ANISOU 1803  N   PRO B 126    12931   8803   8690  -1276    817   1214       N  
ATOM   1804  CA  PRO B 126      15.724 -13.372  13.734  1.00 84.62           C  
ANISOU 1804  CA  PRO B 126    13270   9545   9337  -1120    979   1475       C  
ATOM   1805  C   PRO B 126      15.230 -11.973  14.086  1.00 91.72           C  
ANISOU 1805  C   PRO B 126    14184  10291  10373   -990   1306   1563       C  
ATOM   1806  O   PRO B 126      15.994 -11.154  14.598  1.00 93.85           O  
ANISOU 1806  O   PRO B 126    14644  10329  10685  -1013   1422   1414       O  
ATOM   1807  CB  PRO B 126      14.866 -14.437  14.436  1.00 86.07           C  
ANISOU 1807  CB  PRO B 126    13450   9804   9448  -1182    903   1482       C  
ATOM   1808  CG  PRO B 126      15.843 -15.398  15.063  1.00 84.21           C  
ANISOU 1808  CG  PRO B 126    13423   9495   9078  -1353    636   1244       C  
ATOM   1809  CD  PRO B 126      17.051 -14.580  15.366  1.00 82.40           C  
ANISOU 1809  CD  PRO B 126    13416   9050   8841  -1398    652   1071       C  
ATOM   1810  N   ALA B 127      13.955 -11.711  13.815  1.00 92.41           N  
ANISOU 1810  N   ALA B 127    14090  10469  10553   -870   1452   1798       N  
ATOM   1811  CA  ALA B 127      13.358 -10.417  14.116  1.00 93.63           C  
ANISOU 1811  CA  ALA B 127    14246  10453  10878   -736   1775   1885       C  
ATOM   1812  C   ALA B 127      12.646 -10.445  15.464  1.00 93.10           C  
ANISOU 1812  C   ALA B 127    14324  10254  10797   -760   1993   1788       C  
ATOM   1813  O   ALA B 127      12.224 -11.502  15.932  1.00 93.95           O  
ANISOU 1813  O   ALA B 127    14440  10459  10797   -851   1903   1764       O  
ATOM   1814  CB  ALA B 127      12.395 -10.010  13.015  1.00 94.16           C  
ANISOU 1814  CB  ALA B 127    14061  10636  11081   -574   1827   2205       C  
ATOM   1815  N   PRO B 128      12.517  -9.276  16.082  1.00 94.46           N  
ANISOU 1815  N   PRO B 128    14627  10181  11082   -676   2315   1730       N  
ATOM   1816  CA  PRO B 128      11.864  -9.163  17.380  1.00 96.70           C  
ANISOU 1816  CA  PRO B 128    15110  10310  11322   -684   2609   1618       C  
ATOM   1817  C   PRO B 128      10.382  -8.836  17.229  1.00100.51           C  
ANISOU 1817  C   PRO B 128    15340  10792  12058   -535   2908   1846       C  
ATOM   1818  O   PRO B 128       9.655  -9.524  16.512  1.00101.34           O  
ANISOU 1818  O   PRO B 128    15164  11092  12247   -518   2781   2060       O  
ATOM   1819  CB  PRO B 128      12.556  -8.107  18.232  1.00 98.22           C  
ANISOU 1819  CB  PRO B 128    15653  10182  11485   -691   2844   1389       C  
TER    1820      PRO B 128                                                      
ATOM   1821  P    DC C   1      -9.575 -49.815  12.775  0.00 89.76           P  
ANISOU 1821  P    DC C   1    11002   9913  13192  -3103  -3377  -4020       P  
ATOM   1822  OP1  DC C   1      -9.744 -51.077  13.531  0.00 89.91           O  
ANISOU 1822  OP1  DC C   1    10594   9645  13921  -3096  -3113  -4002       O  
ATOM   1823  OP2  DC C   1      -9.503 -49.837  11.296  0.00 94.16           O  
ANISOU 1823  OP2  DC C   1    11964  10637  13174  -3224  -3603  -4368       O  
ATOM   1824  O5'  DC C   1     -10.732 -48.792  13.195  1.00 94.26           O  
ANISOU 1824  O5'  DC C   1    11402  10600  13814  -2966  -3709  -3749       O  
ATOM   1825  C5'  DC C   1     -10.396 -47.551  13.804  1.00 90.44           C  
ANISOU 1825  C5'  DC C   1    11028  10229  13106  -2857  -3703  -3433       C  
ATOM   1826  C4'  DC C   1     -11.354 -46.459  13.365  1.00 91.74           C  
ANISOU 1826  C4'  DC C   1    11284  10586  12988  -2746  -4151  -3326       C  
ATOM   1827  O4'  DC C   1     -12.466 -46.404  14.274  1.00 89.96           O  
ANISOU 1827  O4'  DC C   1    10594  10262  13326  -2630  -4220  -3127       O  
ATOM   1828  C3'  DC C   1     -10.769 -45.059  13.388  1.00 90.64           C  
ANISOU 1828  C3'  DC C   1    11499  10616  12323  -2655  -4215  -3075       C  
ATOM   1829  O3'  DC C   1     -10.194 -44.761  12.123  1.00 94.60           O  
ANISOU 1829  O3'  DC C   1    12514  11301  12128  -2729  -4317  -3257       O  
ATOM   1830  C2'  DC C   1     -11.980 -44.157  13.680  1.00 89.79           C  
ANISOU 1830  C2'  DC C   1    11196  10566  12355  -2479  -4555  -2839       C  
ATOM   1831  C1'  DC C   1     -13.049 -45.123  14.209  1.00 89.99           C  
ANISOU 1831  C1'  DC C   1    10682  10417  13094  -2481  -4539  -2924       C  
ATOM   1832  N1   DC C   1     -13.561 -44.770  15.565  1.00 85.96           N  
ANISOU 1832  N1   DC C   1     9765   9813  13084  -2361  -4400  -2627       N  
ATOM   1833  C2   DC C   1     -14.447 -43.698  15.719  1.00 84.28           C  
ANISOU 1833  C2   DC C   1     9461   9679  12881  -2194  -4683  -2447       C  
ATOM   1834  O2   DC C   1     -14.790 -43.049  14.722  1.00 85.27           O  
ANISOU 1834  O2   DC C   1     9855   9935  12609  -2135  -5065  -2503       O  
ATOM   1835  N3   DC C   1     -14.903 -43.397  16.960  1.00 82.88           N  
ANISOU 1835  N3   DC C   1     8909   9429  13152  -2097  -4508  -2213       N  
ATOM   1836  C4   DC C   1     -14.510 -44.120  18.010  1.00 80.15           C  
ANISOU 1836  C4   DC C   1     8310   8952  13190  -2164  -4078  -2123       C  
ATOM   1837  N4   DC C   1     -14.987 -43.786  19.215  1.00 78.05           N  
ANISOU 1837  N4   DC C   1     7702   8647  13306  -2075  -3885  -1890       N  
ATOM   1838  C5   DC C   1     -13.612 -45.218  17.872  1.00 79.83           C  
ANISOU 1838  C5   DC C   1     8363   8811  13156  -2317  -3807  -2264       C  
ATOM   1839  C6   DC C   1     -13.168 -45.505  16.645  1.00 82.62           C  
ANISOU 1839  C6   DC C   1     9062   9223  13106  -2409  -3978  -2530       C  
ATOM   1840  P    DA C   2      -8.958 -43.742  12.019  1.00109.03           P  
ANISOU 1840  P    DA C   2    14829  13249  13349  -2721  -4142  -3070       P  
ATOM   1841  OP1  DA C   2      -8.439 -43.797  10.635  1.00113.05           O  
ANISOU 1841  OP1  DA C   2    15801  13930  13223  -2819  -4154  -3333       O  
ATOM   1842  OP2  DA C   2      -8.054 -44.029  13.156  1.00103.71           O  
ANISOU 1842  OP2  DA C   2    13998  12401  13004  -2755  -3738  -2953       O  
ATOM   1843  O5'  DA C   2      -9.627 -42.308  12.255  1.00 89.37           O  
ANISOU 1843  O5'  DA C   2    12392  10862  10701  -2528  -4450  -2684       O  
ATOM   1844  C5'  DA C   2     -10.651 -41.846  11.374  1.00 92.37           C  
ANISOU 1844  C5'  DA C   2    12855  11366  10875  -2438  -4891  -2696       C  
ATOM   1845  C4'  DA C   2     -11.242 -40.538  11.868  1.00 89.94           C  
ANISOU 1845  C4'  DA C   2    12501  11076  10597  -2237  -5118  -2315       C  
ATOM   1846  O4'  DA C   2     -12.045 -40.778  13.056  1.00 87.21           O  
ANISOU 1846  O4'  DA C   2    11588  10582  10967  -2153  -5104  -2230       O  
ATOM   1847  C3'  DA C   2     -10.212 -39.473  12.259  1.00 87.07           C  
ANISOU 1847  C3'  DA C   2    12461  10750   9871  -2203  -4898  -2004       C  
ATOM   1848  O3'  DA C   2     -10.585 -38.215  11.719  1.00 90.00           O  
ANISOU 1848  O3'  DA C   2    13105  11209   9884  -2061  -5191  -1757       O  
ATOM   1849  C2'  DA C   2     -10.271 -39.466  13.788  1.00 81.22           C  
ANISOU 1849  C2'  DA C   2    11280   9872   9706  -2143  -4707  -1830       C  
ATOM   1850  C1'  DA C   2     -11.731 -39.806  14.024  1.00 83.35           C  
ANISOU 1850  C1'  DA C   2    11068  10074  10528  -2043  -4980  -1897       C  
ATOM   1851  N9   DA C   2     -12.006 -40.347  15.353  1.00 79.62           N  
ANISOU 1851  N9   DA C   2    10072   9459  10722  -2032  -4748  -1851       N  
ATOM   1852  C8   DA C   2     -11.416 -41.429  15.948  1.00 77.55           C  
ANISOU 1852  C8   DA C   2     9619   9077  10768  -2165  -4391  -1963       C  
ATOM   1853  N7   DA C   2     -11.867 -41.679  17.156  1.00 75.61           N  
ANISOU 1853  N7   DA C   2     8904   8721  11104  -2117  -4209  -1836       N  
ATOM   1854  C5   DA C   2     -12.818 -40.694  17.366  1.00 75.93           C  
ANISOU 1854  C5   DA C   2     8805   8818  11225  -1945  -4459  -1671       C  
ATOM   1855  C6   DA C   2     -13.664 -40.406  18.456  1.00 74.69           C  
ANISOU 1855  C6   DA C   2     8197   8610  11571  -1826  -4387  -1512       C  
ATOM   1856  N6   DA C   2     -13.680 -41.120  19.586  1.00 72.38           N  
ANISOU 1856  N6   DA C   2     7523   8212  11768  -1874  -4017  -1453       N  
ATOM   1857  N1   DA C   2     -14.495 -39.350  18.339  1.00 75.63           N  
ANISOU 1857  N1   DA C   2     8283   8783  11669  -1654  -4677  -1410       N  
ATOM   1858  C2   DA C   2     -14.478 -38.637  17.207  1.00 76.30           C  
ANISOU 1858  C2   DA C   2     8772   8957  11262  -1600  -5028  -1421       C  
ATOM   1859  N3   DA C   2     -13.731 -38.810  16.119  1.00 77.64           N  
ANISOU 1859  N3   DA C   2     9406   9200  10892  -1706  -5113  -1530       N  
ATOM   1860  C4   DA C   2     -12.915 -39.866  16.264  1.00 77.95           C  
ANISOU 1860  C4   DA C   2     9457   9197  10964  -1882  -4808  -1673       C  
ATOM   1861  P    DA C   3      -9.478 -37.066  11.527  1.00 86.53           P  
ANISOU 1861  P    DA C   3    13173  10836   8868  -2063  -4995  -1475       P  
ATOM   1862  OP1  DA C   3      -9.590 -36.546  10.145  1.00 89.72           O  
ANISOU 1862  OP1  DA C   3    14033  11358   8700  -2056  -5231  -1450       O  
ATOM   1863  OP2  DA C   3      -8.193 -37.615  12.008  1.00 82.63           O  
ANISOU 1863  OP2  DA C   3    12753  10319   8324  -2227  -4508  -1564       O  
ATOM   1864  O5'  DA C   3      -9.929 -35.923  12.548  1.00 86.13           O  
ANISOU 1864  O5'  DA C   3    12899  10704   9123  -1867  -5098  -1124       O  
ATOM   1865  C5'  DA C   3     -11.134 -35.202  12.319  1.00 89.45           C  
ANISOU 1865  C5'  DA C   3    13197  11096   9694  -1680  -5523   -999       C  
ATOM   1866  C4'  DA C   3     -11.623 -34.550  13.600  1.00 86.93           C  
ANISOU 1866  C4'  DA C   3    12469  10674   9887  -1514  -5520   -796       C  
ATOM   1867  O4'  DA C   3     -12.095 -35.562  14.506  1.00 84.86           O  
ANISOU 1867  O4'  DA C   3    11674  10351  10218  -1541  -5406   -973       O  
ATOM   1868  C3'  DA C   3     -10.559 -33.805  14.386  1.00 83.90           C  
ANISOU 1868  C3'  DA C   3    12223  10282   9372  -1516  -5196   -561       C  
ATOM   1869  O3'  DA C   3     -10.413 -32.446  13.899  1.00 86.19           O  
ANISOU 1869  O3'  DA C   3    12875  10560   9312  -1416  -5324   -291       O  
ATOM   1870  C2'  DA C   3     -11.072 -33.867  15.829  1.00 80.15           C  
ANISOU 1870  C2'  DA C   3    11181   9735   9539  -1413  -5107   -523       C  
ATOM   1871  C1'  DA C   3     -12.013 -35.077  15.831  1.00 80.84           C  
ANISOU 1871  C1'  DA C   3    10865   9788  10064  -1451  -5211   -791       C  
ATOM   1872  N9   DA C   3     -11.561 -36.162  16.695  1.00 76.16           N  
ANISOU 1872  N9   DA C   3     9987   9160   9791  -1584  -4873   -915       N  
ATOM   1873  C8   DA C   3     -10.606 -37.097  16.410  1.00 74.11           C  
ANISOU 1873  C8   DA C   3     9914   8916   9330  -1767  -4589  -1073       C  
ATOM   1874  N7   DA C   3     -10.406 -37.960  17.377  1.00 70.33           N  
ANISOU 1874  N7   DA C   3     9077   8376   9269  -1794  -4184  -1102       N  
ATOM   1875  C5   DA C   3     -11.293 -37.564  18.365  1.00 68.95           C  
ANISOU 1875  C5   DA C   3     8476   8162   9562  -1652  -4229   -965       C  
ATOM   1876  C6   DA C   3     -11.574 -38.072  19.649  1.00 65.38           C  
ANISOU 1876  C6   DA C   3     7556   7650   9636  -1617  -3900   -901       C  
ATOM   1877  N6   DA C   3     -10.956 -39.137  20.171  1.00 61.34           N  
ANISOU 1877  N6   DA C   3     6935   7086   9287  -1713  -3487   -938       N  
ATOM   1878  N1   DA C   3     -12.519 -37.440  20.378  1.00 63.37           N  
ANISOU 1878  N1   DA C   3     6958   7382   9737  -1479  -4006   -795       N  
ATOM   1879  C2   DA C   3     -13.135 -36.374  19.851  1.00 65.40           C  
ANISOU 1879  C2   DA C   3     7308   7658   9882  -1366  -4448   -760       C  
ATOM   1880  N3   DA C   3     -12.957 -35.808  18.660  1.00 69.26           N  
ANISOU 1880  N3   DA C   3     8237   8187   9891  -1362  -4788   -771       N  
ATOM   1881  C4   DA C   3     -12.013 -36.456  17.960  1.00 71.59           C  
ANISOU 1881  C4   DA C   3     8889   8516   9796  -1529  -4677   -878       C  
ATOM   1882  P    DT C   4     -11.525 -31.308  14.166  1.00103.36           P  
ANISOU 1882  P    DT C   4    14833  12624  11814  -1172  -5660    -98       P  
ATOM   1883  OP1  DT C   4     -11.087 -30.134  13.382  1.00105.61           O  
ANISOU 1883  OP1  DT C   4    15616  12880  11631  -1145  -5742    149       O  
ATOM   1884  OP2  DT C   4     -12.885 -31.844  13.937  1.00106.10           O  
ANISOU 1884  OP2  DT C   4    14834  12938  12540  -1093  -5998   -280       O  
ATOM   1885  O5'  DT C   4     -11.371 -30.943  15.720  1.00 84.40           O  
ANISOU 1885  O5'  DT C   4    12039  10174   9856  -1082  -5412      7       O  
ATOM   1886  C5'  DT C   4     -12.532 -30.660  16.493  1.00 84.93           C  
ANISOU 1886  C5'  DT C   4    11604  10158  10508   -900  -5565      1       C  
ATOM   1887  C4'  DT C   4     -12.217 -30.615  17.978  1.00 79.72           C  
ANISOU 1887  C4'  DT C   4    10577   9506  10209   -864  -5242     45       C  
ATOM   1888  O4'  DT C   4     -11.928 -31.948  18.480  1.00 76.79           O  
ANISOU 1888  O4'  DT C   4     9977   9195  10004  -1018  -4996   -132       O  
ATOM   1889  C3'  DT C   4     -11.013 -29.746  18.372  1.00 78.01           C  
ANISOU 1889  C3'  DT C   4    10640   9307   9695   -871  -5003    253       C  
ATOM   1890  O3'  DT C   4     -11.390 -28.869  19.417  1.00 77.48           O  
ANISOU 1890  O3'  DT C   4    10245   9185  10010   -690  -4960    354       O  
ATOM   1891  C2'  DT C   4      -9.989 -30.772  18.864  1.00 74.02           C  
ANISOU 1891  C2'  DT C   4    10117   8897   9112  -1030  -4513    158       C  
ATOM   1892  C1'  DT C   4     -10.916 -31.822  19.444  1.00 72.87           C  
ANISOU 1892  C1'  DT C   4     9462   8746   9480  -1029  -4515    -24       C  
ATOM   1893  N1   DT C   4     -10.277 -33.149  19.683  1.00 68.19           N  
ANISOU 1893  N1   DT C   4     8805   8199   8906  -1183  -4117   -162       N  
ATOM   1894  C2   DT C   4     -10.680 -33.897  20.770  1.00 63.84           C  
ANISOU 1894  C2   DT C   4     7783   7637   8836  -1166  -3859   -215       C  
ATOM   1895  O2   DT C   4     -11.550 -33.532  21.544  1.00 62.79           O  
ANISOU 1895  O2   DT C   4     7276   7480   9099  -1043  -3912   -178       O  
ATOM   1896  N3   DT C   4     -10.033 -35.099  20.917  1.00 61.03           N  
ANISOU 1896  N3   DT C   4     7410   7286   8492  -1303  -3525   -314       N  
ATOM   1897  C4   DT C   4      -9.039 -35.613  20.105  1.00 61.23           C  
ANISOU 1897  C4   DT C   4     7801   7327   8134  -1448  -3412   -405       C  
ATOM   1898  O4   DT C   4      -8.512 -36.702  20.312  1.00 61.26           O  
ANISOU 1898  O4   DT C   4     7733   7304   8238  -1551  -3119   -507       O  
ATOM   1899  C5   DT C   4      -8.668 -34.771  18.997  1.00 63.03           C  
ANISOU 1899  C5   DT C   4     8506   7592   7851  -1470  -3651   -370       C  
ATOM   1900  C6   DT C   4      -9.285 -33.595  18.833  1.00 65.99           C  
ANISOU 1900  C6   DT C   4     8940   7958   8177  -1342  -3992   -230       C  
ATOM   1901  P    DG C   5     -11.041 -27.304  19.337  1.00 87.54           P  
ANISOU 1901  P    DG C   5    11780  10361  11119   -565  -5015    586       P  
ATOM   1902  OP1  DG C   5     -12.052 -26.667  18.464  1.00 91.96           O  
ANISOU 1902  OP1  DG C   5    12419  10794  11729   -450  -5406    621       O  
ATOM   1903  OP2  DG C   5      -9.602 -27.177  19.016  1.00 84.18           O  
ANISOU 1903  OP2  DG C   5    11822   9986  10178   -714  -4775    700       O  
ATOM   1904  O5'  DG C   5     -11.260 -26.797  20.838  1.00 80.19           O  
ANISOU 1904  O5'  DG C   5    10375   9423  10670   -409  -4827    592       O  
ATOM   1905  C5'  DG C   5     -12.487 -27.070  21.508  1.00 79.35           C  
ANISOU 1905  C5'  DG C   5     9736   9301  11114   -297  -4869    444       C  
ATOM   1906  C4'  DG C   5     -12.238 -27.478  22.951  1.00 73.51           C  
ANISOU 1906  C4'  DG C   5     8607   8670  10654   -288  -4421    380       C  
ATOM   1907  O4'  DG C   5     -11.784 -28.857  23.000  1.00 69.24           O  
ANISOU 1907  O4'  DG C   5     8071   8235  10003   -463  -4124    293       O  
ATOM   1908  C3'  DG C   5     -11.185 -26.648  23.688  1.00 70.23           C  
ANISOU 1908  C3'  DG C   5     8322   8287  10074   -236  -4056    495       C  
ATOM   1909  O3'  DG C   5     -11.663 -26.303  24.984  1.00 70.35           O  
ANISOU 1909  O3'  DG C   5     7898   8335  10496    -99  -3844    426       O  
ATOM   1910  C2'  DG C   5      -9.975 -27.581  23.754  1.00 64.97           C  
ANISOU 1910  C2'  DG C   5     7872   7742   9074   -407  -3643    493       C  
ATOM   1911  C1'  DG C   5     -10.630 -28.951  23.803  1.00 64.39           C  
ANISOU 1911  C1'  DG C   5     7533   7716   9216   -498  -3624    352       C  
ATOM   1912  N9   DG C   5      -9.784 -30.014  23.268  1.00 61.99           N  
ANISOU 1912  N9   DG C   5     7483   7462   8609   -682  -3447    314       N  
ATOM   1913  C8   DG C   5      -9.164 -30.036  22.042  1.00 62.41           C  
ANISOU 1913  C8   DG C   5     7991   7493   8230   -799  -3593    330       C  
ATOM   1914  N7   DG C   5      -8.469 -31.118  21.829  1.00 61.02           N  
ANISOU 1914  N7   DG C   5     7922   7364   7899   -953  -3351    241       N  
ATOM   1915  C5   DG C   5      -8.636 -31.864  22.990  1.00 58.27           C  
ANISOU 1915  C5   DG C   5     7178   7056   7906   -931  -3053    199       C  
ATOM   1916  C6   DG C   5      -8.117 -33.133  23.341  1.00 54.65           C  
ANISOU 1916  C6   DG C   5     6631   6623   7512  -1042  -2732    124       C  
ATOM   1917  O6   DG C   5      -7.381 -33.875  22.673  1.00 52.47           O  
ANISOU 1917  O6   DG C   5     6583   6335   7017  -1182  -2639     38       O  
ATOM   1918  N1   DG C   5      -8.531 -33.525  24.611  1.00 55.20           N  
ANISOU 1918  N1   DG C   5     6305   6721   7950   -978  -2499    155       N  
ATOM   1919  C2   DG C   5      -9.344 -32.783  25.436  1.00 55.85           C  
ANISOU 1919  C2   DG C   5     6100   6827   8294   -835  -2534    209       C  
ATOM   1920  N2   DG C   5      -9.635 -33.328  26.626  1.00 52.64           N  
ANISOU 1920  N2   DG C   5     5362   6465   8176   -813  -2241    234       N  
ATOM   1921  N3   DG C   5      -9.837 -31.593  25.119  1.00 57.44           N  
ANISOU 1921  N3   DG C   5     6343   6999   8482   -722  -2828    237       N  
ATOM   1922  C4   DG C   5      -9.443 -31.198  23.886  1.00 58.37           C  
ANISOU 1922  C4   DG C   5     6858   7070   8252   -774  -3092    247       C  
ATOM   1923  P    DA C   6     -10.774 -25.399  25.972  1.00 88.17           P  
ANISOU 1923  P    DA C   6    10181  10635  12685    -13  -3489    479       P  
ATOM   1924  OP1  DA C   6      -9.629 -24.851  25.210  1.00 86.83           O  
ANISOU 1924  OP1  DA C   6    10504  10406  12080    -80  -3505    621       O  
ATOM   1925  OP2  DA C   6     -11.696 -24.473  26.668  1.00 89.50           O  
ANISOU 1925  OP2  DA C   6     9984  10736  13287    179  -3591    403       O  
ATOM   1926  O5'  DA C   6     -10.243 -26.446  27.057  1.00 64.95           O  
ANISOU 1926  O5'  DA C   6     7069   7883   9726    -93  -2978    417       O  
ATOM   1927  C5'  DA C   6     -11.173 -27.285  27.737  1.00 64.25           C  
ANISOU 1927  C5'  DA C   6     6570   7864   9980    -98  -2862    312       C  
ATOM   1928  C4'  DA C   6     -10.483 -28.120  28.801  1.00 60.19           C  
ANISOU 1928  C4'  DA C   6     5984   7511   9374   -164  -2376    321       C  
ATOM   1929  O4'  DA C   6      -9.797 -29.236  28.176  1.00 58.98           O  
ANISOU 1929  O4'  DA C   6     6066   7364   8978   -330  -2315    361       O  
ATOM   1930  C3'  DA C   6      -9.436 -27.380  29.627  1.00 57.12           C  
ANISOU 1930  C3'  DA C   6     5714   7210   8781    -89  -2103    359       C  
ATOM   1931  O3'  DA C   6      -9.493 -27.814  30.982  1.00 57.28           O  
ANISOU 1931  O3'  DA C   6     5479   7385   8899    -63  -1733    327       O  
ATOM   1932  C2'  DA C   6      -8.121 -27.780  28.959  1.00 53.45           C  
ANISOU 1932  C2'  DA C   6     5644   6737   7926   -212  -2039    440       C  
ATOM   1933  C1'  DA C   6      -8.420 -29.197  28.486  1.00 54.06           C  
ANISOU 1933  C1'  DA C   6     5692   6810   8039   -356  -2046    427       C  
ATOM   1934  N9   DA C   6      -7.670 -29.582  27.291  1.00 53.12           N  
ANISOU 1934  N9   DA C   6     5936   6626   7622   -489  -2156    448       N  
ATOM   1935  C8   DA C   6      -7.507 -28.848  26.150  1.00 54.00           C  
ANISOU 1935  C8   DA C   6     6358   6640   7520   -508  -2438    479       C  
ATOM   1936  N7   DA C   6      -6.784 -29.448  25.233  1.00 53.97           N  
ANISOU 1936  N7   DA C   6     6659   6616   7232   -656  -2427    470       N  
ATOM   1937  C5   DA C   6      -6.451 -30.660  25.812  1.00 51.83           C  
ANISOU 1937  C5   DA C   6     6241   6411   7042   -727  -2141    421       C  
ATOM   1938  C6   DA C   6      -5.695 -31.758  25.352  1.00 50.05           C  
ANISOU 1938  C6   DA C   6     6165   6179   6672   -875  -1988    362       C  
ATOM   1939  N6   DA C   6      -5.114 -31.801  24.148  1.00 50.49           N  
ANISOU 1939  N6   DA C   6     6574   6188   6422   -997  -2074    317       N  
ATOM   1940  N1   DA C   6      -5.556 -32.812  26.182  1.00 49.07           N  
ANISOU 1940  N1   DA C   6     5822   6090   6733   -897  -1732    350       N  
ATOM   1941  C2   DA C   6      -6.137 -32.766  27.387  1.00 47.62           C  
ANISOU 1941  C2   DA C   6     5322   5968   6801   -792  -1614    408       C  
ATOM   1942  N3   DA C   6      -6.871 -31.794  27.928  1.00 49.05           N  
ANISOU 1942  N3   DA C   6     5335   6187   7112   -660  -1701    437       N  
ATOM   1943  C4   DA C   6      -6.991 -30.760  27.081  1.00 51.42           C  
ANISOU 1943  C4   DA C   6     5828   6429   7282   -627  -1979    433       C  
ATOM   1944  P    DC C   7      -8.744 -26.979  32.134  1.00 74.32           P  
ANISOU 1944  P    DC C   7     7641   9667  10930     52  -1469    302       P  
ATOM   1945  OP1  DC C   7      -9.528 -27.134  33.379  1.00 76.30           O  
ANISOU 1945  OP1  DC C   7     7541  10055  11396    111  -1216    225       O  
ATOM   1946  OP2  DC C   7      -8.465 -25.624  31.611  1.00 73.83           O  
ANISOU 1946  OP2  DC C   7     7736   9483  10834    144  -1697    283       O  
ATOM   1947  O5'  DC C   7      -7.352 -27.747  32.308  1.00 58.14           O  
ANISOU 1947  O5'  DC C   7     5845   7701   8544    -42  -1239    392       O  
ATOM   1948  C5'  DC C   7      -7.350 -29.140  32.601  1.00 55.96           C  
ANISOU 1948  C5'  DC C   7     5510   7486   8265   -148  -1053    458       C  
ATOM   1949  C4'  DC C   7      -5.983 -29.756  32.349  1.00 52.43           C  
ANISOU 1949  C4'  DC C   7     5337   7038   7547   -230   -953    526       C  
ATOM   1950  O4'  DC C   7      -5.757 -29.891  30.930  1.00 51.00           O  
ANISOU 1950  O4'  DC C   7     5384   6712   7283   -334  -1177    522       O  
ATOM   1951  C3'  DC C   7      -4.795 -28.958  32.893  1.00 50.40           C  
ANISOU 1951  C3'  DC C   7     5223   6850   7077   -148   -842    506       C  
ATOM   1952  O3'  DC C   7      -4.161 -29.693  33.928  1.00 52.23           O  
ANISOU 1952  O3'  DC C   7     5423   7210   7211   -138   -593    560       O  
ATOM   1953  C2'  DC C   7      -3.867 -28.769  31.678  1.00 46.96           C  
ANISOU 1953  C2'  DC C   7     5091   6281   6471   -233   -971    505       C  
ATOM   1954  C1'  DC C   7      -4.379 -29.817  30.700  1.00 46.76           C  
ANISOU 1954  C1'  DC C   7     5103   6164   6499   -369  -1086    532       C  
ATOM   1955  N1   DC C   7      -4.154 -29.469  29.268  1.00 44.31           N  
ANISOU 1955  N1   DC C   7     5067   5720   6048   -457  -1303    516       N  
ATOM   1956  C2   DC C   7      -3.441 -30.348  28.448  1.00 43.91           C  
ANISOU 1956  C2   DC C   7     5218   5614   5852   -602  -1260    498       C  
ATOM   1957  O2   DC C   7      -3.006 -31.402  28.929  1.00 41.96           O  
ANISOU 1957  O2   DC C   7     4895   5402   5648   -641  -1065    499       O  
ATOM   1958  N3   DC C   7      -3.247 -30.020  27.146  1.00 45.42           N  
ANISOU 1958  N3   DC C   7     5695   5708   5855   -696  -1429    480       N  
ATOM   1959  C4   DC C   7      -3.734 -28.874  26.665  1.00 45.05           C  
ANISOU 1959  C4   DC C   7     5745   5600   5770   -642  -1665    519       C  
ATOM   1960  N4   DC C   7      -3.517 -28.592  25.375  1.00 43.99           N  
ANISOU 1960  N4   DC C   7     5942   5375   5396   -746  -1827    535       N  
ATOM   1961  C5   DC C   7      -4.463 -27.965  27.487  1.00 45.57           C  
ANISOU 1961  C5   DC C   7     5583   5689   6042   -479  -1739    541       C  
ATOM   1962  C6   DC C   7      -4.647 -28.300  28.768  1.00 45.63           C  
ANISOU 1962  C6   DC C   7     5298   5814   6227   -396  -1538    518       C  
ATOM   1963  P    DG C   8      -3.629 -28.938  35.241  1.00 48.78           P  
ANISOU 1963  P    DG C   8     4939   6943   6652      2   -437    507       P  
ATOM   1964  OP1  DG C   8      -3.667 -29.907  36.359  1.00 53.26           O  
ANISOU 1964  OP1  DG C   8     5414   7656   7166      7   -217    608       O  
ATOM   1965  OP2  DG C   8      -4.354 -27.652  35.346  1.00 51.81           O  
ANISOU 1965  OP2  DG C   8     5204   7328   7155    104   -531    388       O  
ATOM   1966  O5'  DG C   8      -2.104 -28.615  34.893  1.00 33.72           O  
ANISOU 1966  O5'  DG C   8     3261   4983   4568     -4   -460    470       O  
ATOM   1967  C5'  DG C   8      -1.186 -29.682  34.723  1.00 36.76           C  
ANISOU 1967  C5'  DG C   8     3758   5335   4874    -83   -388    538       C  
ATOM   1968  C4'  DG C   8       0.063 -29.221  33.998  1.00 36.98           C  
ANISOU 1968  C4'  DG C   8     3979   5257   4816   -122   -428    458       C  
ATOM   1969  O4'  DG C   8      -0.203 -29.100  32.571  1.00 37.65           O  
ANISOU 1969  O4'  DG C   8     4207   5179   4917   -240   -559    452       O  
ATOM   1970  C3'  DG C   8       0.611 -27.855  34.434  1.00 38.14           C  
ANISOU 1970  C3'  DG C   8     4135   5438   4918    -19   -440    337       C  
ATOM   1971  O3'  DG C   8       2.015 -27.906  34.430  1.00 41.27           O  
ANISOU 1971  O3'  DG C   8     4625   5801   5255    -36   -376    272       O  
ATOM   1972  C2'  DG C   8       0.124 -26.945  33.315  1.00 38.58           C  
ANISOU 1972  C2'  DG C   8     4292   5341   5027    -68   -593    317       C  
ATOM   1973  C1'  DG C   8       0.341 -27.879  32.143  1.00 37.75           C  
ANISOU 1973  C1'  DG C   8     4348   5119   4876   -227   -614    377       C  
ATOM   1974  N9   DG C   8      -0.294 -27.458  30.902  1.00 36.94           N  
ANISOU 1974  N9   DG C   8     4389   4881   4767   -306   -794    408       N  
ATOM   1975  C8   DG C   8      -1.289 -26.526  30.750  1.00 39.10           C  
ANISOU 1975  C8   DG C   8     4614   5112   5130   -237   -975    422       C  
ATOM   1976  N7   DG C   8      -1.647 -26.348  29.506  1.00 40.17           N  
ANISOU 1976  N7   DG C   8     4937   5115   5212   -325  -1163    472       N  
ATOM   1977  C5   DG C   8      -0.830 -27.214  28.791  1.00 38.17           C  
ANISOU 1977  C5   DG C   8     4873   4830   4800   -474  -1062    469       C  
ATOM   1978  C6   DG C   8      -0.759 -27.461  27.400  1.00 35.70           C  
ANISOU 1978  C6   DG C   8     4833   4412   4319   -626  -1164    492       C  
ATOM   1979  O6   DG C   8      -1.427 -26.943  26.495  1.00 48.55           O  
ANISOU 1979  O6   DG C   8     6617   5951   5880   -653  -1405    552       O  
ATOM   1980  N1   DG C   8       0.208 -28.417  27.095  1.00 35.06           N  
ANISOU 1980  N1   DG C   8     4849   4333   4137   -749   -966    427       N  
ATOM   1981  C2   DG C   8       1.003 -29.053  28.020  1.00 40.33           C  
ANISOU 1981  C2   DG C   8     5359   5072   4892   -713   -743    372       C  
ATOM   1982  N2   DG C   8       1.881 -29.946  27.541  1.00 33.46           N  
ANISOU 1982  N2   DG C   8     4584   4162   3968   -833   -588    294       N  
ATOM   1983  N3   DG C   8       0.945 -28.829  29.325  1.00 32.59           N  
ANISOU 1983  N3   DG C   8     4150   4195   4038   -565   -685    383       N  
ATOM   1984  C4   DG C   8       0.010 -27.901  29.636  1.00 36.77           C  
ANISOU 1984  C4   DG C   8     4590   4744   4635   -460   -834    422       C  
ATOM   1985  P    DC C   9       2.853 -27.651  35.771  1.00 41.04           P  
ANISOU 1985  P    DC C   9     4504   5922   5166    100   -312    185       P  
ATOM   1986  OP1  DC C   9       2.311 -28.547  36.819  1.00 44.61           O  
ANISOU 1986  OP1  DC C   9     4851   6543   5555    165   -252    302       O  
ATOM   1987  OP2  DC C   9       2.886 -26.189  35.991  1.00 44.74           O  
ANISOU 1987  OP2  DC C   9     4946   6391   5662    177   -358     39       O  
ATOM   1988  O5'  DC C   9       4.323 -28.143  35.375  1.00 41.11           O  
ANISOU 1988  O5'  DC C   9     4597   5828   5195     37   -268    128       O  
ATOM   1989  C5'  DC C   9       4.550 -29.517  35.071  1.00 38.35           C  
ANISOU 1989  C5'  DC C   9     4272   5426   4875    -37   -224    224       C  
ATOM   1990  C4'  DC C   9       5.214 -29.680  33.713  1.00 41.08           C  
ANISOU 1990  C4'  DC C   9     4753   5577   5280   -194   -182    155       C  
ATOM   1991  O4'  DC C   9       4.279 -29.350  32.672  1.00 44.88           O  
ANISOU 1991  O4'  DC C   9     5347   5984   5723   -295   -236    200       O  
ATOM   1992  C3'  DC C   9       6.399 -28.770  33.458  1.00 37.69           C  
ANISOU 1992  C3'  DC C   9     4365   5066   4890   -212   -133    -18       C  
ATOM   1993  O3'  DC C   9       7.581 -29.375  33.961  1.00 39.15           O  
ANISOU 1993  O3'  DC C   9     4460   5244   5172   -169    -88   -102       O  
ATOM   1994  C2'  DC C   9       6.431 -28.663  31.926  1.00 34.83           C  
ANISOU 1994  C2'  DC C   9     4196   4533   4504   -399    -77    -36       C  
ATOM   1995  C1'  DC C   9       4.996 -29.013  31.503  1.00 30.24           C  
ANISOU 1995  C1'  DC C   9     3664   3977   3847   -431   -183    111       C  
ATOM   1996  N1   DC C   9       4.272 -27.901  30.809  1.00 30.72           N  
ANISOU 1996  N1   DC C   9     3854   3981   3838   -466   -285    145       N  
ATOM   1997  C2   DC C   9       4.228 -27.862  29.408  1.00 31.55           C  
ANISOU 1997  C2   DC C   9     4193   3955   3838   -629   -295    159       C  
ATOM   1998  O2   DC C   9       4.803 -28.744  28.760  1.00 31.79           O  
ANISOU 1998  O2   DC C   9     4308   3931   3839   -751   -185    105       O  
ATOM   1999  N3   DC C   9       3.560 -26.852  28.800  1.00 32.44           N  
ANISOU 1999  N3   DC C   9     4443   4000   3883   -645   -433    227       N  
ATOM   2000  C4   DC C   9       2.954 -25.918  29.530  1.00 32.41           C  
ANISOU 2000  C4   DC C   9     4314   4036   3966   -503   -544    253       C  
ATOM   2001  N4   DC C   9       2.308 -24.943  28.884  1.00 33.64           N  
ANISOU 2001  N4   DC C   9     4600   4085   4098   -509   -706    327       N  
ATOM   2002  C5   DC C   9       2.984 -25.939  30.955  1.00 36.50           C  
ANISOU 2002  C5   DC C   9     4577   4698   4591   -344   -500    197       C  
ATOM   2003  C6   DC C   9       3.646 -26.940  31.547  1.00 30.77           C  
ANISOU 2003  C6   DC C   9     3756   4058   3876   -334   -378    159       C  
ATOM   2004  P    DG C  10       8.777 -28.468  34.533  1.00 30.61           P  
ANISOU 2004  P    DG C  10     3288   4163   4180    -92    -85   -300       P  
ATOM   2005  OP1  DG C  10       8.191 -27.185  34.981  1.00 33.98           O  
ANISOU 2005  OP1  DG C  10     3705   4671   4534    -17   -151   -328       O  
ATOM   2006  OP2  DG C  10       9.556 -29.304  35.476  1.00 40.88           O  
ANISOU 2006  OP2  DG C  10     4453   5524   5555     25   -141   -322       O  
ATOM   2007  O5'  DG C  10       9.705 -28.206  33.259  1.00 30.93           O  
ANISOU 2007  O5'  DG C  10     3423   3992   4337   -272     70   -443       O  
ATOM   2008  C5'  DG C  10      10.275 -29.309  32.564  1.00 37.86           C  
ANISOU 2008  C5'  DG C  10     4319   4756   5309   -379    179   -476       C  
ATOM   2009  C4'  DG C  10      10.549 -28.959  31.110  1.00 39.30           C  
ANISOU 2009  C4'  DG C  10     4687   4776   5470   -595    359   -553       C  
ATOM   2010  O4'  DG C  10       9.369 -28.348  30.520  1.00 38.09           O  
ANISOU 2010  O4'  DG C  10     4723   4640   5108   -651    292   -403       O  
ATOM   2011  C3'  DG C  10      11.690 -27.970  30.884  1.00 40.25           C  
ANISOU 2011  C3'  DG C  10     4783   4781   5729   -662    503   -748       C  
ATOM   2012  O3'  DG C  10      12.406 -28.334  29.721  1.00 45.86           O  
ANISOU 2012  O3'  DG C  10     5595   5339   6492   -862    741   -866       O  
ATOM   2013  C2'  DG C  10      10.957 -26.648  30.691  1.00 38.06           C  
ANISOU 2013  C2'  DG C  10     4647   4504   5311   -677    447   -656       C  
ATOM   2014  C1'  DG C  10       9.720 -27.110  29.943  1.00 38.84           C  
ANISOU 2014  C1'  DG C  10     4942   4630   5185   -743    377   -461       C  
ATOM   2015  N9   DG C  10       8.591 -26.200  30.074  1.00 37.63           N  
ANISOU 2015  N9   DG C  10     4860   4523   4917   -678    211   -320       N  
ATOM   2016  C8   DG C  10       8.070 -25.693  31.239  1.00 33.56           C  
ANISOU 2016  C8   DG C  10     4180   4131   4440   -492     63   -300       C  
ATOM   2017  N7   DG C  10       7.056 -24.895  31.050  1.00 31.58           N  
ANISOU 2017  N7   DG C  10     4009   3870   4121   -468    -59   -195       N  
ATOM   2018  C5   DG C  10       6.895 -24.871  29.671  1.00 37.52           C  
ANISOU 2018  C5   DG C  10     5017   4485   4755   -643    -22   -111       C  
ATOM   2019  C6   DG C  10       5.952 -24.178  28.877  1.00 33.39           C  
ANISOU 2019  C6   DG C  10     4686   3877   4124   -686   -158     33       C  
ATOM   2020  O6   DG C  10       5.044 -23.422  29.250  1.00 33.59           O  
ANISOU 2020  O6   DG C  10     4654   3913   4196   -570   -333    100       O  
ATOM   2021  N1   DG C  10       6.138 -24.429  27.518  1.00 34.60           N  
ANISOU 2021  N1   DG C  10     5123   3920   4104   -883    -84     88       N  
ATOM   2022  C2   DG C  10       7.111 -25.248  26.996  1.00 38.25           C  
ANISOU 2022  C2   DG C  10     5649   4356   4526  -1027    138    -19       C  
ATOM   2023  N2   DG C  10       7.134 -25.368  25.661  1.00 36.50           N  
ANISOU 2023  N2   DG C  10     5735   4046   4086  -1220    207     29       N  
ATOM   2024  N3   DG C  10       8.000 -25.905  27.731  1.00 38.11           N  
ANISOU 2024  N3   DG C  10     5412   4393   4674   -981    274   -173       N  
ATOM   2025  C4   DG C  10       7.833 -25.669  29.055  1.00 38.01           C  
ANISOU 2025  C4   DG C  10     5146   4490   4807   -783    163   -194       C  
ATOM   2026  P    DT C  11      13.926 -27.857  29.522  1.00 49.46           P  
ANISOU 2026  P    DT C  11     5933   5644   7214   -952    971  -1132       P  
ATOM   2027  OP1  DT C  11      14.700 -29.036  29.076  1.00 54.46           O  
ANISOU 2027  OP1  DT C  11     6480   6191   8021  -1028   1133  -1288       O  
ATOM   2028  OP2  DT C  11      14.335 -27.117  30.737  1.00 46.97           O  
ANISOU 2028  OP2  DT C  11     5396   5385   7067   -777    823  -1215       O  
ATOM   2029  O5'  DT C  11      13.843 -26.816  28.314  1.00 45.61           O  
ANISOU 2029  O5'  DT C  11     5731   5035   6563  -1175   1174  -1099       O  
ATOM   2030  C5'  DT C  11      13.882 -25.423  28.572  1.00 43.83           C  
ANISOU 2030  C5'  DT C  11     5519   4760   6373  -1161   1152  -1087       C  
ATOM   2031  C4'  DT C  11      13.187 -24.654  27.464  1.00 46.61           C  
ANISOU 2031  C4'  DT C  11     6227   5030   6455  -1325   1214   -901       C  
ATOM   2032  O4'  DT C  11      11.806 -24.472  27.815  1.00 45.42           O  
ANISOU 2032  O4'  DT C  11     6148   4997   6112  -1185    916   -680       O  
ATOM   2033  C3'  DT C  11      13.739 -23.255  27.217  1.00 47.25           C  
ANISOU 2033  C3'  DT C  11     6371   4935   6648  -1430   1365   -938       C  
ATOM   2034  O3'  DT C  11      14.516 -23.245  26.034  1.00 48.41           O  
ANISOU 2034  O3'  DT C  11     6707   4926   6759  -1697   1721  -1005       O  
ATOM   2035  C2'  DT C  11      12.500 -22.354  27.081  1.00 46.31           C  
ANISOU 2035  C2'  DT C  11     6464   4812   6319  -1380   1142   -679       C  
ATOM   2036  C1'  DT C  11      11.322 -23.319  27.188  1.00 45.13           C  
ANISOU 2036  C1'  DT C  11     6352   4848   5948  -1266    898   -531       C  
ATOM   2037  N1   DT C  11      10.216 -22.785  28.013  1.00 44.58           N  
ANISOU 2037  N1   DT C  11     6198   4873   5870  -1063    597   -408       N  
ATOM   2038  C2   DT C  11       9.128 -22.209  27.396  1.00 44.43           C  
ANISOU 2038  C2   DT C  11     6410   4804   5669  -1080    436   -192       C  
ATOM   2039  O2   DT C  11       9.017 -22.117  26.188  1.00 39.45           O  
ANISOU 2039  O2   DT C  11     6090   4066   4832  -1255    503    -70       O  
ATOM   2040  N3   DT C  11       8.163 -21.741  28.253  1.00 45.03           N  
ANISOU 2040  N3   DT C  11     6341   4961   5808   -880    184   -133       N  
ATOM   2041  C4   DT C  11       8.180 -21.791  29.633  1.00 41.16           C  
ANISOU 2041  C4   DT C  11     5541   4617   5482   -684    105   -263       C  
ATOM   2042  O4   DT C  11       7.268 -21.347  30.319  1.00 45.54           O  
ANISOU 2042  O4   DT C  11     5985   5246   6071   -526    -81   -226       O  
ATOM   2043  C5   DT C  11       9.349 -22.405  30.202  1.00 39.14           C  
ANISOU 2043  C5   DT C  11     5102   4419   5350   -678    254   -457       C  
ATOM   2044  C6   DT C  11      10.303 -22.868  29.387  1.00 41.70           C  
ANISOU 2044  C6   DT C  11     5524   4642   5679   -856    477   -524       C  
ATOM   2045  P    DA C  12      15.504 -22.017  25.742  1.00 46.66           P  
ANISOU 2045  P    DA C  12     6494   4475   6758  -1862   2006  -1108       P  
ATOM   2046  OP1  DA C  12      16.485 -22.448  24.721  1.00 54.74           O  
ANISOU 2046  OP1  DA C  12     7615   5388   7797  -2125   2433  -1259       O  
ATOM   2047  OP2  DA C  12      15.973 -21.528  27.057  1.00 47.80           O  
ANISOU 2047  OP2  DA C  12     6257   4629   7276  -1669   1859  -1288       O  
ATOM   2048  O5'  DA C  12      14.550 -20.896  25.119  1.00 49.65           O  
ANISOU 2048  O5'  DA C  12     7238   4757   6870  -1925   1904   -796       O  
ATOM   2049  C5'  DA C  12      13.779 -21.179  23.965  1.00 54.78           C  
ANISOU 2049  C5'  DA C  12     8299   5425   7091  -2058   1899   -562       C  
ATOM   2050  C4'  DA C  12      12.905 -19.991  23.609  1.00 57.38           C  
ANISOU 2050  C4'  DA C  12     8910   5634   7258  -2058   1715   -266       C  
ATOM   2051  O4'  DA C  12      11.784 -19.921  24.523  1.00 44.96           O  
ANISOU 2051  O4'  DA C  12     7176   4192   5717  -1784   1295   -176       O  
ATOM   2052  C3'  DA C  12      13.612 -18.636  23.678  1.00 58.08           C  
ANISOU 2052  C3'  DA C  12     8982   5469   7618  -2147   1896   -281       C  
ATOM   2053  O3'  DA C  12      13.484 -17.964  22.439  1.00 62.73           O  
ANISOU 2053  O3'  DA C  12    10031   5872   7933  -2376   2044    -24       O  
ATOM   2054  C2'  DA C  12      12.904 -17.882  24.812  1.00 53.56           C  
ANISOU 2054  C2'  DA C  12     8176   4909   7266  -1879   1535   -253       C  
ATOM   2055  C1'  DA C  12      11.556 -18.585  24.905  1.00 51.96           C  
ANISOU 2055  C1'  DA C  12     8038   4920   6786  -1710   1177    -91       C  
ATOM   2056  N9   DA C  12      11.003 -18.590  26.261  1.00 49.69           N  
ANISOU 2056  N9   DA C  12     7401   4784   6694  -1427    889   -189       N  
ATOM   2057  C8   DA C  12      11.581 -19.120  27.380  1.00 45.50           C  
ANISOU 2057  C8   DA C  12     6501   4402   6384  -1292    899   -447       C  
ATOM   2058  N7   DA C  12      10.857 -18.988  28.466  1.00 39.78           N  
ANISOU 2058  N7   DA C  12     5562   3817   5737  -1054    630   -473       N  
ATOM   2059  C5   DA C  12       9.725 -18.327  28.032  1.00 40.48           C  
ANISOU 2059  C5   DA C  12     5850   3828   5703  -1025    436   -240       C  
ATOM   2060  C6   DA C  12       8.569 -17.889  28.705  1.00 44.10           C  
ANISOU 2060  C6   DA C  12     6201   4355   6201   -819    146   -178       C  
ATOM   2061  N6   DA C  12       8.367 -18.067  30.015  1.00 40.85           N  
ANISOU 2061  N6   DA C  12     5476   4136   5909   -612     33   -347       N  
ATOM   2062  N1   DA C  12       7.626 -17.258  27.977  1.00 45.68           N  
ANISOU 2062  N1   DA C  12     6632   4415   6312   -833    -23     57       N  
ATOM   2063  C2   DA C  12       7.835 -17.081  26.665  1.00 48.82           C  
ANISOU 2063  C2   DA C  12     7391   4632   6526  -1044     81    248       C  
ATOM   2064  N3   DA C  12       8.878 -17.449  25.923  1.00 51.03           N  
ANISOU 2064  N3   DA C  12     7838   4855   6698  -1268    386    218       N  
ATOM   2065  C4   DA C  12       9.797 -18.072  26.674  1.00 50.09           C  
ANISOU 2065  C4   DA C  12     7436   4863   6734  -1244    561    -48       C  
ATOM   2066  P    DA C  13      14.362 -16.654  22.140  1.00 73.18           P  
ANISOU 2066  P    DA C  13    11437   6872   9498  -2571   2359      0       P  
ATOM   2067  OP1  DA C  13      14.814 -16.721  20.732  1.00 78.87           O  
ANISOU 2067  OP1  DA C  13    12599   7487   9880  -2902   2744    130       O  
ATOM   2068  OP2  DA C  13      15.362 -16.521  23.221  1.00 72.98           O  
ANISOU 2068  OP2  DA C  13    10915   6816   9997  -2492   2481   -354       O  
ATOM   2069  O5'  DA C  13      13.308 -15.469  22.288  1.00 63.77           O  
ANISOU 2069  O5'  DA C  13    10389   5528   8312  -2433   1994    298       O  
ATOM   2070  C5'  DA C  13      12.021 -15.611  21.713  1.00 66.97           C  
ANISOU 2070  C5'  DA C  13    11121   6009   8317  -2363   1653    606       C  
ATOM   2071  C4'  DA C  13      11.095 -14.510  22.184  1.00 70.00           C  
ANISOU 2071  C4'  DA C  13    11473   6243   8879  -2165   1276    791       C  
ATOM   2072  O4'  DA C  13      10.564 -14.839  23.497  1.00 67.39           O  
ANISOU 2072  O4'  DA C  13    10699   6118   8788  -1864    985    586       O  
ATOM   2073  C3'  DA C  13      11.749 -13.135  22.324  1.00 73.25           C  
ANISOU 2073  C3'  DA C  13    11854   6311   9668  -2248   1450    806       C  
ATOM   2074  O3'  DA C  13      10.860 -12.141  21.849  1.00 77.48           O  
ANISOU 2074  O3'  DA C  13    12687   6614  10138  -2211   1178   1160       O  
ATOM   2075  C2'  DA C  13      11.970 -13.017  23.829  1.00 69.70           C  
ANISOU 2075  C2'  DA C  13    10847   5948   9689  -2011   1344    458       C  
ATOM   2076  C1'  DA C  13      10.746 -13.738  24.358  1.00 65.73           C  
ANISOU 2076  C1'  DA C  13    10228   5732   9014  -1748    934    479       C  
ATOM   2077  N9   DA C  13      10.903 -14.227  25.721  1.00 59.23           N  
ANISOU 2077  N9   DA C  13     8929   5140   8434  -1535    853    146       N  
ATOM   2078  C8   DA C  13      12.010 -14.813  26.268  1.00 56.81           C  
ANISOU 2078  C8   DA C  13     8348   4945   8293  -1569   1089   -163       C  
ATOM   2079  N7   DA C  13      11.860 -15.152  27.527  1.00 54.03           N  
ANISOU 2079  N7   DA C  13     7627   4806   8095  -1334    907   -388       N  
ATOM   2080  C5   DA C  13      10.566 -14.759  27.824  1.00 55.45           C  
ANISOU 2080  C5   DA C  13     7828   5021   8219  -1148    574   -237       C  
ATOM   2081  C6   DA C  13       9.796 -14.838  29.001  1.00 54.71           C  
ANISOU 2081  C6   DA C  13     7454   5129   8204   -881    306   -357       C  
ATOM   2082  N6   DA C  13      10.246 -15.367  30.143  1.00 52.26           N  
ANISOU 2082  N6   DA C  13     6819   5041   7995   -749    305   -633       N  
ATOM   2083  N1   DA C  13       8.538 -14.353  28.957  1.00 55.32           N  
ANISOU 2083  N1   DA C  13     7602   5168   8248   -756     38   -182       N  
ATOM   2084  C2   DA C  13       8.088 -13.824  27.813  1.00 57.31           C  
ANISOU 2084  C2   DA C  13     8196   5188   8390   -872    -14    114       C  
ATOM   2085  N3   DA C  13       8.717 -13.695  26.647  1.00 59.71           N  
ANISOU 2085  N3   DA C  13     8833   5300   8556  -1122    199    285       N  
ATOM   2086  C4   DA C  13       9.964 -14.187  26.722  1.00 58.61           C  
ANISOU 2086  C4   DA C  13     8601   5212   8456  -1259    518     84       C  
ATOM   2087  P    DG C  14      11.344 -10.620  21.673  1.00 91.42           P  
ANISOU 2087  P    DG C  14    14559   7936  12240  -2332   1329   1301       P  
ATOM   2088  OP1  DG C  14      11.074 -10.251  20.268  1.00 97.15           O  
ANISOU 2088  OP1  DG C  14    15897   8463  12552  -2545   1362   1747       O  
ATOM   2089  OP2  DG C  14      12.712 -10.472  22.220  1.00 90.77           O  
ANISOU 2089  OP2  DG C  14    14150   7779  12560  -2452   1744    957       O  
ATOM   2090  O5'  DG C  14      10.334  -9.803  22.603  1.00 79.54           O  
ANISOU 2090  O5'  DG C  14    12791   6339  11092  -2012    867   1303       O  
ATOM   2091  C5'  DG C  14       8.931  -9.962  22.425  1.00 78.79           C  
ANISOU 2091  C5'  DG C  14    12829   6337  10770  -1818    401   1528       C  
ATOM   2092  C4'  DG C  14       8.159  -9.255  23.524  1.00 78.10           C  
ANISOU 2092  C4'  DG C  14    12364   6187  11122  -1513     55   1398       C  
ATOM   2093  O4'  DG C  14       8.262 -10.016  24.757  1.00 74.39           O  
ANISOU 2093  O4'  DG C  14    11416   6059  10789  -1337     58    994       O  
ATOM   2094  C3'  DG C  14       8.647  -7.842  23.846  1.00 80.88           C  
ANISOU 2094  C3'  DG C  14    12613   6135  11983  -1532    148   1366       C  
ATOM   2095  O3'  DG C  14       7.539  -6.973  24.031  1.00 83.31           O  
ANISOU 2095  O3'  DG C  14    12892   6235  12527  -1313   -263   1514       O  
ATOM   2096  C2'  DG C  14       9.434  -8.029  25.141  1.00 77.46           C
[truncated: 52,084 more chars]
