# Supplementary material for: Structural basis of DNA recognition by PCG2 reveals a novel DNA binding mode for winged helix-turn-helix domains
Source: Nucleic Acids Res. 2014 Dec 29;43(2):1231–40. doi: 10.1093/nar/gku1351 (PMC4333399; doi:10.1093/nar/gku1351)
Supplement: SUPPLEMENTARY DATA [file supp_gku1351_nar-02719-h-2014-File011.zip › r4ux5sf.ent]

data_r4ux5sf
# 
_audit.revision_id     1_0 
_audit.creation_date   ? 
_audit.update_record   'Initial release' 
# 
_cell.entry_id      4ux5 
_cell.length_a      117.3600 
_cell.length_b      117.3600 
_cell.length_c      65.8900 
_cell.angle_alpha   90.0000 
_cell.angle_beta    90.0000 
_cell.angle_gamma   90.0000 
# 
_diffrn.id                  1 
_diffrn.crystal_id          1 
_diffrn.ambient_temp        ? 
_diffrn.crystal_treatment   ? 
_diffrn.details             ? 
# 
_diffrn_radiation_wavelength.id           1 
_diffrn_radiation_wavelength.wavelength   0.97919 
# 
_diffrn_reflns.diffrn_id         1 
_diffrn_reflns.pdbx_d_res_high   2.274 
_diffrn_reflns.pdbx_d_res_low    82.986 
_diffrn_reflns.limit_h_max       51 
_diffrn_reflns.limit_h_min       0 
_diffrn_reflns.limit_k_max       36 
_diffrn_reflns.limit_k_min       0 
_diffrn_reflns.limit_l_max       28 
_diffrn_reflns.limit_l_min       0 
_diffrn_reflns.number            21702 
_diffrn_reflns.pdbx_number_obs   21702 
# 
_entry.id   4ux5 
# 
_exptl_crystal.id   1 
# 
_reflns_scale.group_code   1 
# 
_symmetry.entry_id               4ux5 
_symmetry.space_group_name_H-M   'P 4 21 2' 
_symmetry.Int_Tables_number      90 
# 
loop_
_symmetry_equiv.id 
_symmetry_equiv.pos_as_xyz 
1 'X,  Y,  Z'           
2 '-Y+1/2,  X+1/2,  Z'  
3 'Y+1/2,  -X+1/2,  Z'  
4 'X+1/2,  -Y+1/2,  -Z' 
5 '-X+1/2,  Y+1/2,  -Z' 
6 '-X,  -Y,  Z'         
7 'Y,  X,  -Z'          
8 '-Y,  -X,  -Z'        
# 
#
loop_
_refln.crystal_id
_refln.wavelength_id
_refln.scale_group_code
_refln.index_h
_refln.index_k
_refln.index_l
_refln.status
_refln.F_meas_au
_refln.F_meas_sigma_au
_refln.intensity_meas
_refln.intensity_sigma
_refln.pdbx_anom_difference
_refln.pdbx_anom_difference_sigma
1 1 1    2    1    1 o  190.695   7.1259  1390.06   98.928 115.9692 14.25184 
1 1 1    2    1    3 o  897.738   19.559 30858.94  1341.10 -51.73273 39.11899 
1 1 1    2    1    4 f  854.284   17.021 27930.89  1110.98 -4.499146 34.04135 
1 1 1    2    1    6 o  355.538   6.4784  4831.89  175.581 -8.487732 12.95689 
1 1 1    2    1    7 o  1568.28   33.252 94559.82  3979.89 -0.3808594E-01 66.50418 
1 1 1    2    1    8 o  727.095   13.905 20228.80  768.195 17.40625 27.80968 
1 1 1    2    1    9 o  153.590   5.0387  901.716   59.111 -1.548904 10.07741 
1 1 1    2    1   10 o  367.067   7.6951  5152.28  215.066 -1.562714 15.39025 
1 1 1    2    1   11 o  283.617   7.5762  3075.89  163.005 12.56546 15.15245 
1 1 1    2    1   12 o  655.818   12.832 16461.23  642.648 -30.73792 25.66330 
1 1 1    2    1   13 o  1281.74   29.079 63155.30  2812.44 12.70801 58.15816 
1 1 1    2    1   14 o  792.757   23.129 24095.35  1385.85 -0.4829102 46.25880 
1 1 1    2    1   15 o  1195.58   29.340 54924.12  2673.93 -21.82654 58.67949 
1 1 1    2    1   16 o  482.691   8.7332  8909.22  318.427 1.986176 17.46636 
1 1 1    2    1   17 o  197.916   9.9938  1498.32  148.210 -11.17615 19.98759 
1 1 1    2    1   18 o  422.878   10.702  6842.58  345.782 9.556030 21.40494 
1 1 1    2    1   19 o  1289.77   23.359 64010.47  2296.02 -4.247314 46.71840 
1 1 1    2    1   20 o  846.027   14.762 27460.71  952.315 -7.589661 29.52445 
1 1 1    2    1   21 o  563.871   11.367 12194.52  488.893 7.743286 22.73430 
1 1 1    2    1   22 f  119.331   11.085  551.313   98.537 13.63055 22.17022 
1 1 1    2    1   23 o  462.234   11.616  8226.29  409.557 8.226227 23.23157 
1 1 1    2    1   24 o  284.283   9.0129  3106.90  195.286 -11.76935 18.02585 
1 1 1    2    1   25 f  254.997   8.7079  2502.18  169.424 -5.029221 17.41574 
1 1 1    2    1   26 o  300.495   9.3767  3485.36  214.821 -1.477966 18.75335 
1 1 1    2    1   27 o  171.514   8.9438  1139.86  116.207 -5.803558 17.88754 
1 1 1    2    1   28 o   81.049   14.910  268.177   90.142 1.197708 29.81912 
1 1 1    3    1    2 o  460.156   8.6354  8095.20  303.691 -2.032288 17.27088 
1 1 1    3    1    4 o  827.799   16.476 26223.14  1036.21 -5.524658 32.95161 
1 1 1    3    1    5 o  841.451   14.533 27087.25  932.099 20.85864 29.06680 
1 1 1    3    1    6 o  1938.46   80.317 147310.30 10698.27 -105.8546 160.6350 
1 1 1    3    1    7 o  939.101   16.489 33754.66  1182.87 -34.97369 32.97839 
1 1 1    3    1    8 o  739.594   14.697 20933.61  822.461 -3.923523 29.39479 
1 1 1    3    1    9 o  627.937   12.995 15090.09  622.481 8.770996 25.99059 
1 1 1    3    1   10 f  286.567   5.9241  3139.49  129.662 -5.361603 11.84826 
1 1 1    3    1   11 o  1204.20   23.580 55730.55  2162.42 33.79431 47.16080 
1 1 1    3    1   12 o  1032.15   23.170 40906.59  1825.57 20.28992 46.34034 
1 1 1    3    1   13 o  543.664   10.818 11305.15  449.388 15.61237 21.63697 
1 1 1    3    1   14 o  696.904   17.821 18596.83  944.325 30.71893 35.64202 
1 1 1    3    1   15 o  1455.92   32.080 81533.86  3546.41 39.98486 64.16067 
1 1 1    3    1   16 o  732.103   15.121 20519.03  843.735 -25.30505 30.24294 
1 1 1    3    1   17 o  870.601   20.435 29078.09  1348.42 22.44940 40.87051 
1 1 1    3    1   18 o  445.804   12.587  7608.07  424.851 -14.54636 25.17407 
1 1 1    3    1   19 o  150.673   10.544  873.029  120.045 1.457016 21.08852 
1 1 1    3    1   20 o  752.663   10.999 21697.69  631.496 -10.90399 21.99713 
1 1 1    3    1   21 o  117.967   13.715  541.456  119.600 -2.470772 27.42934 
1 1 1    3    1   22 o  513.612   10.791 10128.71  421.602 13.31326 21.58258 
1 1 1    3    1   23 o  567.702   12.101 12417.03  522.750 -5.097778 24.20170 
1 1 1    3    1   24 o  331.071   9.0603  4214.27  228.788 15.43341 18.12065 
1 1 1    3    1   25 o  273.087   10.039  2876.33  208.697 -15.37720 20.07779 
1 1 1    3    1   26 o  377.584   11.749  5534.31  337.299 23.34641 23.49831 
1 1 1    3    1   27 o  147.303   10.251  845.165  113.109 -7.630081 20.50164 
1 1 1    3    1   28 o  375.022   10.375  5472.73  295.994 -8.906097 20.75079 
1 1 1    3    2    2 o  205.428   5.3499  1613.01   83.973 8.745087 10.69978 
1 1 1    3    2    3 o  504.003   10.227  9712.87  393.792 -21.51031 20.45341 
1 1 1    3    2    5 o  1339.39   27.117 68808.47  2770.56 -15.23596 54.23400 
1 1 1    3    2    6 o  1450.93   30.479 80826.15  3376.23 7.749512 60.95900 
1 1 1    3    2    7 o  1219.84   21.369 57011.56  1984.05 -8.094604 42.73766 
1 1 1    3    2    8 o  699.724   13.607 18734.34  724.735 -1.521545 27.21385 
1 1 1    3    2    9 o  981.257   17.632 36892.82  1316.23 1.155396 35.26367 
1 1 1    3    2   10 o  471.332   8.5167  8496.21  305.965 -11.28738 17.03344 
1 1 1    3    2   11 o  586.471   13.533 13169.06  605.433 0.6613159 27.06584 
1 1 1    3    2   12 o  1144.46   21.942 50265.11  1911.72 -41.10974 43.88332 
1 1 1    3    2   13 o  1098.38   22.194 46263.41  1847.02 9.781860 44.38742 
1 1 1    3    2   14 o  515.254   9.5184 10151.61  371.947 -5.729797 19.03679 
1 1 1    3    2   15 o  1074.81   25.707 44335.70  2108.31 -54.42017 51.41404 
1 1 1    3    2   16 o  706.319   16.309 19103.90  866.475 3.702271 32.61888 
1 1 1    3    2   17 o  270.928   8.1899  2806.97  169.339 -4.548798 16.37972 
1 1 1    3    2   18 o  793.890   19.124 24181.94  1157.09 -9.545166 38.24876 
1 1 1    3    2   19 o  976.766   17.501 36604.97  1303.62 -4.642212 35.00131 
1 1 1    3    2   20 o  651.679   14.285 16290.69  706.884 -13.32666 28.56964 
1 1 1    3    2   21 o  574.519   11.569 12662.28  506.782 2.188049 23.13714 
1 1 1    3    2   22 o  621.875   11.803 14863.61  560.196 -8.182007 23.60538 
1 1 1    3    2   23 o  523.916   11.494 10568.02  459.388 -14.12683 22.98820 
1 1 1    3    2   24 o  266.804   9.5959  2739.00  195.071 12.47897 19.19182 
1 1 1    3    2   25 o  227.729   9.6820  1998.92  167.551 8.695190 19.36392 
1 1 1    3    2   26 o   56.835   16.653  124.937   92.667 35.82232 33.30690 
1 1 1    3    2   27 o  295.467   10.902  3392.67  244.529 -0.5389709 21.80407 
1 1 1    3    2   28 f  173.344   9.3615  1168.52  122.579 10.29285 18.72291 
1 1 1    4    1    1 o  340.768   7.0976  4438.99  184.842 -5.503784 14.19522 
1 1 1    4    1    3 o  528.664   10.188 10686.58  411.577 -12.42456 20.37665 
1 1 1    4    1    4 o  430.887   8.3273  7097.92  274.227 -2.700531 16.65455 
1 1 1    4    1    5 o  1208.07   26.827 55973.05  2472.11 -28.67029 53.65425 
1 1 1    4    1    6 o  760.655   13.934 22133.67  807.294 9.261536 27.86721 
1 1 1    4    1    7 o  602.130   11.456 13866.20  525.839 15.47083 22.91246 
1 1 1    4    1    8 o  513.484   10.230 10083.59  401.432 -2.310120 20.46013 
1 1 1    4    1    9 o  883.594   17.574 29915.94  1184.14 12.47504 35.14743 
1 1 1    4    1   10 o  481.047   10.094  8852.76  369.959 -8.887756 20.18757 
1 1 1    4    1   11 o  214.156   6.0119  1753.39   98.337 21.35843 12.02374 
1 1 1    4    1   12 o  1253.51   29.706 60496.63  2812.40 -3.659302 59.41182 
1 1 1    4    1   13 o  936.566   19.059 33606.99  1363.43 -7.071838 38.11721 
1 1 1    4    1   14 o  693.177   17.620 18397.76  930.135 -14.40118 35.23975 
1 1 1    4    1   15 o  864.868   18.360 28648.14  1211.66 0.4714355 36.71935 
1 1 1    4    1   16 o  1143.31   24.486 50189.18  2137.19 -9.430298 48.97101 
1 1 1    4    1   17 o  431.951   11.678  7139.53  379.129 25.17239 23.35602 
1 1 1    4    1   18 o  475.294   12.730  8648.53  460.263 7.823456 25.45973 
1 1 1    4    1   19 o  979.425   18.056 36815.69  1350.24 1.782043 36.11170 
1 1 1    4    1   20 o  817.371   12.216 25604.04  762.664 -8.514282 24.43257 
1 1 1    4    1   21 f  167.048   11.581  1075.40  144.832 22.74121 23.16263 
1 1 1    4    1   22 o  388.953   9.9166  5805.06  294.214 -12.21805 19.83316 
1 1 1    4    1   23 o  141.095   10.819  770.116  114.661 13.93243 21.63701 
1 1 1    4    1   24 o  198.273   10.508  1518.01  153.987 -23.49106 21.01529 
1 1 1    4    1   25 o  684.265   14.179 18224.53  737.308 14.58917 28.35708 
1 1 1    4    1   26 o  221.306   10.275  1894.42  172.564 5.889023 20.54988 
1 1 1    4    1   27 o  177.075   9.8035  1218.11  130.881 -9.347168 19.60701 
1 1 1    4    1   28 o  179.003   9.3606  1246.06  126.762 -2.422867 18.72130 
1 1 1    4    2    1 o  1175.87   71.911 55314.50  8111.69 0.000000 143.8225 
1 1 1    4    2    2 o  1108.80   67.623 48958.33  7193.25 0.000000 135.2469 
1 1 1    4    2    3 o  1784.57  114.854 135120.50 19644.40 0.000000 229.7073 
1 1 1    4    2    4 o  1702.93  108.523 121771.50 17715.68 0.000000 217.0452 
1 1 1    4    2    5 o  708.541   12.080 19199.87  653.122 -6.788025 24.15931 
1 1 1    4    2    6 f  220.169   5.9016  1852.86   99.210 -1.920990 11.80321 
1 1 1    4    2    7 o  864.934   16.110 28632.63  1060.82 -5.362488 32.21943 
1 1 1    4    2    8 f  630.859   12.508 15225.83  601.009 -7.502258 25.01615 
1 1 1    4    2    9 o  828.309   15.983 26278.17  1006.98 4.693726 31.96610 
1 1 1    4    2   10 o  955.187   16.319 34962.95  1186.57 -8.769592 32.63814 
1 1 1    4    2   11 o  187.258   8.4737  1340.99  115.898 36.58017 16.94736 
1 1 1    4    2   12 o  664.258   16.323 16900.65  822.066 -20.59387 32.64537 
1 1 1    4    2   13 o  892.762   17.766 30525.38  1202.79 1.942505 35.53163 
1 1 1    4    2   14 o  1230.16   25.126 58056.30  2356.62 -14.42322 50.25299 
1 1 1    4    2   15 f  946.216   24.773 34352.53  1789.64 -21.27783 49.54573 
1 1 1    4    2   16 o  388.512   9.3802  5772.49  278.444 5.204376 18.76037 
1 1 1    4    2   17 o  248.565   8.8403  2362.97  167.586 -3.830872 17.68064 
1 1 1    4    2   18 o  576.310   15.329 12725.81  674.781 -6.434143 30.65751 
1 1 1    4    2   19 o  1008.76   20.478 39100.09  1568.77 1.479126 40.95565 
1 1 1    4    2   20 o  706.840   17.582 19205.60  947.233 -6.604797 35.16385 
1 1 1    4    2   21 o  539.376   11.735 11162.45  480.612 -10.11121 23.46970 
1 1 1    4    2   22 o  545.657   11.333 11439.05  470.194 3.002808 22.66668 
1 1 1    4    2   23 o  290.466   10.513  3244.60  231.957 17.62036 21.02677 
1 1 1    4    2   24 o  210.753   9.4414  1708.78  151.268 0.4443359E-01 18.88279 
1 1 1    4    2   25 o  234.622   9.7476  2122.22  173.824 12.28522 19.49513 
1 1 1    4    2   26 o  285.782   9.7791  3155.90  212.691 7.576538 19.55829 
1 1 1    4    2   27 f  145.852   11.585  833.140  126.430 6.303482 23.17094 
1 1 1    4    2   28 o  172.860   11.387  1171.82  148.068 5.629150 22.77416 
1 1 1    4    3    1 o  794.020   13.240 24115.62  802.583 3.569885 26.48012 
1 1 1    4    3    2 o  322.667   5.5450  3979.52  136.676 15.00681 11.09002 
1 1 1    4    3    3 o  928.680   18.565 33016.73  1317.23 -3.315063 37.13030 
1 1 1    4    3    4 o  555.521   12.132 11802.48  513.664 14.10815 24.26307 
1 1 1    4    3    5 o  1302.94   25.011 65080.18  2488.80 9.276855 50.02122 
1 1 1    4    3    6 o  366.158   6.3771  5124.87  178.213 -19.06570 12.75423 
1 1 1    4    3    7 o  1458.26   26.770 81606.40  2977.57 -2.592407 53.54079 
1 1 1    4    3    8 o  912.316   16.582 31869.27  1150.51 8.354248 33.16476 
1 1 1    4    3    9 o  472.345   10.109  8534.25  362.721 12.83887 20.21784 
1 1 1    4    3   10 o  538.377   10.632 11090.03  435.185 8.561523 21.26368 
1 1 1    4    3   11 o  1096.29   23.098 46176.98  1929.10 12.42358 46.19675 
1 1 1    4    3   12 o  199.154   7.9124  1516.51  116.271 18.39282 15.82473 
1 1 1    4    3   13 o  130.279   10.844  653.389  104.173 1.845215 21.68881 
1 1 1    4    3   14 o  1201.46   25.157 55376.60  2288.10 -20.54639 50.31458 
1 1 1    4    3   15 o  1014.02   21.412 39413.43  1658.22 -16.67413 42.82487 
1 1 1    4    3   16 o  1029.17   20.904 40615.80  1623.19 -17.66364 41.80836 
1 1 1    4    3   17 o  432.679   12.955  7166.18  427.941 13.69434 25.90984 
1 1 1    4    3   18 o  352.690   11.240  4760.37  301.574 11.08533 22.47997 
1 1 1    4    3   19 o  728.462   16.905 20355.54  932.444 -27.46973 33.80995 
1 1 1    4    3   20 o  466.100   10.059  8318.68  356.699 3.515472 20.11750 
1 1 1    4    3   21 o  250.012   10.172  2395.96  192.115 -5.648849 20.34423 
1 1 1    4    3   22 f  554.480   14.175 11848.72  598.003 -13.39374 28.34923 
1 1 1    4    3   23 o  531.247   12.494 10883.06  506.150 -6.074829 24.98734 
1 1 1    4    3   24 o  313.300   9.7885  3778.54  233.868 -13.41699 19.57698 
1 1 1    4    3   25 f  271.903   10.071  2852.07  208.145 -11.44339 20.14231 
1 1 1    4    3   26 o  260.349   10.176  2621.74  201.305 -1.957397 20.35164 
1 1 1    4    3   27 o  202.449   10.167  1589.44  155.713 13.00748 20.33488 
1 1 1    4    3   28 o  267.689   10.753  2793.41  218.229 -1.629791 21.50565 
1 1 1    5    1    1 o  993.647   23.046 37833.13  1749.10 8.884216 46.09204 
1 1 1    5    1    2 o  488.706   9.0874  9131.26  339.414 -0.6946106 18.17485 
1 1 1    5    1    3 o  220.925   6.6062  1865.69  111.457 12.51788 13.21231 
1 1 1    5    1    4 o  1127.22   29.413 48768.11  2531.36 11.30359 58.82596 
1 1 1    5    1    5 o  833.500   14.808 26578.99  943.080 -11.34845 29.61599 
1 1 1    5    1    7 o  1858.19   49.030 133730.70  6811.34 -30.44153 98.06010 
1 1 1    5    1    8 o  216.307   6.1716  1788.59  101.515 -4.526672 12.34315 
1 1 1    5    1    9 o  519.635   10.935 10330.39  433.798 2.644958 21.87038 
1 1 1    5    1   10 o  843.234   17.307 27258.28  1112.85 9.777771 34.61338 
1 1 1    5    1   11 o  525.156   11.842 10554.67  475.176 -1.456238 23.68453 
1 1 1    5    1   12 f  275.921   8.2054  2911.17  171.897 15.04498 16.41075 
1 1 1    5    1   13 f  658.879   12.947 16609.61  647.893 6.827332 25.89492 
1 1 1    5    1   14 o  1155.28   26.287 51220.30  2302.49 0.4936523 52.57467 
1 1 1    5    1   15 o  663.479   14.521 16846.27  733.576 -33.94611 29.04152 
1 1 1    5    1   16 o  883.289   16.573 29882.00  1118.22 -10.72186 33.14574 
1 1 1    5    1   17 o  993.330   23.639 37911.29  1789.22 5.096924 47.27726 
1 1 1    5    1   18 o  658.518   13.982 16608.39  703.335 7.032043 27.96310 
1 1 1    5    1   19 o  535.937   12.097 10998.08  492.277 1.679871 24.19460 
1 1 1    5    1   20 o  468.508   10.573  8406.78  378.425 2.946289 21.14675 
1 1 1    5    1   21 o  585.935   13.461 13191.27  602.055 -2.311401 26.92286 
1 1 1    5    1   22 o  643.004   12.910 15912.34  633.378 -5.656372 25.82048 
1 1 1    5    1   23 o  198.361   11.200  1519.24  168.141 -0.9046326 22.39974 
1 1 1    5    1   24 o  357.544   11.327  4933.24  308.775 10.14218 22.65303 
1 1 1    5    1   25 o  327.864   11.372  4156.67  280.772 -5.091644 22.74456 
1 1 1    5    1   26 o   82.974   17.055  282.221  108.087 22.53595 34.11049 
1 1 1    5    1   27 o   73.918   18.288  228.101  110.405 -1.626312 36.57601 
1 1 1    5    1   28 o  137.918   11.250  746.920  115.190 -6.918335 22.50089 
1 1 1    5    2    1 o  589.525   10.860 13289.72  489.268 0.8739014 21.71971 
1 1 1    5    2    2 o  1425.91   60.227 80166.22  8272.78 0.000000 120.4533 
1 1 1    5    2    3 o  535.678   9.9260 10971.75  406.305 12.38818 19.85201 
1 1 1    5    2    4 o  1527.02   61.969 90524.98  6578.46 45.92004 123.9382 
1 1 1    5    2    5 o  855.153   15.168 27979.14  986.634 -7.683472 30.33553 
1 1 1    5    2    6 o  253.791   6.2291  2462.03  120.378 0.7914276 12.45813 
1 1 1    5    2    7 o  1387.04   27.178 73840.67  2860.13 -20.17566 54.35592 
1 1 1    5    2    8 o  912.258   17.418 31873.04  1211.53 -19.29553 34.83651 
1 1 1    5    2    9 o  432.464   8.9016  7152.67  294.165 6.939667 17.80317 
1 1 1    5    2   10 o  870.459   16.896 29043.38  1123.26 7.033752 33.79169 
1 1 1    5    2   11 o  917.480   19.498 32291.96  1365.67 41.65424 38.99557 
1 1 1    5    2   12 o  454.378   9.5556  7896.23  330.938 -33.81726 19.11120 
1 1 1    5    2   13 o  669.964   14.258 17177.21  725.455 -8.953796 28.51671 
1 1 1    5    2   14 o  467.485   12.357  8359.70  437.416 -11.28415 24.71395 
1 1 1    5    2   15 o  1409.71   29.782 76389.98  3202.60 -63.54211 59.56376 
1 1 1    5    2   16 f  319.220   7.6343  3896.18  186.248 -7.574219 15.26862 
1 1 1    5    2   17 o  171.900   11.379  1135.40  145.677 -13.60002 22.75834 
1 1 1    5    2   18 o  320.839   9.9108  3938.24  242.973 -12.73022 19.82152 
1 1 1    5    2   19 o  392.337   9.5588  5889.77  284.467 -0.2142334E-01 19.11753 
1 1 1    5    2   20 o  684.560   9.7050 17942.42  507.563 -7.156982 19.41001 
1 1 1    5    2   21 f  302.035   10.492  3497.83  241.586 -4.704987 20.98491 
1 1 1    5    2   22 o  507.435   12.315  9903.53  474.645 -2.074890 24.63010 
1 1 1    5    2   23 o  512.725   11.476 10123.71  448.350 -4.837860 22.95147 
1 1 1    5    2   24 o  261.284   10.964  2632.42  215.622 -4.477325 21.92801 
1 1 1    5    2   25 o  389.579   12.225  5880.05  359.186 -30.35910 24.45065 
1 1 1    5    2   26 o  310.877   10.953  3745.57  258.743 0.7369385 21.90605 
1 1 1    5    2   27 o  213.135   10.397  1763.03  167.939 1.125275 20.79465 
1 1 1    5    2   28 o  345.742   11.999  4683.50  314.551 11.74429 23.99896 
1 1 1    5    3    1 o  381.752   7.3554  5571.04  214.603 -3.783264 14.71087 
1 1 1    5    3    2 o  930.919   17.828 33171.19  1260.96 -5.199463 35.65612 
1 1 1    5    3    3 o  1221.61   27.717 57245.98  2554.74 -19.15100 55.43399 
1 1 1    5    3    4 o  392.747   7.0275  5896.42  210.943 3.484619 14.05503 
1 1 1    5    3    5 o  1265.65   28.042 61455.67  2703.00 13.68640 56.08352 
1 1 1    5    3    6 o  1122.01   22.329 48238.41  1910.60 -3.795532 44.65883 
1 1 1    5    3    7 o  1597.05   29.995 98000.39  3653.06 -9.293335 59.98951 
1 1 1    5    3    8 f  458.778   9.1216  8048.61  318.590 -1.449493 18.24316 
1 1 1    5    3    9 f  114.476   5.5595  500.968   48.184 -2.635155 11.11897 
1 1 1    5    3   10 o  210.004   6.9687  1686.29  111.730 -2.861359 13.93746 
1 1 1    5    3   11 o  849.657   16.637 27663.95  1072.45 16.91614 33.27345 
1 1 1    5    3   12 f  1140.32   23.248 49914.91  2019.43 -84.16467 46.49623 
1 1 1    5    3   13 o  666.636   11.853 16999.48  598.013 -28.65643 23.70697 
1 1 1    5    3   14 o  1029.20   21.701 40598.06  1701.69 -23.53937 43.40268 
1 1 1    5    3   15 o  1138.68   22.669 49720.70  1970.45 -47.27319 45.33812 
1 1 1    5    3   16 o  370.127   11.116  5240.63  311.356 -25.44949 22.23119 
1 1 1    5    3   17 o  247.417   10.439  2341.93  196.704 -16.68774 20.87791 
1 1 1    5    3   18 o  746.259   16.055 21344.30  915.091 -1.369629 32.10949 
1 1 1    5    3   19 o  165.043   10.925  1047.15  136.123 10.40800 21.85045 
1 1 1    5    3   20 o  172.624   12.870  1148.15  162.235 -10.48247 25.73960 
1 1 1    5    3   21 o  253.568   9.9991  2464.53  191.211 -13.44432 19.99814 
1 1 1    5    3   22 o  188.701   10.060  1370.49  143.550 7.666183 20.11930 
1 1 1    5    3   23 o  540.353   11.688 11247.58  479.290 -1.920044 23.37587 
1 1 1    5    3   24 o  338.732   11.102  4426.44  285.763 5.042480 22.20316 
1 1 1    5    3   25 o  122.200   11.947  583.276  108.356 -6.599823 23.89423 
1 1 1    5    3   26 o  297.983   10.821  3440.63  245.190 -13.46210 21.64113 
1 1 1    5    3   27 o  323.320   11.190  4067.56  274.930 5.069580 22.37947 
1 1 1    5    3   28 o  190.738   10.851  1423.41  155.966 11.36693 21.70280 
1 1 1    5    4    1 o  401.154   8.0888  6152.04  246.917 2.458862 16.17753 
1 1 1    5    4    2 o  675.377   12.670 17445.94  651.005 5.292053 25.34012 
1 1 1    5    4    3 o   93.046   4.1537  330.892   29.193 -4.034401 8.307403 
1 1 1    5    4    4 f  1021.79   21.905 39995.82  1709.72 -4.222473 43.80987 
1 1 1    5    4    5 o  253.978   6.4331  2465.69  124.847 -7.748718 12.86616 
1 1 1    5    4    6 o  1825.91   42.594 128658.20  5929.87 2.536011 85.18862 
1 1 1    5    4    7 o  137.796   5.0374  725.768   52.817 -6.524750 10.07480 
1 1 1    5    4    8 f  214.679   5.9634  1761.77   97.372 1.911652 11.92671 
1 1 1    5    4    9 o  136.963   5.1292  717.083   53.233 3.329727 10.25831 
1 1 1    5    4   10 o  481.140   13.335  8863.56  490.173 2.434998 26.67031 
1 1 1    5    4   11 o  701.462   13.193 18836.24  704.498 -4.197571 26.38674 
1 1 1    5    4   12 o  400.008   8.6840  6118.65  264.533 -17.77930 17.36795 
1 1 1    5    4   13 o  475.026   10.593  8629.82  376.978 3.565155 21.18691 
1 1 1    5    4   14 o  1248.25   27.319 59819.83  2600.21 7.843262 54.63862 
1 1 1    5    4   15 o  1045.41   20.000 41878.98  1596.45 -42.34448 40.00067 
1 1 1    5    4   16 o  794.993   18.347 24219.79  1106.67 -31.68134 36.69384 
1 1 1    5    4   17 f  653.339   12.635 16338.78  630.722 -6.650024 25.27097 
1 1 1    5    4   18 o  378.848   10.723  5492.22  310.286 2.528839 21.44532 
1 1 1    5    4   19 o  1030.07   20.187 40775.74  1579.80 7.913391 40.37378 
1 1 1    5    4   20 o  402.335   9.5987  6197.94  294.055 12.72012 19.19736 
1 1 1    5    4   21 f  354.194   8.6320  4805.54  233.340 31.16779 17.26393 
1 1 1    5    4   22 o  291.745   10.645  3268.80  234.875 -14.48288 21.28974 
1 1 1    5    4   23 o  332.438   9.9825  4248.77  253.268 -0.5712891 19.96495 
1 1 1    5    4   24 f  138.789   10.844  746.946  112.160 -22.08439 21.68828 
1 1 1    5    4   25 o  298.500   10.226  3439.24  232.714 2.427551 20.45212 
1 1 1    5    4   26 o  252.084   10.460  2460.39  200.222 -7.450073 20.92052 
1 1 1    5    4   27 o   97.424   14.876  381.742  106.056 -13.30299 29.75114 
1 1 1    5    4   28 f  243.654   10.928  2317.11  201.286 18.95120 21.85554 
1 1 1    6    1    1 o  1107.44   26.938 47039.40  2273.84 27.79810 53.87568 
1 1 1    6    1    2 o  309.446   6.5447  3660.31  154.782 -3.558899 13.08934 
1 1 1    6    1    4 o  457.522   8.8343  8002.92  308.885 -7.535187 17.66856 
1 1 1    6    1    5 o  399.821   6.8919  6110.68  210.602 0.7247925E-01 13.78376 
1 1 1    6    1    6 f  1000.54   18.409 38327.74  1407.17 -3.165588 36.81745 
1 1 1    6    1    7 o  298.160   6.2861  3398.28  143.196 -11.56082 12.57222 
1 1 1    6    1    8 o  713.163   12.319 19458.79  668.895 3.731262 24.63810 
1 1 1    6    1    9 o  817.883   15.859 25625.14  987.944 14.87555 31.71746 
1 1 1    6    1   10 o  471.048   9.3852  8487.61  336.426 -1.034729 18.77031 
1 1 1    6    1   11 o  293.164   9.2600  3287.32  207.269 1.312927 18.51991 
1 1 1    6    1   12 o  618.022   14.038 14620.34  660.466 -16.77063 28.07527 
1 1 1    6    1   13 o  602.239   10.434 13871.06  479.899 16.62793 20.86798 
1 1 1    6    1   14 o  545.564   11.371 11383.94  473.993 -10.75787 22.74138 
1 1 1    6    1   15 o  1090.89   24.369 45659.80  2029.86 -0.6577148 48.73745 
1 1 1    6    1   16 o  992.651   19.259 37771.31  1459.73 -34.08417 38.51854 
1 1 1    6    1   17 o  929.270   20.516 33138.39  1455.67 -11.10107 41.03270 
1 1 1    6    1   18 o  853.841   18.279 27964.71  1184.05 -7.588318 36.55865 
1 1 1    6    1   19 o  725.069   15.866 20159.85  873.640 0.4095459 31.73281 
1 1 1    6    1   20 f  536.477   12.172 11032.13  498.741 4.676208 24.34424 
1 1 1    6    1   21 o  336.941   9.0439  4349.63  232.736 -8.740265 18.08787 
1 1 1    6    1   22 o  390.595   12.105  5867.77  360.709 -16.81769 24.21012 
1 1 1    6    1   23 o  333.856   10.511  4287.60  267.746 -4.634705 21.02213 
1 1 1    6    1   24 o  227.280   11.275  1993.36  194.163 -16.31398 22.55013 
1 1 1    6    1   25 o  127.931   14.778  645.548  138.938 -10.09885 29.55678 
1 1 1    6    1   26 o  248.361   11.799  2396.25  222.110 1.724136 23.59859 
1 1 1    6    1   27 o   84.411   16.688  292.820  105.559 1.791679 33.37576 
1 1 1    6    1   28 o  370.698   13.199  5410.81  366.796 -12.08365 26.39815 
1 1 1    6    2    1 o  923.139   17.454 32617.47  1229.21 10.33191 34.90845 
1 1 1    6    2    2 o  1124.75   24.865 48495.72  2133.36 -24.74890 49.72902 
1 1 1    6    2    3 f  1452.37   47.576 81500.99  5207.85 6.360474 95.15101 
1 1 1    6    2    4 o  1229.31   25.327 57935.91  2363.61 16.59192 50.65377 
1 1 1    6    2    5 o  2085.62   90.676 177542.20 18213.87 0.000000 181.3526 
1 1 1    6    2    6 o  1014.26   17.710 39380.55  1367.16 2.506348 35.41985 
1 1 1    6    2    7 o  449.033   7.6885  7708.48  263.145 9.733978 15.37704 
1 1 1    6    2    8 o  673.078   13.182 17335.74  673.879 -19.62592 26.36371 
1 1 1    6    2    9 f  381.654   9.4086  5571.31  272.453 -16.76624 18.81729 
1 1 1    6    2   10 o  589.370   11.583 13293.59  521.388 21.98743 23.16542 
1 1 1    6    2   11 o  245.220   6.8840  2299.16  128.942 -18.20879 13.76805 
1 1 1    6    2   12 f  978.891   23.822 36776.07  1710.99 -27.21472 47.64482 
1 1 1    6    2   13 o  244.051   9.4351  2277.58  175.449 5.358429 18.87011 
1 1 1    6    2   14 o  763.838   16.452 22334.80  960.012 -15.61090 32.90399 
1 1 1    6    2   15 o  1080.11   20.031 44705.30  1652.40 -23.80164 40.06233 
1 1 1    6    2   16 o  582.591   11.239 12984.74  499.661 1.236633 22.47877 
1 1 1    6    2   17 o  382.614   10.022  5600.16  290.197 4.467651 20.04415 
1 1 1    6    2   18 o  450.434   11.998  7766.40  412.880 -8.373016 23.99534 
1 1 1    6    2   19 o  644.937   12.817 15932.05  631.445 10.09204 25.63468 
1 1 1    6    2   20 o  286.980   10.757  3154.79  233.829 14.70438 21.51495 
1 1 1    6    2   21 o  220.153   11.194  1864.15  187.063 -18.44461 22.38827 
1 1 1    6    2   22 o  224.849   10.928  1942.18  186.589 0.5130157 21.85507 
1 1 1    6    2   23 o   93.828   16.420  352.009  116.115 33.38638 32.83925 
1 1 1    6    2   24 o  170.497   12.152  1128.90  155.723 -17.20029 24.30479 
1 1 1    6    2   25 o  404.035   11.635  6317.93  355.356 1.946167 23.27100 
1 1 1    6    2   26 o  208.323   11.320  1688.37  177.620 18.02110 22.64020 
1 1 1    6    2   27 o  111.406   14.904  496.298  120.430 -0.1535797 29.80786 
1 1 1    6    2   28 o  308.583   11.071  3718.93  259.032 1.254517 22.14185 
1 1 1    6    3    1 o  539.232   10.525 11118.53  433.721 1.593750 21.04945 
1 1 1    6    3    2 o  550.964   9.8475 11606.81  414.643 4.669800 19.69503 
1 1 1    6    3    3 o  1220.70   26.817 57151.03  2495.82 12.94153 53.63476 
1 1 1    6    3    4 o  315.479   7.0050  3804.55  168.518 9.326843 14.01006 
1 1 1    6    3    5 o  1665.69   57.412 107687.00  7121.25 130.6171 114.8239 
1 1 1    6    3    6 o  650.930   12.349 16206.30  611.590 -4.594788 24.69860 
1 1 1    6    3    7 o  1361.19   25.339 71094.73  2631.53 13.99426 50.67785 
1 1 1    6    3    8 f  664.809   12.628 16911.19  639.185 3.637695 25.25659 
1 1 1    6    3    9 o  710.489   13.395 19325.06  727.071 -11.13068 26.79030 
1 1 1    6    3   10 o  219.353   6.6445  1839.67  110.450 3.445007 13.28895 
1 1 1    6    3   11 o  921.534   18.009 32556.41  1267.44 -13.21368 36.01844 
1 1 1    6    3   12 o  926.466   20.512 32902.88  1379.73 -99.65033 41.02491 
1 1 1    6    3   13 o  752.575   14.612 21675.46  839.990 -24.18433 29.22313 
1 1 1    6    3   14 o  1259.29   30.601 60953.91  2941.13 3.956543 61.20177 
1 1 1    6    3   15 o  658.133   11.393 16567.84  572.925 -13.61407 22.78632 
1 1 1    6    3   16 f  448.160   16.508  7691.44  536.705 62.85287 33.01532 
1 1 1    6    3   17 o  334.579   9.0346  4281.60  230.995 -14.45676 18.06915 
1 1 1    6    3   18 o  760.231   13.333 22131.96  774.339 -9.107056 26.66585 
1 1 1    6    3   19 o  482.458   14.107  8920.25  519.856 -5.770660 28.21468 
1 1 1    6    3   20 o  231.249   12.418  2054.95  207.919 -45.84830 24.83613 
1 1 1    6    3   21 o  468.751   12.682  8439.83  453.754 12.25137 25.36384 
1 1 1    6    3   22 o  539.725   11.850 11201.88  486.587 11.41907 23.70053 
1 1 1    6    3   23 o  193.959   10.754  1451.64  155.942 -2.614441 21.50846 
1 1 1    6    3   24 o   80.234   16.726  260.999  102.700 -9.133430 33.45180 
1 1 1    6    3   25 o  211.396   10.377  1725.11  165.252 4.612442 20.75379 
1 1 1    6    3   26 o  317.660   11.730  3919.61  281.164 2.708557 23.45972 
1 1 1    6    3   27 o  219.558   10.613  1872.38  176.490 -14.48747 21.22561 
1 1 1    6    3   28 o  317.641   11.827  3952.90  284.262 -21.16565 23.65446 
1 1 1    6    4    1 o  746.927   13.977 21341.79  791.888 -34.51532 27.95486 
1 1 1    6    4    2 o  1588.31   66.308 100057.00 10146.20 0.000000 132.6161 
1 1 1    6    4    3 o  1225.89   24.388 57603.08  2280.73 -9.933472 48.77598 
1 1 1    6    4    4 o  1897.09   86.146 142171.41 11904.08 37.77991 172.2926 
1 1 1    6    4    5 o  1011.00   20.738 39147.71  1601.58 -11.44147 41.47551 
1 1 1    6    4    6 o  821.563   13.973 25823.30  877.022 24.62524 27.94670 
1 1 1    6    4    7 o  460.196   9.6085  8098.40  337.432 4.229248 19.21693 
1 1 1    6    4    8 o  490.754   9.8529  9211.15  368.222 -3.809387 19.70579 
1 1 1    6    4    9 o  371.186   5.9871  5267.33  169.319 -6.731750 11.97411 
1 1 1    6    4   10 o  300.493   8.4754  3453.41  194.115 6.700226 16.95075 
1 1 1    6    4   11 o  401.530   9.1840  6166.46  279.995 5.380951 18.36807 
1 1 1    6    4   12 o  315.873   10.756  3816.14  241.942 36.31509 21.51212 
1 1 1    6    4   13 o  743.962   14.560 21181.38  823.822 7.232117 29.12070 
1 1 1    6    4   14 o  335.599   9.6496  4306.72  247.395 -0.6084290 19.29918 
1 1 1    6    4   15 o  410.868   9.4368  6455.43  294.890 -17.24896 18.87357 
1 1 1    6    4   16 o  1023.60   24.881 40234.72  1866.50 -24.10681 49.76263 
1 1 1    6    4   17 o  476.522   12.304  8691.24  447.471 -2.977783 24.60892 
1 1 1    6    4   18 f  327.718   9.8366  4109.00  246.199 0.2570190 19.67313 
1 1 1    6    4   19 o  871.437   16.269 29129.97  1077.71 5.815308 32.53831 
1 1 1    6    4   20 f  270.131   8.7393  2793.28  180.071 23.06812 17.47856 
1 1 1    6    4   21 o  315.685   11.023  3823.07  262.301 -2.995453 22.04632 
1 1 1    6    4   22 o  212.031   10.630  1726.60  168.946 -17.06737 21.26044 
1 1 1    6    4   23 f  428.450   10.683  7064.18  347.784 0.3006592 21.36639 
1 1 1    6    4   24 o  139.044   12.284  752.818  126.757 3.247360 24.56737 
1 1 1    6    4   25 o  409.679   11.306  6493.56  352.907 -12.08899 22.61238 
1 1 1    6    4   26 o  118.156   12.905  549.978  112.700 -8.685822 25.81028 
1 1 1    6    4   27 o   89.464   16.121  326.669  107.323 1.105019 32.24257 
1 1 1    6    4   28 o  230.382   10.731  2070.93  187.172 6.542877 21.46194 
1 1 1    6    5    1 o  223.552   5.4976  1910.19   93.924 4.376907 10.99513 
1 1 1    6    5    2 o  969.112   18.061 35950.98  1334.69 20.87927 36.12236 
1 1 1    6    5    3 o  719.888   12.666 19821.32  694.888 -14.83228 25.33281 
1 1 1    6    5    4 o  1623.53   41.295 101589.80  5113.46 -6.233521 82.59007 
1 1 1    6    5    5 o  1466.84   31.399 82649.91  3512.72 -46.07019 62.79863 
1 1 1    6    5    6 o  480.381   10.730  8825.01  393.913 -1.356842 21.46013 
1 1 1    6    5    7 o  460.319   9.3775  8102.67  329.448 -1.983215 18.75504 
1 1 1    6    5    8 o  358.747   7.2087  4920.58  196.902 -1.516846 14.41747 
1 1 1    6    5    9 o  286.837   7.8302  3146.23  171.454 -3.957581 15.66041 
1 1 1    6    5   10 f  933.728   18.123 33432.05  1286.79 4.947083 36.24673 
1 1 1    6    5   11 o  800.159   16.843 24532.59  1022.60 14.98572 33.68585 
1 1 1    6    5   12 o  663.887   14.986 16872.79  756.041 0.1342773E-01 29.97277 
1 1 1    6    5   13 o  673.761   17.803 17384.33  916.275 -8.668274 35.60509 
1 1 1    6    5   14 o  1257.17   24.872 60630.23  2381.98 -25.87476 49.74383 
1 1 1    6    5   15 o  654.634   11.422 16392.58  569.271 -13.70227 22.84465 
1 1 1    6    5   16 o  455.124   12.860  7927.43  447.187 -4.552521 25.71933 
1 1 1    6    5   17 o  675.845   13.644 17489.41  704.481 -4.722107 27.28815 
1 1 1    6    5   18 o  845.909   16.014 27427.66  1033.12 -9.804565 32.02715 
1 1 1    6    5   19 o  542.571   13.407 11279.71  553.973 8.460815 26.81376 
1 1 1    6    5   20 o  304.303   9.8876  3546.49  228.918 6.325714 19.77527 
1 1 1    6    5   21 o  409.264   10.943  6426.14  339.728 -1.692291 21.88665 
1 1 1    6    5   22 o   81.470   16.252  266.132  100.821 -10.88925 32.50426 
1 1 1    6    5   23 o  173.331   10.657  1160.47  139.574 18.80177 21.31405 
1 1 1    6    5   24 o  189.678   10.925  1392.20  155.296 -11.57442 21.85025 
1 1 1    6    5   25 o  246.292   10.214  2341.75  190.925 -25.32127 20.42854 
1 1 1    6    5   26 o  228.813   10.308  2027.20  178.967 -2.724945 20.61620 
1 1 1    6    5   27 o  266.346   10.352  2753.99  209.273 -4.325714 20.70454 
1 1 1    6    5   28 o  183.708   11.530  1325.96  159.153 -22.42024 23.05922 
1 1 1    7    1    1 o  1565.06   66.288 97156.41  9993.69 0.000000 132.5753 
1 1 1    7    1    2 f  728.129   13.503 20280.04  751.283 9.713074 27.00590 
1 1 1    7    1    3 o  1537.85   38.975 91065.67  4567.75 -99.16431 77.94984 
1 1 1    7    1    4 o  861.998   15.257 28429.68  1004.92 8.771729 30.51445 
1 1 1    7    1    5 o  889.128   16.162 30252.17  1097.99 10.17096 32.32494 
1 1 1    7    1    6 o  1395.84   30.285 74839.02  3223.04 -29.89502 60.57012 
1 1 1    7    1    7 o  674.819   12.746 17421.37  657.262 -3.499634 25.49244 
1 1 1    7    1    8 o  215.082   5.5300  1768.35   90.891 -5.319031 11.06009 
1 1 1    7    1    9 o  569.984   11.352 12431.43  492.399 -1.283508 22.70429 
1 1 1    7    1   10 o  897.041   20.047 30879.17  1361.33 -15.03650 40.09393 
1 1 1    7    1   11 o  383.210   9.8336  5617.34  287.956 -5.675232 19.66715 
1 1 1    7    1   12 o  1003.28   20.754 38598.68  1588.64 -29.67181 41.50876 
1 1 1    7    1   13 o  547.325   10.440 11456.60  435.506 -14.28101 20.88026 
1 1 1    7    1   14 o  698.939   12.261 18686.76  652.690 -9.250732 24.52145 
1 1 1    7    1   15 f  993.556   20.659 37835.47  1560.40 30.92822 41.31750 
1 1 1    7    1   16 o  767.430   16.477 22559.09  964.532 8.762756 32.95409 
1 1 1    7    1   17 o  398.162   11.069  6066.08  336.678 9.106873 22.13714 
1 1 1    7    1   18 o  850.232   21.726 27773.31  1400.30 -4.771667 43.45240 
1 1 1    7    1   19 o  1022.24   23.080 40233.91  1796.64 -17.78711 46.16094 
1 1 1    7    1   20 o  440.453   8.5301  7425.53  287.048 -15.20786 17.06010 
1 1 1    7    1   21 f  114.589   14.011  511.993  118.280 -22.39754 28.02120 
1 1 1    7    1   22 o  416.342   12.020  6667.61  381.652 -18.08664 24.04099 
1 1 1    7    1   23 o  144.965   12.841  817.075  139.283 -11.10574 25.68176 
1 1 1    7    1   24 f  184.709   12.254  1324.73  170.762 0.3560028 24.50891 
1 1 1    7    1   25 o  276.999   11.540  2969.66  242.339 -28.18900 23.08066 
1 1 1    7    1   26 o  200.405   12.877  1571.54  194.196 5.856201 25.75363 
1 1 1    7    1   27 o   79.171   18.580  262.375  116.853 1.667595 37.15982 
1 1 1    7    1   28 o  197.830   12.806  1542.30  183.825 -39.47882 25.61281 
1 1 1    7    2    1 o  633.289   11.581 15337.39  560.461 -0.2091064 23.16123 
1 1 1    7    2    2 o  198.113   5.0522  1500.16   76.486 5.703323 10.10446 
1 1 1    7    2    3 o  1750.92   70.142 119620.10  8662.60 38.57263 140.2843 
1 1 1    7    2    4 o  1761.73   59.135 120620.70  7835.62 0.1378174 118.2692 
1 1 1    7    2    5 o  684.058   12.155 17896.49  635.359 10.77411 24.30970 
1 1 1    7    2    6 o  1488.86   32.971 85228.52  3735.76 22.27002 65.94175 
1 1 1    7    2    7 o  1604.44   32.360 99044.90  3957.85 23.88440 64.71999 
1 1 1    7    2    8 o  233.590   5.8968  2085.84  104.897 0.2268219 11.79367 
1 1 1    7    2    9 o  903.596   17.688 31298.28  1215.40 -5.738953 35.37643 
1 1 1    7    2   10 o  467.541   12.630  8367.56  445.458 -11.31793 25.26081 
1 1 1    7    2   11 o  307.349   8.4317  3612.52  197.792 -20.06772 16.86349 
1 1 1    7    2   12 o  594.849   12.244 13538.75  556.126 -8.679321 24.48777 
1 1 1    7    2   13 o  753.421   15.101 21725.56  864.204 -8.234558 30.20239 
1 1 1    7    2   14 o  1109.35   23.470 47187.80  1965.62 12.31677 46.93918 
1 1 1    7    2   15 o  456.947   10.928  7986.29  380.923 2.433472 21.85584 
1 1 1    7    2   16 o  924.078   19.286 32735.45  1351.59 -32.03174 38.57156 
1 1 1    7    2   17 o  448.795   11.267  7707.36  385.746 -4.867920 22.53458 
1 1 1    7    2   18 o  303.675   9.2139  3527.73  213.808 -0.2215576E-01 18.42785 
1 1 1    7    2   19 o  370.057   11.240  5242.93  317.764 -12.60165 22.48035 
1 1 1    7    2   20 f  1200.32   24.784 55777.19  2252.02 -17.32300 49.56891 
1 1 1    7    2   21 o  280.234   10.097  3011.03  215.669 5.622345 20.19466 
1 1 1    7    2   22 o  142.155   12.815  783.965  136.201 -2.314590 25.62922 
1 1 1    7    2   23 o  292.916   10.894  3302.73  242.442 -32.17920 21.78890 
1 1 1    7    2   24 o  131.085   13.903  673.040  133.558 -32.73756 27.80694 
1 1 1    7    2   25 o   62.902   17.783  158.122   99.680 -1.171608 35.56608 
1 1 1    7    2   26 o  318.421   12.433  3946.85  297.730 -2.040009 24.86567 
1 1 1    7    2   27 o  380.278   11.868  5639.54  340.752 2.676239 23.73589 
1 1 1    7    2   28 o  114.332   16.587  532.265  136.975 -26.87292 33.17435 
1 1 1    7    3    1 o  475.967   9.4723  8661.74  344.556 -4.325836 18.94461 
1 1 1    7    3    2 o  549.863   10.543 11561.30  443.053 -3.132935 21.08677 
1 1 1    7    3    3 o  1472.34   33.954 83314.45  3780.34 15.49402 67.90747 
1 1 1    7    3    4 o  169.488   4.8540  1097.95   62.875 2.616684 9.707904 
1 1 1    7    3    5 o  504.349   9.6645  9725.79  370.874 -3.658905 19.32901 
1 1 1    7    3    6 o  607.560   11.579 14117.71  535.638 2.766052 23.15804 
1 1 1    7    3    7 o  474.671   9.2828  8615.62  335.493 1.757233 18.56569 
1 1 1    7    3    8 f  1088.93   20.363 45466.77  1684.26 -23.08728 40.72559 
1 1 1    7    3    9 o  699.021   12.605 18703.09  670.917 5.887573 25.21086 
1 1 1    7    3   10 o  813.907   17.936 25400.50  1109.45 23.47797 35.87144 
1 1 1    7    3   11 f  362.268   9.1393  5019.23  245.983 -8.700653 18.27857 
1 1 1    7    3   12 o  1154.09   23.340 51117.26  2056.62 -11.85229 46.67981 
1 1 1    7    3   13 o  469.112   8.2583  8413.93  294.336 -12.01099 16.51663 
1 1 1    7    3   14 o  756.513   14.929 21902.12  862.952 -3.903748 29.85844 
1 1 1    7    3   15 o  224.029   8.6663  1919.06  147.933 -27.11053 17.33252 
1 1 1    7    3   16 o  225.159   8.8581  1938.74  150.901 -30.50229 17.71621 
1 1 1    7    3   17 o  1000.81   22.392 38471.41  1699.38 17.75787 44.78338 
1 1 1    7    3   18 o  242.905   8.9306  2256.97  165.321 -6.436798 17.86114 
1 1 1    7    3   19 o  358.841   11.200  4929.97  306.780 9.237854 22.39909 
1 1 1    7    3   20 o  305.244   12.066  3572.04  279.513 33.00690 24.13128 
1 1 1    7    3   21 o  647.150   13.654 16100.95  668.118 -27.25458 27.30866 
1 1 1    7    3   22 o  425.737   10.949  6964.94  355.326 -17.46506 21.89716 
1 1 1    7    3   23 o  568.601   11.981 12465.90  519.529 11.79108 23.96243 
1 1 1    7    3   24 o  288.820   10.555  3216.01  230.329 -0.4390869 21.11077 
1 1 1    7    3   25 f  123.959   13.316  603.432  122.318 35.12450 26.63254 
1 1 1    7    3   26 o   55.337   17.303  110.954  101.694 52.95745 34.60551 
1 1 1    7    3   27 f  234.047   11.386  2131.99  198.626 -2.901779 22.77202 
1 1 1    7    3   28 o  102.444   15.799  427.564  118.548 -5.099014 31.59702 
1 1 1    7    4    1 o  499.343   9.6489  9533.58  368.132 15.60608 19.29772 
1 1 1    7    4    2 f  1110.23   20.304 47203.73  1722.11 3.872925 40.60880 
1 1 1    7    4    3 o  1560.94   36.380 93720.01  4289.56 2.567017 72.76064 
1 1 1    7    4    4 o  1352.64   31.916 70271.16  3264.24 10.64209 63.83140 
1 1 1    7    4    5 o  285.371   5.2952  3112.69  113.807 -11.30542 10.59032 
1 1 1    7    4    6 o  714.749   12.857 19542.33  698.009 -20.92780 25.71374 
1 1 1    7    4    7 o  681.980   14.478 17799.72  750.803 3.692871 28.95583 
1 1 1    7    4    8 o  408.291   8.8338  6374.91  273.234 6.487091 17.66756 
1 1 1    7    4    9 o  1151.23   25.307 50974.94  2221.06 32.59607 50.61390 
1 1 1    7    4   10 o  557.484   10.039 11889.78  427.658 3.977966 20.07854 
1 1 1    7    4   11 o  424.184   10.658  6883.46  339.669 6.944000 21.31627 
1 1 1    7    4   12 o  489.299   10.800  9157.77  403.069 -3.458527 21.59994 
1 1 1    7    4   13 o  577.263   11.936 12746.62  522.539 -19.86395 23.87297 
1 1 1    7    4   14 f  356.136   12.523  4851.80  338.517 -17.44897 25.04620 
1 1 1    7    4   15 o  742.443   14.044 21095.41  796.606 -16.98950 28.08838 
1 1 1    7    4   16 o  426.120   9.6745  6944.80  309.958 -12.79718 19.34896 
1 1 1    7    4   17 o  1126.72   23.657 48793.93  2028.78 -44.82800 47.31335 
1 1 1    7    4   18 o  467.604   9.5943  8365.22  342.671 8.131653 19.18857 
1 1 1    7    4   19 o  783.733   17.094 23575.15  1022.08 5.479309 34.18787 
1 1 1    7    4   20 o  542.270   13.671 11285.02  565.832 11.56342 27.34270 
1 1 1    7    4   21 o  117.907   16.999  546.471  145.730 9.453857 33.99840 
1 1 1    7    4   22 o  144.467   10.841  806.296  117.870 23.32716 21.68153 
1 1 1    7    4   23 o  576.099   13.039 12818.50  570.276 3.200134 26.07749 
1 1 1    7    4   24 o  201.845   10.309  1574.19  157.087 7.439590 20.61718 
1 1 1    7    4   25 o   91.019   15.956  333.501  107.409 -13.28384 31.91221 
1 1 1    7    4   26 f  160.265   12.707  1005.69  148.912 -7.796967 25.41408 
1 1 1    7    4   27 o   90.890   16.622  338.515  113.151 -16.91381 33.24369 
1 1 1    7    4   28 o  304.491   11.216  3626.30  258.820 -8.371552 22.43236 
1 1 1    7    5    1 o  893.553   16.436 30555.23  1122.16 -1.054810 32.87202 
1 1 1    7    5    2 o  937.613   16.426 33642.65  1176.78 -4.433411 32.85220 
1 1 1    7    5    3 f  772.326   14.232 22819.08  839.914 -9.601074 28.46462 
1 1 1    7    5    4 o  559.191   10.964 11957.40  468.514 -5.362976 21.92720 
1 1 1    7    5    5 o  1101.18   22.620 46470.16  1902.43 -15.76941 45.23955 
1 1 1    7    5    6 f  551.750   12.729 11645.69  536.596 -14.30688 25.45825 
1 1 1    7    5    7 o  1100.97   24.383 46518.58  2046.56 -1.189453 48.76621 
1 1 1    7    5    8 o  739.772   13.345 20947.34  753.778 -11.96503 26.68968 
1 1 1    7    5    9 o  276.000   8.4074  2913.31  177.210 14.78055 16.81479 
1 1 1    7    5   10 o  138.120   6.7468  729.391   69.334 16.97346 13.49356 
1 1 1    7    5   11 o  662.729   11.535 16805.58  582.868 -24.02814 23.06936 
1 1 1    7    5   12 o  441.769   12.025  7466.41  404.860 -9.564697 24.04952 
1 1 1    7    5   13 o  339.405   10.942  4405.78  283.394 -5.309845 21.88422 
1 1 1    7    5   14 o  1144.66   23.857 50251.21  2083.28 -16.26953 47.71392 
1 1 1    7    5   15 o  1318.43   28.809 66816.48  2855.00 14.09900 57.61711 
1 1 1    7    5   16 o  167.833   8.4649  1077.17  107.396 -1.141968 16.92986 
1 1 1    7    5   17 o  590.330   16.032 13352.87  712.715 17.32806 32.06383 
1 1 1    7    5   18 o  550.300   16.417 11609.76  686.685 -9.475281 32.83358 
1 1 1    7    5   19 o  259.264   11.066  2573.48  215.905 -20.92079 22.13281 
1 1 1    7    5   20 o  511.889   11.312 10043.11  437.742 -2.941071 22.62425 
1 1 1    7    5   21 f  236.593   9.2947  2145.50  166.801 12.51433 18.58935 
1 1 1    7    5   22 o  190.532   13.154  1404.93  187.801 17.61035 26.30825 
1 1 1    7    5   23 o  153.229   11.590  909.777  133.031 7.202087 23.17981 
1 1 1    7    5   24 o   79.726   17.079  258.585  105.446 -9.694672 34.15701 
1 1 1    7    5   25 f  265.184   11.194  2720.31  223.050 -9.957916 22.38901 
1 1 1    7    5   26 o   95.573   14.562  365.741  102.265 -3.439171 29.12462 
1 1 1    7    5   27 o  318.952   10.977  3958.08  266.015 3.498871 21.95314 
1 1 1    7    5   28 o   79.405   18.438  267.827  116.962 12.37941 36.87600 
1 1 1    7    6    1 o  540.390   9.7730 11165.51  403.614 -3.444702 19.54610 
1 1 1    7    6    2 o  1533.52   29.663 90270.82  3473.06 3.344360 59.32655 
1 1 1    7    6    3 o  1618.98   33.372 100729.20  4122.88 48.17725 66.74343 
1 1 1    7    6    4 o  1375.89   24.804 72577.25  2604.07 -8.586792 49.60865 
1 1 1    7    6    5 o  455.503   10.646  7934.40  370.585 -3.582001 21.29197 
1 1 1    7    6    6 o  785.716   16.175 23632.05  970.982 -9.793518 32.35088 
1 1 1    7    6    7 o  783.129   16.405 23485.11  981.460 0.2742920 32.80970 
1 1 1    7    6    8 o  361.468   8.4107  4996.69  232.333 1.364502 16.82133 
1 1 1    7    6    9 o  643.579   17.006 15876.71  831.227 37.43848 34.01206 
1 1 1    7    6   10 o  971.545   20.398 36226.73  1509.83 15.16882 40.79584 
1 1 1    7    6   11 o  212.472   6.1051  1725.85   99.006 -9.751556 12.21014 
1 1 1    7    6   12 f  750.182   15.265 21543.56  872.234 -26.10724 30.52995 
1 1 1    7    6   13 o  434.083   12.137  7207.75  400.603 -13.38812 24.27309 
1 1 1    7    6   14 o  373.803   8.1294  5342.24  232.020 -5.639496 16.25876 
1 1 1    7    6   15 o  689.734   13.317 18204.95  701.738 -15.77612 26.63348 
1 1 1    7    6   16 o  240.928   8.8051  2219.89  161.712 0.7341156 17.61022 
1 1 1    7    6   17 o  119.202   10.316  547.604   92.002 -4.182518 20.63257 
1 1 1    7    6   18 o  315.990   8.2431  3819.08  198.885 14.54416 16.48620 
1 1 1    7    6   19 o  373.856   10.836  5351.36  309.356 4.106781 21.67282 
1 1 1    7    6   20 f  505.034   10.260  9772.22  394.805 8.433716 20.51985 
1 1 1    7    6   21 o  405.683   10.733  6315.10  331.188 7.579132 21.46635 
1 1 1    7    6   22 o  156.979   14.788  959.028  170.329 14.22128 29.57584 
1 1 1    7    6   23 o  317.704   11.470  3890.33  275.968 -18.56778 22.93998 
1 1 1    7    6   24 o  170.603   9.7733  1124.72  126.256 -3.615494 19.54667 
1 1 1    7    6   25 o  142.067   11.407  786.127  121.581 -4.770706 22.81436 
1 1 1    7    6   26 o   90.902   15.838  334.900  106.957 11.78642 31.67574 
1 1 1    7    6   27 o  295.372   11.041  3395.68  247.440 -5.979553 22.08203 
1 1 1    7    6   28 o  120.208   15.156  583.257  133.181 -1.564743 30.31176 
1 1 1    8    1    1 o  570.906   10.568 12463.16  461.008 12.72955 21.13507 
1 1 1    8    1    2 o  944.930   17.015 34173.09  1228.25 22.34338 34.02913 
1 1 1    8    1    3 o  716.662   13.351 19645.87  731.160 4.740051 26.70206 
1 1 1    8    1    4 o  1824.45   49.533 128736.90  6832.63 -58.95679 99.06625 
1 1 1    8    1    5 o  710.768   12.951 19323.90  703.425 -4.998779 25.90220 
1 1 1    8    1    6 o  650.732   11.913 16196.43  592.346 13.16095 23.82605 
1 1 1    8    1    7 o  807.203   14.194 24935.46  875.423 0.3095703 28.38764 
1 1 1    8    1    8 o  335.397   6.9625  4300.80  178.464 -3.310394 13.92497 
1 1 1    8    1    9 o  319.116   7.0741  3893.77  172.523 -1.517517 14.14830 
1 1 1    8    1   10 o  477.512   13.687  8731.04  498.939 24.26874 27.37306 
1 1 1    8    1   11 f  641.108   14.127 15737.01  691.947 2.271545 28.25462 
1 1 1    8    1   12 o  1358.24   25.978 70853.21  2646.76 40.65137 51.95684 
1 1 1    8    1   13 o  942.376   20.221 34028.65  1454.06 1.566833 40.44279 
1 1 1    8    1   14 o  1015.31   20.346 39495.88  1571.24 3.958862 40.69140 
1 1 1    8    1   15 o  718.299   15.777 19752.84  864.409 1.566589 31.55360 
1 1 1    8    1   16 o  566.067   13.942 12266.29  599.219 -5.546509 27.88445 
1 1 1    8    1   17 o  892.889   19.786 30591.00  1348.60 -29.27887 39.57153 
1 1 1    8    1   18 o  755.043   19.451 21880.65  1106.42 43.98749 38.90240 
1 1 1    8    1   19 f  716.662   13.284 19679.46  727.162 -12.36371 26.56863 
1 1 1    8    1   20 o  436.622   10.856  7304.53  358.714 -13.17529 21.71190 
1 1 1    8    1   21 o  893.909   17.157 30837.25  1169.33 0.8803711 34.31323 
1 1 1    8    1   22 o  307.814   10.924  3641.17  256.072 0.9743652 21.84834 
1 1 1    8    1   23 o  432.279   10.951  7195.41  361.069 -13.63455 21.90113 
1 1 1    8    1   24 f  234.650   11.091  2125.06  197.458 -7.186417 22.18165 
1 1 1    8    1   25 o  381.317   11.337  5627.29  329.357 -1.357635 22.67377 
1 1 1    8    1   26 o  151.727   14.652  910.228  164.944 -4.267334 29.30424 
1 1 1    8    1   27 o  413.837   12.702  6701.59  399.138 -15.98087 25.40352 
1 1 1    8    1   28 o   53.964   19.218   86.775  124.235 -4.194748 38.43518 
1 1 1    8    2    1 o  981.659   17.967 36887.55  1347.49 7.718262 35.93305 
1 1 1    8    2    2 o  913.592   16.736 31942.53  1168.08 21.87878 33.47187 
1 1 1    8    2    3 o  531.359   9.9213 10795.57  402.889 1.706970 19.84250 
1 1 1    8    2    4 o  657.435   11.449 16528.98  575.052 22.86121 22.89817 
1 1 1    8    2    5 o  1235.94   22.952 58541.21  2166.65 11.43799 45.90416 
1 1 1    8    2    6 o  1086.91   19.572 45250.49  1624.95 14.65894 39.14322 
1 1 1    8    2    7 o  514.849   8.7692 10135.53  345.038 -0.5383911 17.53839 
1 1 1    8    2    8 o  245.070   5.3393  2295.84  100.007 2.004074 10.67864 
1 1 1    8    2    9 o  588.487   11.697 13253.31  523.414 -8.437195 23.39450 
1 1 1    8    2   10 o  285.143   6.6215  3108.70  143.995 -15.94833 13.24301 
1 1 1    8    2   11 o  1088.37   27.479 45583.21  2275.91 -9.772095 54.95743 
1 1 1    8    2   12 o  857.630   17.020 28168.90  1093.67 13.51440 34.03976 
1 1 1    8    2   13 o  519.316   9.2841 10312.39  368.463 -2.590698 18.56814 
1 1 1    8    2   14 o  700.046   13.567 18750.16  725.742 -5.099060 27.13475 
1 1 1    8    2   15 o  311.186   9.3634  3703.12  222.606 -5.043488 18.72684 
1 1 1    8    2   16 o  386.895   11.137  5726.80  329.046 -19.07144 22.27307 
1 1 1    8    2   17 o  959.089   18.956 35284.28  1388.16 -19.06061 37.91131 
1 1 1    8    2   18 o  884.682   16.692 30007.60  1122.24 -5.924744 33.38322 
1 1 1    8    2   19 o  374.778   8.6249  5373.81  246.697 16.89606 17.24971 
1 1 1    8    2   20 o  480.648   10.021  8849.03  367.402 6.283051 20.04206 
1 1 1    8    2   21 o  364.826   10.649  5106.00  296.646 1.847046 21.29863 
1 1 1    8    2   22 o  130.399   13.889  662.443  133.589 8.373642 27.77702 
1 1 1    8    2   23 o  320.460   11.668  3958.38  284.489 -7.255463 23.33637 
1 1 1    8    2   24 o  313.704   11.047  3798.29  263.858 8.449036 22.09365 
1 1 1    8    2   25 o  336.465   11.732  4385.34  300.270 15.84705 23.46449 
1 1 1    8    2   26 o  181.673   13.465  1295.85  182.792 20.46967 26.92967 
1 1 1    8    2   27 o  195.508   12.171  1497.84  178.844 6.143188 24.34183 
1 1 1    8    2   28 o  391.204   13.652  6046.15  398.107 -30.75015 27.30422 
1 1 1    8    3    1 o  667.039   12.623 17017.87  643.381 14.79956 25.24658 
1 1 1    8    3    2 o  556.520   10.785 11843.25  458.686 3.013062 21.56980 
1 1 1    8    3    3 o  1519.98   31.785 88740.85  3687.54 33.74670 63.56929 
1 1 1    8    3    4 o  1420.25   28.491 77399.97  3086.15 13.26648 56.98180 
1 1 1    8    3    5 o  1414.39   26.509 76743.00  2863.04 15.06689 53.01844 
1 1 1    8    3    6 o  433.327   8.2002  7178.98  271.539 9.223358 16.40034 
1 1 1    8    3    7 o  1068.06   20.057 43719.20  1629.51 -2.775269 40.11442 
1 1 1    8    3    8 o  318.787   7.2177  3885.55  174.919 -6.659027 14.43546 
1 1 1    8    3    9 f  323.205   7.8291  3994.66  191.820 -2.864288 15.65823 
1 1 1    8    3   10 o  223.986   5.1815  1917.86   88.639 8.521851 10.36297 
1 1 1    8    3   11 o  770.272   19.092 22749.17  1112.49 -7.049500 38.18465 
1 1 1    8    3   12 o  311.660   8.8504  3714.23  209.062 -16.95120 17.70072 
1 1 1    8    3   13 o  899.453   16.105 30969.32  1106.67 -16.59808 32.21071 
1 1 1    8    3   14 o  697.970   14.439 18642.08  770.003 5.749939 28.87710 
1 1 1    8    3   15 o  964.672   20.394 35668.68  1485.72 -44.06287 40.78817 
1 1 1    8    3   16 o  944.226   17.200 34161.36  1236.99 -19.35492 34.39962 
1 1 1    8    3   17 o  331.125   8.9990  4193.49  217.730 -5.037231 17.99808 
1 1 1    8    3   18 o  1407.77   29.747 76526.43  3192.18 -26.27161 59.49445 
1 1 1    8    3   19 o  939.781   19.020 33936.94  1364.31 4.466248 38.03900 
1 1 1    8    3   20 o  447.997   10.961  7691.47  375.062 -11.84134 21.92243 
1 1 1    8    3   21 f  338.526   12.972  4404.05  329.993 -17.34976 25.94321 
1 1 1    8    3   22 o  521.823   12.205 10480.62  485.901 3.851013 24.41055 
1 1 1    8    3   23 o   93.900   16.862  353.628  119.115 25.93703 33.72417 
1 1 1    8    3   24 o   97.452   17.064  382.246  124.358 -24.03429 34.12744 
1 1 1    8    3   25 o  419.695   12.347  6833.16  392.587 9.998474 24.69370 
1 1 1    8    3   26 f  231.870   11.255  2086.98  196.480 13.67383 22.50932 
1 1 1    8    3   27 o   90.515   17.319  337.949  118.398 33.82328 34.63768 
1 1 1    8    3   28 o  148.701   14.279  882.825  155.687 9.518051 28.55757 
1 1 1    8    4    1 o  475.478   8.4954  8643.18  308.705 -5.848175 16.99079 
1 1 1    8    4    2 o  1718.65   45.578 114019.00  5875.87 3.071411 91.15587 
1 1 1    8    4    3 o  184.913   4.9309  1306.90   69.652 -8.360565 9.861889 
1 1 1    8    4    4 o  434.983   8.6692  7233.78  288.080 11.40466 17.33831 
1 1 1    8    4    5 o  504.004   9.7230  9712.79  369.722 -12.05566 19.44596 
1 1 1    8    4    6 o  822.146   15.506 25869.42  965.815 15.36108 31.01254 
1 1 1    8    4    7 o  1107.74   19.276 47021.34  1622.11 -23.89233 38.55124 
1 1 1    8    4    8 o  497.516   8.5002  9465.68  322.237 7.955109 17.00040 
1 1 1    8    4    9 o  258.560   8.3753  2556.75  164.040 3.420471 16.75064 
1 1 1    8    4   10 o  300.382   8.0262  3450.55  183.759 1.835022 16.05240 
1 1 1    8    4   11 o  379.176   9.1549  5498.75  264.350 -15.08844 18.30976 
1 1 1    8    4   12 o  210.365   8.6230  1692.09  133.685 -45.87375 17.24590 
1 1 1    8    4   13 o  1153.18   21.208 50966.67  1867.92 -8.974243 42.41521 
1 1 1    8    4   14 o  530.324   9.5812 10754.48  388.312 39.38766 19.16237 
1 1 1    8    4   15 o  799.012   15.213 24439.69  927.177 -12.62695 30.42677 
1 1 1    8    4   16 o  886.748   17.864 30135.65  1203.26 3.140015 35.72771 
1 1 1    8    4   17 o  317.111   10.832  3847.50  254.080 -15.57175 21.66454 
1 1 1    8    4   18 f  537.444   10.555 11053.49  433.010 -10.09985 21.10922 
1 1 1    8    4   19 o  255.463   9.5336  2497.58  185.621 -17.42700 19.06719 
1 1 1    8    4   20 o  329.485   10.502  4159.69  264.143 4.073273 21.00453 
1 1 1    8    4   21 o  217.287   11.205  1816.91  184.695 4.967438 22.40909 
1 1 1    8    4   22 o  585.867   14.338 13245.76  633.360 -40.29327 28.67678 
1 1 1    8    4   23 o  249.287   10.550  2392.00  199.726 16.68814 21.10034 
1 1 1    8    4   24 o  426.940   11.067  7036.27  358.128 -7.454590 22.13481 
1 1 1    8    4   25 o  100.643   14.973  403.323  109.812 13.86633 29.94670 
1 1 1    8    4   26 o   91.915   16.006  342.251  108.463 12.47386 32.01102 
1 1 1    8    4   27 o  272.790   11.584  2898.79  234.464 -25.53209 23.16756 
1 1 1    8    4   28 o  130.524   13.477  678.869  129.201 -16.37220 26.95427 
1 1 1    8    5    1 o  530.758   10.090 10771.36  409.249 7.300720 20.17957 
1 1 1    8    5    2 o  1534.99   31.244 90474.49  3603.57 -24.99524 62.48833 
1 1 1    8    5    3 o  1271.78   24.658 62000.37  2386.20 27.42029 49.31695 
1 1 1    8    5    4 o  598.071   10.915 13678.21  496.546 -6.630981 21.82972 
1 1 1    8    5    5 o  540.612   9.9201 11175.55  409.106 -10.11615 19.84012 
1 1 1    8    5    6 o  923.509   19.931 32675.47  1394.47 -11.85730 39.86188 
1 1 1    8    5    7 f  455.845   8.5565  7945.63  296.915 7.931915 17.11303 
1 1 1    8    5    8 o  753.690   16.208 21763.17  932.011 6.367188 32.41580 
1 1 1    8    5    9 f  389.769   9.8614  5811.88  293.550 16.45010 19.72282 
1 1 1    8    5   10 o  746.288   14.461 21330.13  820.622 -6.253235 28.92298 
1 1 1    8    5   11 o  896.946   17.778 30830.07  1209.23 22.52863 35.55657 
1 1 1    8    5   12 o  282.502   9.1393  3051.79  195.353 -23.87518 18.27864 
1 1 1    8    5   13 o  1504.95   28.615 86998.05  3281.57 -25.68799 57.23023 
1 1 1    8    5   14 o  1405.41   34.866 76057.25  3694.63 -18.65820 69.73187 
1 1 1    8    5   15 o  871.205   19.293 29086.51  1277.77 -6.993103 38.58521 
1 1 1    8    5   16 o  372.320   8.2322  5300.99  234.224 -2.967590 16.46445 
1 1 1    8    5   17 o  949.837   21.098 34641.77  1527.63 -2.027588 42.19503 
1 1 1    8    5   18 o  712.588   17.568 19478.47  955.698 17.48737 35.13504 
1 1 1    8    5   19 o  632.591   10.452 15319.92  504.962 -27.75635 20.90332 
1 1 1    8    5   20 o  325.058   8.7420  4045.63  216.471 8.708801 17.48391 
1 1 1    8    5   21 f  202.175   9.6506  1567.24  148.212 17.05843 19.30120 
1 1 1    8    5   22 o  399.369   11.503  6135.10  348.412 3.190094 23.00533 
1 1 1    8    5   23 o  399.613   9.9583  6142.70  302.473 5.611938 19.91651 
1 1 1    8    5   24 o  232.808   11.023  2092.23  194.176 10.59496 22.04632 
1 1 1    8    5   25 o  243.361   11.640  2293.98  212.770 -6.583710 23.27904 
1 1 1    8    5   26 o  339.033   11.745  4469.65  299.372 -22.03403 23.49002 
1 1 1    8    5   27 o   81.908   17.963  280.089  115.112 -11.80685 35.92514 
1 1 1    8    5   28 f  298.711   11.212  3492.62  253.738 3.639587 22.42463 
1 1 1    8    6    1 o  1221.92   22.178 57202.67  2070.04 0.8645020 44.35571 
1 1 1    8    6    2 o  1138.23   20.636 49618.53  1788.80 -16.20203 41.27208 
1 1 1    8    6    3 o  1112.49   20.812 47402.55  1767.14 -7.845703 41.62427 
1 1 1    8    6    4 o  315.266   5.4295  3799.07  130.800 9.599670 10.85897 
1 1 1    8    6    5 f  748.421   13.696 21430.19  783.281 -0.4995117 27.39281 
1 1 1    8    6    6 o  1279.89   27.012 62909.75  2639.05 -24.23486 54.02439 
1 1 1    8    6    7 o  350.576   8.3567  4699.61  223.883 -4.008148 16.71332 
1 1 1    8    6    8 o  455.602   11.809  7943.62  411.040 -11.65231 23.61892 
1 1 1    8    6    9 o  305.420   7.6443  3567.12  177.855 7.237457 15.28857 
1 1 1    8    6   10 o  939.652   18.552 33859.06  1326.24 -3.135986 37.10303 
1 1 1    8    6   11 o  970.706   19.373 36119.73  1398.92 27.68494 38.74636 
1 1 1    8    6   12 o  848.507   16.579 27567.92  1074.22 -30.11884 33.15810 
1 1 1    8    6   13 o  639.740   17.660 15670.69  853.801 -25.99084 35.31959 
1 1 1    8    6   14 o  819.687   17.128 25725.82  1068.11 -36.91943 34.25514 
1 1 1    8    6   15 o  466.522   13.100  8328.48  464.891 18.38058 26.20014 
1 1 1    8    6   16 o  196.916   7.0055  1482.57  105.184 12.34668 14.01095 
1 1 1    8    6   17 o  337.201   9.7531  4349.85  250.072 -10.24374 19.50628 
1 1 1    8    6   18 o  417.899   10.478  6683.26  334.266 5.755646 20.95636 
1 1 1    8    6   19 o  209.960   11.006  1692.54  173.969 -10.71892 22.01266 
1 1 1    8    6   20 o  459.059   9.8115  8073.23  342.558 -0.4683533 19.62299 
1 1 1    8    6   21 o  404.836   10.220  6287.30  314.584 1.778320 20.43942 
1 1 1    8    6   22 o  151.783   11.826  891.221  131.353 -24.19800 23.65162 
1 1 1    8    6   23 o  160.433   16.111  1006.50  179.933 -26.28517 32.22199 
1 1 1    8    6   24 o  243.146   11.004  2282.48  202.443 13.64011 22.00858 
1 1 1    8    6   25 o  240.679   11.514  2244.10  209.886 22.36861 23.02811 
1 1 1    8    6   26 o  279.418   10.830  3029.78  229.750 5.463257 21.66050 
1 1 1    8    6   27 o  154.221   11.882  933.538  137.354 -0.1207581 23.76476 
1 1 1    8    6   28 o  328.285   11.382  4222.93  283.169 9.420166 22.76493 
1 1 1    8    7    1 o  482.098   9.3914  8886.28  346.020 2.893707 18.78288 
1 1 1    8    7    2 o  311.017   6.9992  3697.69  166.171 0.7395935 13.99831 
1 1 1    8    7    3 o  1222.29   22.382 57245.78  2081.23 1.247559 44.76334 
1 1 1    8    7    4 o  769.658   13.890 22663.09  814.221 -8.415649 27.78060 
1 1 1    8    7    5 f  907.402   16.359 31518.92  1133.61 -32.31128 32.71725 
1 1 1    8    7    6 o  253.998   6.5732  2466.32  127.586 5.360062 13.14642 
1 1 1    8    7    7 f  241.850   6.5850  2236.18  121.712 -3.786377 13.17006 
1 1 1    8    7    8 o  1115.38   25.695 47858.39  2186.96 -1.960449 51.39043 
1 1 1    8    7    9 o  391.980   9.6164  5877.68  288.041 0.3472595 19.23278 
1 1 1    8    7   10 o  600.070   10.924 13777.35  500.869 0.5562744 21.84707 
1 1 1    8    7   11 o  612.148   14.375 14345.05  670.382 18.33289 28.75018 
1 1 1    8    7   12 o  310.164   10.362  3679.15  241.935 4.659332 20.72481 
1 1 1    8    7   13 o  398.318   11.678  6068.56  355.274 -15.48160 23.35544 
1 1 1    8    7   14 o  826.889   16.977 26179.91  1067.07 -0.7320557 33.95322 
1 1 1    8    7   15 o  956.819   17.325 35070.72  1266.25 -2.801086 34.64928 
1 1 1    8    7   16 o  852.236   16.280 27827.39  1059.76 -9.916260 32.55986 
1 1 1    8    7   17 o  219.689   7.9000  1845.72  132.325 -6.755753 15.80010 
1 1 1    8    7   18 o  827.694   18.186 26291.39  1149.28 3.025391 36.37145 
1 1 1    8    7   19 o  183.856   9.5647  1297.34  133.524 6.592422 19.12933 
1 1 1    8    7   20 o  926.284   21.458 33188.63  1513.64 14.71503 42.91700 
1 1 1    8    7   21 o  323.599   9.2742  4014.99  228.878 23.04758 18.54839 
1 1 1    8    7   22 o  322.464   10.968  3998.64  267.295 -7.834717 21.93579 
1 1 1    8    7   23 f  391.373   11.578  5906.46  339.392 2.828156 23.15618 
1 1 1    8    7   24 f   59.009   17.379  134.924   96.462 10.44851 34.75720 
1 1 1    8    7   25 o  302.351   10.415  3534.13  239.934 -2.890930 20.82990 
1 1 1    8    7   26 o   73.905   17.334  226.658  104.688 -25.08078 34.66837 
1 1 1    8    7   27 o  214.977   10.776  1798.20  175.423 -4.353195 21.55298 
1 1 1    8    7   28 o  125.366   14.477  631.598  133.044 1.196861 28.95329 
1 1 1    9    1    1 o  521.644   9.9892 10404.52  398.048 22.43436 19.97840 
1 1 1    9    1    2 o  380.410   7.7481  5532.10  225.269 -0.4860840 15.49629 
1 1 1    9    1    3 o  306.517   6.4345  3591.34  150.684 -11.79871 12.86892 
1 1 1    9    1    4 o  1808.46   38.383 125931.30  5295.57 4.946045 76.76653 
1 1 1    9    1    5 o  587.248   11.137 13188.55  499.815 -5.778259 22.27499 
1 1 1    9    1    6 o  434.708   8.8356  7225.39  293.533 -4.316681 17.67127 
1 1 1    9    1    7 o  197.541   5.4095  1491.64   81.595 -11.38739 10.81894 
1 1 1    9    1    8 o  122.226   4.8187  571.049   44.836 11.28656 9.637317 
1 1 1    9    1    9 o  432.730   8.9791  7162.23  294.647 -14.70218 17.95815 
1 1 1    9    1   10 o  473.515   10.953  8579.42  395.962 -17.18619 21.90568 
1 1 1    9    1   11 o  695.277   15.073 18511.90  798.140 -13.86340 30.14610 
1 1 1    9    1   12 o  1136.50   20.994 49519.89  1815.59 5.614624 41.98780 
1 1 1    9    1   13 f  1411.93   26.777 76528.93  2876.24 9.134277 53.55419 
1 1 1    9    1   14 o  376.930   7.4254  5431.62  213.817 2.100830 14.85089 
1 1 1    9    1   15 o  862.806   16.223 28505.01  1068.72 -17.95044 32.44529 
1 1 1    9    1   16 o  1249.00   29.491 60074.37  2783.48 31.07104 58.98132 
1 1 1    9    1   17 o  730.045   15.602 20420.60  869.856 -19.82080 31.20324 
1 1 1    9    1   18 o  740.476   15.441 21014.46  873.317 -4.358887 30.88292 
1 1 1    9    1   19 o  788.470   16.068 23851.53  953.453 -2.297852 32.13646 
1 1 1    9    1   20 o  322.362   11.192  3982.84  270.562 -23.46686 22.38464 
1 1 1    9    1   21 o  409.638   9.5578  6433.40  298.773 13.20941 19.11556 
1 1 1    9    1   22 o  132.414   13.675  682.834  134.476 -18.76270 27.35041 
1 1 1    9    1   23 o  182.911   11.524  1294.50  159.231 -3.247849 23.04848 
1 1 1    9    1   24 o  137.135   13.791  736.404  139.770 -18.58301 27.58220 
1 1 1    9    1   25 o  217.441   12.411  1840.42  203.724 -14.42314 24.82289 
1 1 1    9    1   26 o  184.777   12.856  1337.93  178.194 23.64690 25.71254 
1 1 1    9    1   27 o  207.827   13.649  1703.01  212.991 3.392639 27.29861 
1 1 1    9    1   28 o  225.596   15.034  2035.14  253.493 6.253922 30.06896 
1 1 1    9    2    1 o  585.970   10.851 13129.96  485.855 -11.84412 21.70124 
1 1 1    9    2    2 f  1532.86   33.294 90294.20  3888.74 13.36609 66.58787 
1 1 1    9    2    3 o  1631.22   33.948 102277.70  4226.46 13.39014 67.89619 
1 1 1    9    2    4 o  1491.40   29.108 85376.79  3314.42 4.962769 58.21529 
1 1 1    9    2    5 o  457.803   8.9139  8013.21  311.874 3.116730 17.82782 
1 1 1    9    2    6 o  511.527   9.8260 10005.90  384.113 -3.307739 19.65196 
1 1 1    9    2    7 o  262.656   5.9139  2637.21  118.717 1.536072 11.82778 
1 1 1    9    2    8 o  619.529   10.987 14684.74  520.058 13.49634 21.97387 
1 1 1    9    2    9 o  504.241   11.805  9730.99  451.220 -5.441071 23.61021 
1 1 1    9    2   10 o  717.234   15.771 19709.75  861.084 -37.81427 31.54181 
1 1 1    9    2   11 f  972.241   22.056 36269.75  1578.21 -33.50989 44.11221 
1 1 1    9    2   12 o  806.606   15.406 24906.84  944.883 -10.76117 30.81292 
1 1 1    9    2   13 o  692.817   10.655 18356.99  562.397 8.912231 21.31051 
1 1 1    9    2   14 o  762.846   16.239 22276.90  945.011 -10.04614 32.47826 
1 1 1    9    2   15 o  1042.77   20.038 41678.88  1593.06 7.362793 40.07686 
1 1 1    9    2   16 o  859.996   17.072 28339.46  1121.42 1.073303 34.14312 
1 1 1    9    2   17 o  376.496   10.948  5424.03  313.656 -5.238586 21.89553 
1 1 1    9    2   18 o  777.624   18.881 23208.03  1115.43 -4.994019 37.76253 
1 1 1    9    2   19 o  757.507   18.251 22044.07  1055.30 9.368469 36.50282 
1 1 1    9    2   20 o  807.945   15.793 25096.94  973.820 -5.132874 31.58665 
1 1 1    9    2   21 o  276.493   11.659  2935.22  242.298 7.479553 23.31898 
1 1 1    9    2   22 o  250.723   10.509  2415.34  200.057 18.08029 21.01714 
1 1 1    9    2   23 o  295.282   11.266  3359.83  253.018 -0.4837036 22.53151 
1 1 1    9    2   24 f  268.476   10.568  2780.25  215.559 17.26315 21.13632 
1 1 1    9    2   25 o  444.025   13.111  7666.39  442.883 -12.14874 26.22174 
1 1 1    9    2   26 o  150.680   14.518  897.939  162.324 -13.11093 29.03661 
1 1 1    9    2   27 o  337.449   13.055  4463.42  333.399 17.27396 26.10912 
1 1 1    9    2   28 o  419.644   13.483  6960.27  424.670 1.229126 26.96696 
1 1 1    9    3    1 f  100.504   4.3370  386.064   33.202 2.440994 8.674053 
1 1 1    9    3    2 o  865.377   16.025 28656.72  1059.60 5.465454 32.04982 
1 1 1    9    3    3 o  1925.26   53.817 143676.09  7838.88 -34.61096 107.6343 
1 1 1    9    3    4 o  860.103   15.692 28308.55  1031.22 8.508850 31.38320 
1 1 1    9    3    5 o  679.520   12.381 17661.97  642.894 -1.876526 24.76152 
1 1 1    9    3    6 f  483.361   9.4311  8934.03  348.350 9.762360 18.86225 
1 1 1    9    3    7 o  373.926   7.6443  5345.88  218.278 4.193634 15.28870 
1 1 1    9    3    8 o  275.197   6.5335  2895.46  136.878 -2.332825 13.06698 
1 1 1    9    3    9 o  139.801   6.8438  747.287   72.554 -3.452011 13.68767 
1 1 1    9    3   10 o  440.412   8.8291  7418.45  293.382 23.86267 17.65810 
1 1 1    9    3   11 o  749.841   16.938 21539.44  948.272 -15.44873 33.87641 
1 1 1    9    3   12 f  202.564   6.4178  1568.59   98.738 0.5969696 12.83553 
1 1 1    9    3   13 o  645.830   13.363 15957.95  659.156 15.53943 26.72536 
1 1 1    9    3   14 o  1602.58   30.842 98747.63  3771.87 -23.98962 61.68337 
1 1 1    9    3   15 o  1183.32   27.334 53805.03  2438.25 -23.99719 54.66744 
1 1 1    9    3   16 o  1156.13   23.819 51346.36  2098.61 -16.81506 47.63769 
1 1 1    9    3   17 o  902.107   29.306 31311.95  1738.53 48.69391 58.61197 
1 1 1    9    3   18 f  680.330   14.304 17732.34  740.391 -4.333618 28.60866 
1 1 1    9    3   19 o  643.690   9.7328 15858.67  478.640 6.557190 19.46560 
1 1 1    9    3   20 o  472.929   11.047  8573.30  399.006 -4.215515 22.09314 
1 1 1    9    3   21 o  187.926   12.407  1361.71  168.968 -35.94720 24.81466 
1 1 1    9    3   22 o  193.974   10.641  1450.24  156.342 -17.64714 21.28132 
1 1 1    9    3   23 o  152.507   12.899  904.109  145.163 -38.71011 25.79762 
1 1 1    9    3   24 o  310.609   12.000  3731.43  282.699 -35.75174 24.00017 
1 1 1    9    3   25 o  324.895   12.227  4095.35  300.923 -15.42471 24.45428 
1 1 1    9    3   26 o  311.083   11.892  3766.01  280.654 10.80084 23.78436 
1 1 1    9    3   27 o  131.079   15.475  686.580  145.979 -7.814758 30.94975 
1 1 1    9    3   28 o  173.850   14.021  1200.61  173.976 -36.06532 28.04179 
1 1 1    9    4    1 o  1209.95   21.783 56082.59  2013.34 -1.703369 43.56663 
1 1 1    9    4    2 o  1004.74   18.131 38644.01  1391.83 1.608582 36.26254 
1 1 1    9    4    3 o  775.015   14.607 22979.61  864.976 -16.54791 29.21498 
1 1 1    9    4    4 f  150.162   4.6828  861.839   53.737 -3.703461 9.365640 
1 1 1    9    4    5 o  592.258   11.410 13415.47  516.195 16.13489 22.81926 
1 1 1    9    4    6 o  860.049   15.549 28313.31  1017.55 -2.243469 31.09851 
1 1 1    9    4    7 f  748.811   13.381 21458.86  762.711 2.162659 26.76215 
1 1 1    9    4    8 o  610.935   12.803 14286.57  594.053 -6.594116 25.60610 
1 1 1    9    4    9 o  866.619   16.965 28788.60  1114.83 -22.50775 33.92991 
1 1 1    9    4   10 o  341.165   8.7528  4451.61  226.574 0.2661133 17.50558 
1 1 1    9    4   11 o  196.338   6.5749  1473.75   98.026 -6.090637 13.14971 
1 1 1    9    4   12 o  538.872   12.650 11109.90  516.804 -20.20673 25.30038 
1 1 1    9    4   13 o  1436.67   25.515 79199.81  2798.67 27.14282 51.02947 
1 1 1    9    4   14 o  409.704   8.0024  6417.63  250.548 15.61652 16.00477 
1 1 1    9    4   15 o  874.601   21.444 29335.35  1431.55 27.49072 42.88713 
1 1 1    9    4   16 o  320.349   7.8601  3924.16  190.866 9.369446 15.72027 
1 1 1    9    4   17 o  848.292   20.878 27629.38  1350.34 -6.392273 41.75526 
1 1 1    9    4   18 o  876.948   17.741 29503.50  1184.58 -17.84521 35.48216 
1 1 1    9    4   19 o  529.879   12.443 10757.32  502.929 3.069397 24.88515 
1 1 1    9    4   20 o  418.147   11.727  6705.30  374.441 -6.631989 23.45317 
1 1 1    9    4   21 o  420.687   11.107  6793.86  356.191 12.57083 22.21314 
1 1 1    9    4   22 o  143.543   15.675  805.662  166.036 12.87823 31.35082 
1 1 1    9    4   23 o  354.690   11.114  4847.90  300.668 12.79977 22.22789 
1 1 1    9    4   24 o  265.892   11.247  2730.83  227.171 5.364441 22.49397 
1 1 1    9    4   25 o  115.013   14.919  523.306  121.633 -42.11936 29.83867 
1 1 1    9    4   26 o  104.913   16.403  444.070  125.175 9.924316 32.80522 
1 1 1    9    4   27 o  206.075   12.145  1664.10  187.143 14.47510 24.29003 
1 1 1    9    4   28 o  296.920   12.154  3462.50  268.164 -15.33957 24.30703 
1 1 1    9    5    1 f  1312.42   24.205 66020.91  2426.29 10.87939 48.41087 
1 1 1    9    5    2 o  1731.04   38.483 115364.50  5069.32 16.48499 76.96662 
1 1 1    9    5    3 o  893.024   16.200 30518.80  1101.08 0.9984131 32.39909 
1 1 1    9    5    4 o  872.166   16.357 29113.04  1085.64 -0.9686279 32.71420 
1 1 1    9    5    5 o  901.704   17.208 31128.10  1183.11 -19.94910 34.41582 
1 1 1    9    5    6 f  604.638   11.540 13984.02  525.744 -20.65588 23.07998 
1 1 1    9    5    7 o  1050.37   20.469 42305.66  1623.58 -9.472778 40.93876 
1 1 1    9    5    8 o  731.036   17.770 20484.63  970.794 -10.24030 35.53945 
1 1 1    9    5    9 f  185.628   5.7340  1317.31   80.727 10.75624 11.46803 
1 1 1    9    5   10 o  445.721   8.1378  7597.42  276.372 11.04083 16.27560 
1 1 1    9    5   11 o  123.842   6.7281  588.067   63.241 -16.43851 13.45617 
1 1 1    9    5   12 o   59.920   12.463  142.697   57.513 -6.379227 24.92578 
1 1 1    9    5   13 o  274.248   6.9571  2875.24  145.813 -16.59497 13.91430 
1 1 1    9    5   14 o  901.962   18.854 31162.13  1290.13 3.705444 37.70739 
1 1 1    9    5   15 f  1122.59   21.761 48336.39  1856.00 -1.725830 43.52235 
1 1 1    9    5   16 o  538.493   12.371 11097.90  508.610 -6.958130 24.74177 
1 1 1    9    5   17 o  443.755   9.4938  7532.99  321.930 -9.966248 18.98769 
1 1 1    9    5   18 o  923.550   18.224 32732.27  1284.96 -19.63007 36.44720 
1 1 1    9    5   19 o  116.418   13.206  525.076  108.026 23.34489 26.41241 
1 1 1    9    5   20 o  183.472   11.402  1295.49  156.917 23.66788 22.80373 
1 1 1    9    5   21 o  311.189   11.296  3718.43  267.913 17.73459 22.59125 
1 1 1    9    5   22 o   76.761   17.387  238.169  106.933 -20.44629 34.77480 
1 1 1    9    5   23 f  143.526   17.975  812.650  180.201 -38.69344 35.94911 
1 1 1    9    5   24 o  173.846   11.328  1171.92  146.546 -13.94710 22.65533 
1 1 1    9    5   25 o  193.945   11.837  1463.33  172.040 10.32832 23.67305 
1 1 1    9    5   26 o  167.943   12.580  1105.42  157.113 7.933899 25.15914 
1 1 1    9    5   27 o  232.794   12.042  2121.70  209.615 10.35002 24.08458 
1 1 1    9    5   28 o  112.927   17.025  523.207  139.199 8.313011 34.04906 
1 1 1    9    6    1 o  887.435   16.316 30137.40  1100.16 -21.22906 32.63206 
1 1 1    9    6    2 o  407.438   7.2617  6345.94  226.129 26.58649 14.52345 
1 1 1    9    6    3 o  340.812   6.8285  4440.09  176.944 -6.750580 13.65709 
1 1 1    9    6    4 o  737.262   13.252 20793.68  744.125 8.205505 26.50343 
1 1 1    9    6    5 o  785.845   14.468 23631.84  867.640 -4.077759 28.93676 
1 1 1    9    6    6 o  627.427   12.215 15060.67  582.429 -2.764526 24.43018 
1 1 1    9    6    7 o  730.179   16.965 20426.31  943.817 -7.327087 33.92982 
1 1 1    9    6    8 o  595.168   13.751 13563.24  625.169 -13.86536 27.50212 
1 1 1    9    6    9 o  1108.21   25.445 47253.75  2148.92 -22.58716 50.89017 
1 1 1    9    6   10 o  700.792   16.020 18814.50  850.320 9.978760 32.03958 
1 1 1    9    6   11 o  761.458   14.595 22197.15  847.214 19.87592 29.18911 
1 1 1    9    6   12 o  568.686   14.291 12376.46  617.726 -22.56372 28.58279 
1 1 1    9    6   13 o  633.842   12.686 15369.10  610.203 -15.38666 25.37214 
1 1 1    9    6   14 o  588.952   12.936 13270.65  578.249 -35.79205 25.87114 
1 1 1    9    6   15 o  295.143   7.7441  3330.65  174.473 5.247162 15.48829 
1 1 1    9    6   16 o  928.565   17.981 33054.27  1275.09 -17.44543 35.96198 
1 1 1    9    6   17 f  289.967   9.7962  3216.68  215.885 -27.13177 19.59232 
1 1 1    9    6   18 o  783.625   18.724 23572.92  1120.22 -3.265808 37.44814 
1 1 1    9    6   19 o  258.826   8.8933  2563.71  175.183 5.375671 17.78668 
1 1 1    9    6   20 o  278.320   8.2824  2965.81  176.103 -6.879700 16.56487 
1 1 1    9    6   21 o  377.609   10.360  5471.70  298.121 13.34094 20.72060 
1 1 1    9    6   22 o  344.174   11.535  4558.52  300.382 -8.292908 23.06955 
1 1 1    9    6   23 o  214.927   13.132  1791.52  208.038 -5.765518 26.26416 
1 1 1    9    6   24 o  225.179   10.779  1956.86  181.350 -15.84653 21.55768 
1 1 1    9    6   25 o  274.608   11.357  2920.44  233.287 -16.74777 22.71410 
1 1 1    9    6   26 o   66.137   19.114  177.454  115.570 -2.638786 38.22702 
1 1 1    9    6   27 o  345.896   11.154  4662.33  293.294 -13.84442 22.30818 
1 1 1    9    6   28 o  145.105   12.856  835.816  137.823 26.66234 25.71297 
1 1 1    9    7    1 f  508.197   10.415  9875.51  400.422 -0.9004517 20.83049 
1 1 1    9    7    2 o  889.475   15.802 30275.81  1070.89 -16.53900 31.60434 
1 1 1    9    7    3 o  578.338   11.077 12791.27  487.953 -6.726746 22.15313 
1 1 1    9    7    4 o  506.093   9.8520  9794.08  379.057 9.496796 19.70410 
1 1 1    9    7    5 o   99.666   4.6071  379.674   34.899 -9.130234 9.214211 
1 1 1    9    7    6 o  339.524   7.2007  4407.25  186.846 -1.632294 14.40136 
1 1 1    9    7    7 o  634.429   14.588 15412.62  707.050 0.7847900 29.17609 
1 1 1    9    7    8 o  1472.68   30.953 83706.45  3474.91 -37.58740 61.90648 
1 1 1    9    7    9 o  318.654   8.5083  3883.49  206.932 -29.39600 17.01663 
1 1 1    9    7   10 o  538.774   12.667 11109.66  511.358 -3.766113 25.33452 
1 1 1    9    7   11 o  1231.62   25.148 58259.02  2362.11 76.84302 50.29600 
1 1 1    9    7   12 o  925.126   22.402 32815.84  1568.94 14.81604 44.80319 
1 1 1    9    7   13 o  363.413   10.458  5050.74  290.424 7.240509 20.91692 
1 1 1    9    7   14 o  1483.65   32.982 84735.84  3701.17 25.49622 65.96481 
1 1 1    9    7   15 o  1205.67   23.635 55808.71  2175.59 -5.951904 47.27100 
1 1 1    9    7   16 o  928.849   17.833 33075.29  1265.05 1.933960 35.66560 
1 1 1    9    7   17 o  536.818   10.770 11027.37  441.307 -2.711121 21.54083 
1 1 1    9    7   18 o  601.569   15.699 13874.99  721.249 7.714905 31.39837 
1 1 1    9    7   19 o  126.858   9.9807  619.833   94.855 -5.511200 19.96146 
1 1 1    9    7   20 o  480.829   11.374  8867.47  416.307 5.678528 22.74797 
1 1 1    9    7   21 o  437.852   9.3977  7352.37  313.336 -10.24393 18.79534 
1 1 1    9    7   22 o  223.330   9.3000  1915.08  157.981 22.77216 18.59998 
1 1 1    9    7   23 o   94.039   16.244  353.741  112.786 16.12601 32.48792 
1 1 1    9    7   24 o  191.826   15.098  1441.41  213.383 10.22081 30.19644 
1 1 1    9    7   25 o  176.769   11.700  1216.82  155.708 7.734268 23.39967 
1 1 1    9    7   26 o  174.914   11.215  1193.57  147.053 -28.03194 22.43040 
1 1 1    9    7   27 o   86.964   18.046  315.526  120.104 9.424599 36.09143 
1 1 1    9    7   28 o  135.396   13.699  732.518  136.889 -4.120285 27.39887 
1 1 1    9    8    1 o  1153.05   21.134 50933.46  1861.42 9.270264 42.26780 
1 1 1    9    8    2 o  1333.99   24.052 68227.05  2450.44 0.4672852 48.10439 
1 1 1    9    8    3 o  758.363   14.472 22005.66  834.095 15.75732 28.94349 
1 1 1    9    8    4 o  631.294   11.287 15242.82  542.813 -9.014282 22.57387 
1 1 1    9    8    5 o  1027.70   18.009 40454.79  1409.89 -20.82233 36.01832 
1 1 1    9    8    6 f  369.393   8.7904  5218.03  248.142 -5.039215 17.58072 
1 1 1    9    8    7 o  256.009   7.6185  2506.18  149.054 0.6384888 15.23694 
1 1 1    9    8    8 o  763.686   18.502 22370.65  1078.78 -21.31921 37.00388 
1 1 1    9    8    9 o  414.138   7.8328  6558.78  247.870 -9.282471 15.66556 
1 1 1    9    8   10 o  485.512   12.896  9022.22  475.682 19.96121 25.79230 
1 1 1    9    8   11 o  982.422   21.246 37010.55  1587.57 40.91779 42.49285 
1 1 1    9    8   12 o  475.822   10.577  8658.84  382.429 5.938019 21.15407 
1 1 1    9    8   13 o  405.790   8.2519  6295.68  254.844 25.56070 16.50389 
1 1 1    9    8   14 o  254.332   6.8966  2472.88  134.017 9.549255 13.79320 
1 1 1    9    8   15 o  741.228   12.815 21026.46  725.799 0.7285767 25.63079 
1 1 1    9    8   16 o  820.015   16.280 25766.76  1019.65 9.974304 32.55950 
1 1 1    9    8   17 o  583.289   12.593 13025.91  561.188 -1.198303 25.18674 
1 1 1    9    8   18 o  326.625   8.9232  4081.57  222.691 -7.219635 17.84649 
1 1 1    9    8   19 o  169.240   9.0791  1099.49  116.615 -1.314560 18.15820 
1 1 1    9    8   20 o  746.807   13.616 21429.81  773.521 4.565063 27.23226 
1 1 1    9    8   21 o  276.971   10.871  2945.90  228.427 3.661926 21.74194 
1 1 1    9    8   22 o  439.405   10.429  7423.93  348.913 5.217773 20.85900 
1 1 1    9    8   23 o  360.155   11.150  5002.08  303.809 -2.373749 22.30027 
1 1 1    9    8   24 o  313.522   9.5150  3787.79  227.518 -6.460815 19.03004 
1 1 1    9    8   25 o   68.287   20.842  182.274  138.638 -14.59342 41.68499 
1 1 1    9    8   26 o  292.261   10.785  3317.53  239.227 -5.134155 21.56916 
1 1 1    9    8   27 f  246.088   11.059  2360.53  206.170 3.635696 22.11892 
1 1 1    9    8   28 o  127.871   15.081  659.489  140.076 -28.84933 30.16147 
1 1 1   10    1    1 o  412.780   7.9953  6513.79  252.222 -5.564117 15.99051 
1 1 1   10    1    2 o  773.191   14.486 22871.12  855.829 -4.641296 28.97104 
1 1 1   10    1    3 o  2123.21   59.083 175294.30  9491.70 13.38232 118.1665 
1 1 1   10    1    4 o  307.427   6.3420  3612.72  149.011 -3.629059 12.68398 
1 1 1   10    1    5 o  1148.96   20.364 50574.08  1787.29 0.3676758 40.72855 
1 1 1   10    1    6 o  1452.31   26.024 80973.52  2885.47 8.560913 52.04789 
1 1 1   10    1    7 o  935.012   17.150 33489.78  1224.91 8.559570 34.30009 
1 1 1   10    1    8 f  692.882   14.182 18382.95  744.988 -21.59924 28.36397 
1 1 1   10    1    9 o  602.895   13.623 13918.05  621.721 14.24481 27.24591 
1 1 1   10    1   10 o  481.712   13.389  8883.98  492.387 -26.04657 26.77795 
1 1 1   10    1   11 o  722.001   13.710 19953.72  756.258 -9.903564 27.42017 
1 1 1   10    1   12 o  1109.26   21.603 47177.78  1828.00 -0.7426758 43.20546 
1 1 1   10    1   13 o  848.239   14.790 27534.71  955.054 3.519226 29.57979 
1 1 1   10    1   14 o  565.096   12.254 12215.76  527.184 1.020386 24.50893 
1 1 1   10    1   15 o  1446.25   28.896 80448.61  3189.10 6.738647 57.79242 
1 1 1   10    1   16 o  192.398   8.6434  1415.65  126.602 -3.454819 17.28686 
1 1 1   10    1   17 o  824.450   17.267 26060.16  1085.31 6.861816 34.53425 
1 1 1   10    1   18 o  1023.60   20.967 40260.24  1638.17 -8.394958 41.93455 
1 1 1   10    1   19 f  1019.16   20.606 39969.26  1586.28 29.37732 41.21164 
1 1 1   10    1   20 f  214.529   11.124  1768.88  179.740 10.12196 22.24887 
1 1 1   10    1   21 o  100.848   16.933  403.290  126.514 0.5156326 33.86647 
1 1 1   10    1   22 o  431.998   11.075  7176.94  365.043 5.073853 22.14936 
1 1 1   10    1   23 o  292.660   11.206  3301.06  249.435 -6.423126 22.41142 
1 1 1   10    1   24 o   91.579   19.657  344.475  140.591 -19.54980 39.31386 
1 1 1   10    1   25 o  364.898   11.742  5162.00  326.186 17.57986 23.48374 
1 1 1   10    1   26 o   92.532   19.872  357.957  142.451 -8.368614 39.74337 
1 1 1   10    1   27 o  348.621   12.686  4759.73  335.015 1.214691 25.37221 
1 1 1   10    1   28 o  181.773   17.029  1340.69  227.642 -6.973923 34.05827 
1 1 1   10    2    1 o  445.512   8.0827  7587.82  275.197 -5.874023 16.16532 
1 1 1   10    2    2 o  1061.88   19.238 43173.52  1560.67 10.88123 38.47631 
1 1 1   10    2    3 o  203.308   5.2286  1579.88   81.247 1.383865 10.45729 
1 1 1   10    2    4 o  754.563   14.236 21783.50  820.796 -3.219055 28.47129 
1 1 1   10    2    5 o  631.034   11.287 15229.70  544.281 8.547852 22.57445 
1 1 1   10    2    6 o  849.692   15.787 27638.58  1024.84 0.6081543 31.57356 
1 1 1   10    2    7 o  1136.23   20.962 49515.13  1818.76 12.98938 41.92321 
1 1 1   10    2    8 f  618.867   12.732 14659.88  596.711 -27.51691 25.46341 
1 1 1   10    2    9 o  357.719   8.9767  4894.42  242.390 4.314484 17.95347 
1 1 1   10    2   10 o  415.457   9.6309  6602.44  303.999 -6.117340 19.26182 
1 1 1   10    2   11 o  646.810   12.993 16010.34  628.463 -0.1535645 25.98576 
1 1 1   10    2   12 o  1024.22   18.651 40187.24  1455.54 25.47614 37.30279 
1 1 1   10    2   13 o  1549.07   29.202 92189.88  3439.69 2.351807 58.40456 
1 1 1   10    2   14 f  806.025   15.914 24869.32  975.906 -3.673950 31.82896 
1 1 1   10    2   15 o  825.959   14.585 26114.72  919.513 3.969482 29.16930 
1 1 1   10    2   16 o  486.888   12.080  9071.93  446.010 -13.97943 24.15916 
1 1 1   10    2   17 o  350.125   9.8635  4689.81  262.661 -51.49011 19.72698 
1 1 1   10    2   18 o  560.769   10.294 12032.52  425.164 -17.12036 20.58775 
1 1 1   10    2   19 o  578.998   12.258 12844.08  542.057 10.73138 24.51617 
1 1 1   10    2   20 o  218.826   10.559  1835.17  174.913 9.345901 21.11755 
1 1 1   10    2   21 o  707.408   15.699 19297.27  841.578 -4.288574 31.39880 
1 1 1   10    2   22 o  539.333   10.589 11180.92  435.877 -8.170898 21.17874 
1 1 1   10    2   23 o  316.836   11.092  3868.66  267.666 11.14178 22.18330 
1 1 1   10    2   24 o  368.424   11.142  5242.93  312.905 -13.76804 22.28409 
1 1 1   10    2   25 o  353.399   11.344  4837.63  305.294 -9.892670 22.68900 
1 1 1   10    2   26 o  229.268   12.416  2055.11  214.898 -8.387482 24.83140 
1 1 1   10    2   27 o  295.491   13.110  3424.53  292.029 -45.92261 26.22093 
1 1 1   10    2   28 f   84.782   24.164  318.961  187.439 -20.96555 48.32805 
1 1 1   10    3    1 o  1645.24   31.698 103966.40  3966.94 40.65295 63.39622 
1 1 1   10    3    2 o  1010.79   18.143 39111.03  1401.11 11.26440 36.28674 
1 1 1   10    3    3 o  352.022   6.6371  4736.90  178.569 -1.668213 13.27420 
1 1 1   10    3    4 o  575.547   10.788 12667.73  474.509 0.7697144 21.57637 
1 1 1   10    3    5 o  277.254   5.8801  2938.35  124.599 2.979004 11.76019 
1 1 1   10    3    6 o  905.559   16.953 31401.95  1172.76 -9.232666 33.90532 
1 1 1   10    3    7 o  884.037   15.345 29925.92  1036.32 11.23358 30.68999 
1 1 1   10    3    8 o  362.716   8.0871  5031.13  222.349 -14.95532 16.17430 
1 1 1   10    3    9 o  1282.57   28.593 63404.46  2786.74 37.47754 57.18523 
1 1 1   10    3   10 o  702.727   13.259 18904.89  708.933 -2.007385 26.51805 
1 1 1   10    3   11 o  690.619   16.193 18265.05  827.713 -5.931641 32.38592 
1 1 1   10    3   12 o  429.135   9.2026  7041.98  300.821 2.666962 18.40512 
1 1 1   10    3   13 o  578.177   9.7730 12783.08  430.549 8.311462 19.54593 
1 1 1   10    3   14 o  897.299   17.747 30833.66  1215.09 -2.394958 35.49394 
1 1 1   10    3   15 o  487.323   12.445  9086.73  459.870 -43.59500 24.88977 
1 1 1   10    3   16 f  466.222   10.581  8315.75  376.587 -2.956055 21.16283 
1 1 1   10    3   17 o  155.587   13.840  931.794  138.875 -17.91096 27.67904 
1 1 1   10    3   18 o  770.394   15.042 22746.24  882.868 -22.60095 30.08386 
1 1 1   10    3   19 o  234.794   9.7802  2110.06  170.203 29.27382 19.56042 
1 1 1   10    3   20 o  439.585   11.176  7409.00  375.149 -27.30389 22.35268 
1 1 1   10    3   21 f  263.963   10.257  2673.32  206.178 -3.950500 20.51465 
1 1 1   10    3   22 f  439.673   13.127  7453.00  435.932 -0.6956787 26.25420 
1 1 1   10    3   23 o  307.757   11.483  3652.48  268.816 -2.862122 22.96672 
1 1 1   10    3   24 o  208.005   11.749  1678.10  184.279 -29.81729 23.49719 
1 1 1   10    3   25 o  320.807   11.775  3990.75  286.911 -7.214905 23.54959 
1 1 1   10    3   26 f  220.469   12.951  1904.84  215.268 -0.6220245 25.90165 
1 1 1   10    3   27 o  167.546   12.492  1104.01  156.702 19.59836 24.98388 
1 1 1   10    3   28 f  225.120   12.506  2000.33  209.798 1.825241 25.01208 
1 1 1   10    4    1 o  368.135   7.1730  5180.64  201.805 6.510590 14.34599 
1 1 1   10    4    2 o  1689.98   34.156 109796.60  4401.10 25.34937 68.31118 
1 1 1   10    4    3 o  685.894   13.103 17995.63  686.747 2.570557 26.20506 
1 1 1   10    4    4 o  666.463   11.751 16988.24  598.498 -4.775085 23.50293 
1 1 1   10    4    5 o  489.198   9.6272  9151.17  359.918 2.379333 19.25433 
1 1 1   10    4    6 o  903.826   16.788 31282.60  1158.58 19.00330 33.57629 
1 1 1   10    4    7 o  302.264   6.6091  3492.94  152.162 2.507263 13.21828 
1 1 1   10    4    8 o  499.436   10.955  9544.02  414.607 -7.976959 21.90963 
1 1 1   10    4    9 o   82.678   6.9194  263.170   42.977 -3.931763 13.83877 
1 1 1   10    4   10 o  1385.62   24.470 73797.37  2580.55 26.94019 48.94072 
1 1 1   10    4   11 o  1366.20   32.036 71877.59  3194.07 8.182617 64.07191 
1 1 1   10    4   12 o  1025.03   17.872 40240.37  1394.99 13.08618 35.74390 
1 1 1   10    4   13 o  1562.02   31.540 93823.16  3756.13 7.771606 63.07957 
1 1 1   10    4   14 o  760.715   15.326 22150.01  889.326 -11.49457 30.65200 
1 1 1   10    4   15 o  1070.81   24.524 44025.79  1983.34 -5.392578 49.04754 
1 1 1   10    4   16 o  214.662   8.4337  1762.21  137.561 -13.96309 16.86733 
1 1 1   10    4   17 o  777.024   14.151 23124.91  839.997 2.223328 28.30298 
1 1 1   10    4   18 o  504.723   10.127  9748.34  390.542 -10.01321 20.25408 
1 1 1   10    4   19 o  513.787   10.994 10109.46  428.768 9.600647 21.98885 
1 1 1   10    4   20 o  589.824   13.803 13362.82  619.774 21.20862 27.60510 
1 1 1   10    4   21 o  444.218   10.944  7575.96  371.087 -2.990875 21.88873 
1 1 1   10    4   22 o  191.700   13.088  1422.74  186.115 5.501144 26.17620 
1 1 1   10    4   23 o  216.998   11.611  1821.38  190.684 -11.57855 23.22140 
1 1 1   10    4   24 o  151.674   13.927  900.741  157.466 -2.419022 27.85494 
1 1 1   10    4   25 o  385.154   11.573  5747.49  332.784 -34.05511 23.14521 
1 1 1   10    4   26 o  307.978   11.488  3687.61  265.209 -5.750488 22.97675 
1 1 1   10    4   27 o  127.837   15.757  655.900  146.473 -0.9357376 31.51454 
1 1 1   10    4   28 o   80.779   20.833  283.345  140.904 10.36811 41.66642 
1 1 1   10    5    1 o  624.255   11.490 14902.94  548.118 11.18640 22.98080 
1 1 1   10    5    2 o  545.215   10.296 11366.65  429.014 2.344971 20.59256 
1 1 1   10    5    3 o  110.102   4.4865  463.336   37.638 3.500801 8.972903 
1 1 1   10    5    4 f  1254.72   22.848 60348.79  2189.52 9.952271 45.69688 
1 1 1   10    5    5 o  518.079   9.9417 10264.11  391.438 -12.05734 19.88333 
1 1 1   10    5    6 o  1195.06   22.587 54786.29  2049.87 -27.21362 45.17447 
1 1 1   10    5    7 f  588.526   13.031 13256.88  581.380 -5.184875 26.06157 
1 1 1   10    5    8 o   87.758   7.3244  296.504   48.308 2.307243 14.64889 
1 1 1   10    5    9 o  580.235   12.909 12888.76  568.031 1.649658 25.81796 
1 1 1   10    5   10 o  1409.81   25.992 76443.21  2788.98 32.94031 51.98389 
1 1 1   10    5   11 f  700.920   17.042 18813.33  850.359 -25.51239 34.08344 
1 1 1   10    5   12 f  469.079   9.9143  8414.62  354.762 -11.67252 19.82870 
1 1 1   10    5   13 o  1194.89   23.747 54757.45  2166.65 -27.65625 47.49500 
1 1 1   10    5   14 f  864.955   17.429 28649.79  1144.08 -16.00989 34.85882 
1 1 1   10    5   15 o  144.464   9.3724  801.407  101.665 -23.45950 18.74482 
1 1 1   10    5   16 o  1146.47   22.254 50474.48  1945.74 -3.616211 44.50771 
1 1 1   10    5   17 o  290.278   8.5921  3222.86  190.523 -1.800934 17.18415 
1 1 1   10    5   18 o  588.473   12.221 13259.93  546.004 -4.708679 24.44127 
1 1 1   10    5   19 o  366.758   8.0255  5146.61  224.860 -3.324951 16.05096 
1 1 1   10    5   20 o  391.875   10.288  5885.80  306.531 -8.022369 20.57661 
1 1 1   10    5   21 o  502.321   10.925  9688.32  418.947 -9.456268 21.85011 
1 1 1   10    5   22 o  390.291   12.819  5873.12  381.539 7.287781 25.63768 
1 1 1   10    5   23 o  283.994   12.542  3115.67  266.892 4.083282 25.08383 
1 1 1   10    5   24 o  203.407   11.925  1604.52  176.816 -34.21655 23.85068 
1 1 1   10    5   25 o  221.850   10.451  1903.07  175.753 31.97406 20.90218 
1 1 1   10    5   26 f  250.369   11.442  2436.48  212.805 -14.49275 22.88368 
1 1 1   10    5   27 o  126.511   15.518  640.571  139.638 -10.34150 31.03540 
1 1 1   10    5   28 o  147.167   14.628  867.648  155.984 -1.000031 29.25632 
1 1 1   10    6    1 o  943.779   17.837 34097.58  1285.43 17.92670 35.67421 
1 1 1   10    6    2 o  692.968   12.974 18368.47  683.492 -12.52032 25.94834 
1 1 1   10    6    3 o  714.015   13.441 19503.46  730.600 1.923706 26.88244 
1 1 1   10    6    4 o  160.164   5.3545  980.527   64.273 -16.30255 10.70903 
1 1 1   10    6    5 o  991.145   18.337 37628.43  1387.11 7.276245 36.67322 
1 1 1   10    6    6 o  634.824   11.471 15417.15  552.036 -33.25433 22.94108 
1 1 1   10    6    7 o  463.772   10.500  8227.90  357.978 -20.49738 20.99919 
1 1 1   10    6    8 o  650.735   14.157 16217.01  700.059 -36.76306 28.31480 
1 1 1   10    6    9 o  315.400   7.7890  3804.10  186.839 -25.17163 15.57799 
1 1 1   10    6   10 o  419.243   8.3326  6721.47  265.084 77.62970 16.66526 
1 1 1   10    6   11 o  218.965   7.7299  1833.19  128.921 -1.629700 15.45982 
1 1 1   10    6   12 o  332.804   7.8402  4234.57  199.368 -9.784271 15.68038 
1 1 1   10    6   13 o  737.031   14.167 20785.79  793.541 -2.295532 28.33361 
1 1 1   10    6   14 o  447.350   11.437  7654.96  390.391 -4.333923 22.87308 
1 1 1   10    6   15 o  732.164   15.224 20526.33  851.454 -31.07385 30.44868 
1 1 1   10    6   16 o  929.569   18.190 33131.86  1291.20 16.18842 36.37901 
1 1 1   10    6   17 o  330.942   9.5027  4189.88  240.310 -8.738129 19.00536 
1 1 1   10    6   18 o  538.472   14.432 11111.37  588.493 5.766052 28.86448 
1 1 1   10    6   19 o  473.076   10.433  8570.53  376.647 -9.078766 20.86575 
1 1 1   10    6   20 o  377.784   8.1337  5464.56  233.773 2.512726 16.26738 
1 1 1   10    6   21 o  351.817   9.6882  4748.26  260.275 -0.5531006 19.37649 
1 1 1   10    6   22 o  641.934   12.459 15881.05  603.949 2.051697 24.91817 
1 1 1   10    6   23 o  103.959   14.443  426.628  110.405 17.82117 28.88684 
1 1 1   10    6   24 o  343.965   12.769  4585.77  328.683 -18.13367 25.53786 
1 1 1   10    6   25 o  199.783   11.350  1551.56  170.998 20.75117 22.69992 
1 1 1   10    6   26 o   99.991   16.349  404.931  119.298 10.31520 32.69755 
1 1 1   10    6   27 f  138.701   14.653  765.758  146.562 -2.729553 29.30580 
1 1 1   10    6   28 o  216.731   13.235  1859.25  207.994 -28.07318 26.47066 
1 1 1   10    7    1 o  168.814   5.4442  1089.29   70.219 -7.218353 10.88842 
1 1 1   10    7    2 o  444.455   8.4228  7552.39  286.074 -9.713257 16.84567 
1 1 1   10    7    3 o  807.377   15.826 24948.78  975.179 -0.7315674 31.65265 
1 1 1   10    7    4 f  1115.44   20.124 47672.23  1708.76 9.759155 40.24793 
1 1 1   10    7    5 o  232.335   5.8450  2063.43  103.710 1.145966 11.68999 
1 1 1   10    7    6 o  955.626   18.581 35001.04  1356.13 -17.32520 37.16274 
1 1 1   10    7    7 o  570.914   13.691 12479.58  597.062 -14.37976 27.38188 
1 1 1   10    7    8 o  490.548   12.137  9210.98  454.625 -24.37817 24.27348 
1 1 1   10    7    9 o  836.123   19.165 26817.87  1212.57 -10.99585 38.32978 
1 1 1   10    7   10 o  585.397   11.753 13112.95  525.178 38.85577 23.50629 
1 1 1   10    7   11 o  1246.40   29.762 59757.85  2802.87 5.332275 59.52467 
1 1 1   10    7   12 o  222.015   7.6626  1884.45  130.007 -5.967484 15.32513 
1 1 1   10    7   13 o  875.013   18.447 29322.64  1226.04 4.892822 36.89382 
1 1 1   10    7   14 o  1283.77   32.108 63432.74  3105.24 27.03284 64.21557 
1 1 1   10    7   15 o  268.118   8.0960  2748.85  165.804 -6.415344 16.19191 
1 1 1   10    7   16 o  526.985   9.0158 10622.11  362.926 16.63715 18.03152 
1 1 1   10    7   17 o  597.919   12.566 13687.44  572.290 11.19794 25.13103 
1 1 1   10    7   18 o  953.734   17.047 34900.51  1236.44 -3.358582 34.09414 
1 1 1   10    7   19 o  229.109   9.1136  2009.31  158.716 8.489624 18.22717 
1 1 1   10    7   20 o  464.674   9.4725  8273.88  335.533 19.73828 18.94502 
1 1 1   10    7   21 o  240.792   8.3644  2222.29  153.141 1.737457 16.72889 
1 1 1   10    7   22 o  175.962   11.021  1195.62  144.728 1.213394 22.04265 
1 1 1   10    7   23 f  488.136   12.105  9204.82  448.536 1.871155 24.20960 
1 1 1   10    7   24 o  246.411   10.390  2343.32  194.010 22.72246 20.78016 
1 1 1   10    7   25 o  299.039   11.580  3468.36  260.688 -0.8250732 23.15957 
1 1 1   10    7   26 o  135.115   15.258  726.849  149.486 3.107483 30.51676 
1 1 1   10    7   27 o  131.625   16.051  695.279  149.539 -24.54353 32.10280 
1 1 1   10    7   28 f  303.837   11.333  3619.88  260.774 -3.044250 22.66687 
1 1 1   10    8    1 o  499.459   9.8716  9538.86  375.166 2.871857 19.74327 
1 1 1   10    8    2 o  2614.66   70.285 268560.59 13728.46 17.02832 140.5709 
1 1 1   10    8    3 o  590.511   11.327 13336.96  509.036 1.669495 22.65439 
1 1 1   10    8    4 o  517.783   10.452 10253.52  412.686 13.41925 20.90416 
1 1 1   10    8    5 o  396.988   7.4531  6025.53  225.677 -15.19418 14.90619 
1 1 1   10    8    6 o  1003.59   21.121 38646.23  1618.29 -23.68793 42.24165 
1 1 1   10    8    7 o  691.117   14.676 18294.09  774.753 -14.74286 29.35243 
1 1 1   10    8    8 o  423.576   10.367  6864.63  335.344 -30.44101 20.73425 
1 1 1   10    8    9 o  329.003   9.8962  4140.66  244.793 12.40955 19.79240 
1 1 1   10    8   10 o  255.608   8.7029  2498.50  167.185 8.611359 17.40586 
1 1 1   10    8   11 o  456.553   15.502  7977.41  490.023 -15.87045 31.00320 
1 1 1   10    8   12 o  227.193   7.6410  1973.36  132.673 -7.128510 15.28191 
1 1 1   10    8   13 o  529.086   15.277 10714.00  614.879 -18.77112 30.55400 
1 1 1   10    8   14 o  346.545   11.165  4593.80  295.585 7.507751 22.33059 
1 1 1   10    8   15 o  258.910   7.7340  2563.20  153.014 -1.232056 15.46797 
1 1 1   10    8   16 o  530.444   10.924 10766.47  442.737 13.21375 21.84828 
1 1 1   10    8   17 o  734.564   17.555 20695.48  983.545 -3.050110 35.10999 
1 1 1   10    8   18 o  391.539   8.7858  5865.22  262.744 25.22833 17.57159 
1 1 1   10    8   19 o  193.776   8.4494  1437.15  124.658 3.548279 16.89877 
1 1 1   10    8   20 o  214.663   8.6704  1765.15  141.507 11.02483 17.34081 
1 1 1   10    8   21 o  125.453   10.597  608.218   97.437 -14.74278 21.19488 
1 1 1   10    8   22 o  401.494   8.8400  6188.85  270.671 -9.436554 17.67997 
1 1 1   10    8   23 o  393.909   11.882  5992.71  352.977 -27.84680 23.76348 
1 1 1   10    8   24 o  170.459   12.122  1130.96  155.501 25.36092 24.24419 
1 1 1   10    8   25 o  228.375   14.019  2042.49  234.609 -2.643860 28.03887 
1 1 1   10    8   26 o  169.619   11.442  1124.79  146.082 4.366394 22.88375 
1 1 1   10    8   27 o  177.775   11.782  1240.29  156.494 -22.34801 23.56325 
1 1 1   10    8   28 o  263.805   11.370  2729.41  226.814 -1.777802 22.74079 
1 1 1   10    9    1 o  795.282   14.792 24203.30  898.858 1.770081 29.58422 
1 1 1   10    9    2 o  1090.95   19.824 45596.68  1651.85 22.46533 39.64854 
1 1 1   10    9    3 o  440.329   8.6017  7413.50  288.004 7.228943 17.20340 
1 1 1   10    9    4 o  847.062   15.726 27470.43  1013.45 3.472717 31.45281 
1 1 1   10    9    5 o  265.470   5.7515  2694.06  116.673 -12.44083 11.50303 
1 1 1   10    9    6 o   86.800   6.1114  289.453   40.065 -1.892273 12.22276 
1 1 1   10    9    7 o  435.406   11.059  7254.45  367.702 -22.61700 22.11754 
1 1 1   10    9    8 o  477.466   11.831  8725.04  425.881 10.17728 23.66115 
1 1 1   10    9    9 o  500.358   12.760  9583.04  487.544 26.96765 25.52010 
1 1 1   10    9   10 o  1638.76   38.284 103849.30  4728.10 -11.65576 76.56806 
1 1 1   10    9   11 o  952.672   25.773 34846.66  1874.40 -14.87622 51.54630 
1 1 1   10    9   12 o  1375.99   34.367 72885.20  3563.26 26.69421 68.73435 
1 1 1   10    9   13 o  356.957   9.9036  4872.67  270.161 12.42624 19.80713 
1 1 1   10    9   14 o  1060.62   22.482 43155.66  1818.29 -7.125610 44.96315 
1 1 1   10    9   15 o  504.066   13.452  9726.38  518.012 -11.26114 26.90496 
1 1 1   10    9   16 o  167.440   8.9563  1075.42  113.866 7.650635 17.91265 
1 1 1   10    9   17 o  464.589   11.640  8262.28  413.158 -7.104767 23.27997 
1 1 1   10    9   18 o  713.726   14.163 19526.57  772.019 4.130371 28.32532 
1 1 1   10    9   19 o  147.635   9.9539  838.511  110.766 10.11722 19.90782 
1 1 1   10    9   20 f  232.734   9.6698  2076.35  171.345 5.835449 19.33969 
1 1 1   10    9   21 o  173.159   8.9729  1153.11  117.701 11.78285 17.94572 
1 1 1   10    9   22 o  163.339   9.3626  1028.01  113.705 -19.11899 18.72511 
1 1 1   10    9   23 o  299.409   9.5563  3450.78  218.236 -1.776184 19.11254 
1 1 1   10    9   24 o  584.597   14.396 13316.72  634.866 -11.21985 28.79174 
1 1 1   10    9   25 o  208.765   10.589  1691.87  167.034 27.95723 21.17825 
1 1 1   10    9   26 o   42.920   17.930 -53.5583  133.784 0.1251335 35.85939 
1 1 1   10    9   27 f  130.464   13.942  678.093  133.736 -15.31103 27.88427 
1 1 1   11    1    1 o  597.477   11.253 13651.38  513.767 8.838623 22.50518 
1 1 1   11    1    2 o  1554.98   30.396 92850.41  3608.31 -4.158203 60.79196 
1 1 1   11    1    3 o  614.428   11.635 14438.30  546.310 1.477661 23.26986 
1 1 1   11    1    4 o  308.039   6.9088  3627.32  162.654 0.5786133E-01 13.81767 
1 1 1   11    1    5 o  367.652   7.3527  5167.49  206.598 1.981873 14.70532 
1 1 1   11    1    6 o  391.486   7.8664  5859.83  235.343 6.249878 15.73287 
1 1 1   11    1    7 o  551.345   10.104 11627.78  425.713 1.272339 20.20863 
1 1 1   11    1    8 o  412.644   9.4055  6513.27  296.577 -3.841370 18.81108 
1 1 1   11    1    9 o  430.409   11.749  7089.85  382.983 -5.369171 23.49802 
1 1 1   11    1   10 o  247.755   7.3653  2347.04  138.393 -6.076508 14.73055 
1 1 1   11    1   11 o  1346.58   24.923 69643.16  2561.91 -12.88379 49.84611 
1 1 1   11    1   12 o  503.300   10.328  9687.71  397.168 14.11676 20.65635 
1 1 1   11    1   13 o  653.625   13.069 16344.50  648.994 -17.52209 26.13846 
1 1 1   11    1   14 o  586.687   11.568 13166.08  517.135 10.36176 23.13509 
1 1 1   11    1   15 o  808.830   13.901 25040.49  856.514 13.01611 27.80176 
1 1 1   11    1   16 o  744.658   16.514 21247.22  932.576 -2.044189 33.02758 
1 1 1   11    1   17 f  231.658   10.577  2053.45  186.490 -20.84163 21.15438 
1 1 1   11    1   18 o  407.059   10.017  6340.62  311.113 -8.980011 20.03427 
1 1 1   11    1   19 o  256.800   10.863  2525.38  208.768 -132.0666 21.72659 
1 1 1   11    1   20 o  361.232   10.174  5000.98  280.685 4.980316 20.34810 
1 1 1   11    1   21 o  249.935   11.589  2399.41  217.673 8.455627 23.17715 
1 1 1   11    1   22 o  284.293   11.357  3109.93  244.774 -36.72498 22.71493 
1 1 1   11    1   23 f  173.266   12.106  1164.40  157.724 15.57433 24.21200 
1 1 1   11    1   24 o  194.273   11.686  1464.73  171.568 -4.146423 23.37260 
1 1 1   11    1   25 f  344.331   12.022  4601.82  314.733 16.35272 24.04403 
1 1 1   11    1   26 o  342.061   12.120  4560.55  314.534 -5.395782 24.24018 
1 1 1   11    1   27 o  345.259   12.414  4666.91  325.056 20.56250 24.82842 
1 1 1   11    1   28 o   77.324   23.680  256.545  182.101 -34.84318 47.36018 
1 1 1   11    2    1 o  1173.75   21.527 52775.93  1930.12 -0.5377197 43.05356 
1 1 1   11    2    2 o  1151.92   20.731 50824.84  1824.21 3.196655 41.46143 
1 1 1   11    2    3 o  1650.21   31.063 104619.80  3908.07 4.397949 62.12507 
1 1 1   11    2    4 o  764.073   14.032 22337.01  819.181 -13.75909 28.06401 
1 1 1   11    2    5 o  352.012   7.4971  4737.28  201.671 7.703522 14.99420 
1 1 1   11    2    6 f  486.409   9.5055  9048.00  353.324 5.731415 19.01097 
1 1 1   11    2    7 o  957.443   17.210 35126.95  1258.57 10.64978 34.42030 
1 1 1   11    2    8 o   76.447   6.4114  224.944   36.359 5.030174 12.82283 
1 1 1   11    2    9 o  640.748   13.152 15718.26  638.201 12.32721 26.30397 
1 1 1   11    2   10 o  1114.94   24.456 47770.62  2055.46 -22.13965 48.91216 
1 1 1   11    2   11 f  670.000   11.578 17173.90  592.660 15.84442 23.15547 
1 1 1   11    2   12 o  800.553   14.589 24527.49  889.877 15.56427 29.17825 
1 1 1   11    2   13 f  575.767   10.641 12678.16  466.980 12.26495 21.28177 
1 1 1   11    2   14 o  1034.28   18.084 40971.64  1425.38 27.70117 36.16877 
1 1 1   11    2   15 o  176.150   6.7278  1186.26   90.321 16.69536 13.45564 
1 1 1   11    2   16 o  847.034   21.625 27541.83  1383.79 -3.570251 43.24939 
1 1 1   11    2   17 o  534.489   13.416 10938.96  539.600 -15.87384 26.83287 
1 1 1   11    2   18 o  389.685   11.256  5812.18  321.252 23.95789 22.51158 
1 1 1   11    2   19 o  398.670   10.623  6086.52  323.151 -3.162415 21.24508 
1 1 1   11    2   20 o  328.976   10.558  4148.72  265.028 5.104065 21.11528 
1 1 1   11    2   21 o  426.312   10.780  6977.26  350.437 12.36169 21.55989 
1 1 1   11    2   22 o  149.514   13.200  868.510  147.271 10.66768 26.40015 
1 1 1   11    2   23 o  331.493   11.021  4235.92  278.532 -9.144012 22.04110 
1 1 1   11    2   24 o  491.455   11.840  9345.61  443.367 -9.261047 23.68085 
1 1 1   11    2   25 o  130.868   15.936  680.722  153.313 16.19907 31.87300 
1 1 1   11    2   26 o  207.312   13.541  1688.83  209.396 15.01796 27.08224 
1 1 1   11    2   27 o  361.520   12.784  5124.64  350.400 -7.920441 25.56745 
1 1 1   11    2   28 o  228.990   14.324  2091.42  244.984 23.64764 28.64713 
1 1 1   11    3    1 o  619.974   11.702 14699.77  554.422 1.103821 23.40395 
1 1 1   11    3    2 o  1622.32   29.135 101036.90  3608.57 16.90344 58.27024 
1 1 1   11    3    3 f  686.449   12.499 18023.94  655.647 -0.2636108 24.99773 
1 1 1   11    3    4 o  546.021   9.9838 11400.69  416.607 0.5430908 19.96763 
1 1 1   11    3    5 o  193.111   5.2937  1425.45   78.133 -0.2319946 10.58741 
1 1 1   11    3    6 o  683.949   12.542 17898.85  655.420 -9.486389 25.08372 
1 1 1   11    3    7 f  1423.95   27.143 78010.42  2927.58 -38.58398 54.28569 
1 1 1   11    3    8 o  606.190   13.327 14068.96  612.516 3.451721 26.65348 
1 1 1   11    3    9 o  760.958   15.350 22183.84  887.761 -1.177979 30.69977 
1 1 1   11    3   10 o  1305.14   28.941 65579.28  2789.93 -14.15210 57.88155 
1 1 1   11    3   11 o  452.240   9.7561  7821.96  335.198 -13.25766 19.51228 
1 1 1   11    3   12 o  731.587   13.937 20480.70  775.181 -12.20007 27.87360 
1 1 1   11    3   13 o  596.394   13.328 13608.23  604.545 -8.100830 26.65536 
1 1 1   11    3   14 o  490.807   9.3439  9211.58  349.377 3.817749 18.68778 
1 1 1   11    3   15 o  297.975   9.0974  3395.54  206.732 11.92264 18.19488 
1 1 1   11    3   16 o  789.328   16.813 23876.61  1011.57 -15.70825 33.62551 
1 1 1   11    3   17 o  648.226   13.417 16090.58  660.461 1.107300 26.83461 
1 1 1   11    3   18 o  614.910   12.653 14480.72  593.354 0.9910278 25.30685 
1 1 1   11    3   19 o  475.980   11.389  8678.80  411.834 3.724365 22.77900 
1 1 1   11    3   20 o  292.224   11.114  3274.54  244.701 14.16232 22.22878 
1 1 1   11    3   21 o  316.521   10.855  3846.61  261.376 20.52695 21.70973 
1 1 1   11    3   22 f  187.016   13.442  1355.54  185.648 -0.4401398 26.88344 
1 1 1   11    3   23 f  247.149   11.043  2354.73  207.358 12.94467 22.08603 
1 1 1   11    3   24 o  147.081   14.762  848.642  155.904 54.39957 29.52304 
1 1 1   11    3   25 o  233.620   11.773  2117.13  208.174 22.29773 23.54547 
1 1 1   11    3   26 o  119.387   18.380  580.435  160.131 23.57552 36.76059 
1 1 1   11    3   27 o  125.588   19.613  651.707  180.512 -23.94367 39.22615 
1 1 1   11    3   28 o  155.423   16.252  971.373  172.790 -27.87830 32.50422 
1 1 1   11    4    1 o  1204.71   22.069 55607.89  2030.76 -5.886963 44.13720 
1 1 1   11    4    2 o  276.650   6.2528  2925.56  132.194 6.767334 12.50568 
1 1 1   11    4    3 o  800.886   14.954 24544.20  914.894 -23.20685 29.90707 
1 1 1   11    4    4 o  693.116   13.134 18379.11  695.596 -8.566223 26.26800 
1 1 1   11    4    5 o  320.670   7.0046  3931.12  171.667 -2.317169 14.00928 
1 1 1   11    4    6 o  633.965   11.511 15375.89  557.648 1.887451 23.02258 
1 1 1   11    4    7 o  969.885   19.298 36077.11  1421.04 -8.323486 38.59620 
1 1 1   11    4    8 o  568.303   13.767 12367.54  597.609 -14.35229 27.53317 
1 1 1   11    4    9 o  626.621   11.661 15027.33  557.992 12.00079 23.32174 
1 1 1   11    4   10 o  991.507   20.311 37707.88  1498.66 -25.78760 40.62205 
1 1 1   11    4   11 o  640.240   11.874 15682.47  579.952 40.17944 23.74868 
1 1 1   11    4   12 o  986.446   18.735 37273.24  1403.77 -24.68866 37.47039 
1 1 1   11    4   13 o  838.467   15.923 26909.45  1011.34 14.47003 31.84577 
1 1 1   11    4   14 o  767.581   17.422 22563.09  1011.83 -40.19653 34.84391 
1 1 1   11    4   15 f  745.169   15.153 21261.35  858.262 21.34399 30.30683 
1 1 1   11    4   16 o  355.627   9.4107  4837.52  254.191 -2.040375 18.82147 
1 1 1   11    4   17 o  476.987   10.752  8706.33  391.621 -10.71243 21.50404 
1 1 1   11    4   18 o  413.290   11.698  6539.59  367.224 -5.018860 23.39653 
1 1 1   11    4   19 o  479.439   11.862  8807.96  433.345 3.130066 23.72387 
1 1 1   11    4   20 f  345.395   8.9172  4569.55  234.724 -17.44910 17.83445 
1 1 1   11    4   21 o  316.402   10.552  3843.16  254.807 9.764313 21.10417 
1 1 1   11    4   22 o  176.691   11.923  1207.62  158.564 9.969788 23.84694 
1 1 1   11    4   23 o  416.177   13.103  6699.59  409.042 -27.39963 26.20687 
1 1 1   11    4   24 o  296.876   11.003  3404.95  248.145 -7.072723 22.00523 
1 1 1   11    4   25 o  127.348   17.574  650.943  164.168 -27.43186 35.14769 
1 1 1   11    4   26 o   87.716   18.836  320.531  127.087 4.338539 37.67264 
1 1 1   11    4   27 o  104.705   17.379  449.081  133.127 17.26615 34.75768 
1 1 1   11    4   28 o  224.614   12.711  1993.56  210.815 -3.471054 25.42167 
1 1 1   11    5    1 o  972.481   17.698 36203.93  1314.90 -5.973389 35.39517 
1 1 1   11    5    2 o  962.588   17.459 35471.11  1283.93 9.009766 34.91718 
1 1 1   11    5    3 f  690.516   12.965 18240.21  684.089 7.746033 25.93009 
1 1 1   11    5    4 o  520.335   10.197 10353.96  405.466 8.620300 20.39467 
1 1 1   11    5    5 f  596.886   11.420 13628.22  520.829 10.08582 22.83908 
1 1 1   11    5    6 o  436.909   8.5016  7299.50  282.803 1.048157 17.00325 
1 1 1   11    5    7 o  111.582   5.5778  475.962   46.964 -0.2010880 11.15556 
1 1 1   11    5    8 o  599.705   13.287 13770.18  602.579 -1.232300 26.57472 
1 1 1   11    5    9 o  181.807   6.0772  1263.68   82.054 -17.98756 12.15442 
1 1 1   11    5   10 o  426.918   9.3066  6970.69  297.617 2.989166 18.61319 
1 1 1   11    5   11 o  1137.75   23.925 49682.30  2063.61 -0.2341309 47.85088 
1 1 1   11    5   12 o  866.368   16.951 28739.11  1121.09 9.652527 33.90168 
1 1 1   11    5   13 o  1093.10   20.554 45784.35  1707.65 3.556396 41.10755 
1 1 1   11    5   14 f  745.670   16.338 21288.33  916.836 -7.369751 32.67519 
1 1 1   11    5   15 o  320.235   9.2945  3922.04  226.462 -11.06732 18.58899 
1 1 1   11    5   16 f  664.483   12.672 16901.60  643.000 -14.88409 25.34381 
1 1 1   11    5   17 o  840.027   18.092 27068.38  1160.47 -12.20233 36.18346 
1 1 1   11    5   18 o  520.582   12.870 10380.09  507.510 3.999207 25.73934 
1 1 1   11    5   19 f  278.170   8.5204  2961.38  180.975 7.754395 17.04089 
1 1 1   11    5   20 o  615.023   12.718 14524.31  595.397 14.43585 25.43615 
1 1 1   11    5   21 o  282.634   10.358  3066.12  220.686 10.71844 20.71500 
1 1 1   11    5   22 o   72.463   20.139  208.399  130.635 20.99952 40.27743 
1 1 1   11    5   23 o  492.208   11.818  9354.45  443.077 4.357971 23.63555 
1 1 1   11    5   24 o  196.743   12.389  1505.20  182.811 41.67447 24.77847 
1 1 1   11    5   25 o  264.074   10.767  2699.02  213.646 -10.17043 21.53454 
1 1 1   11    5   26 o  100.884   16.761  413.329  123.214 5.408691 33.52206 
1 1 1   11    5   27 o  111.498   16.771  505.406  135.834 9.909973 33.54208 
1 1 1   11    5   28 o  336.417   12.905  4466.55  323.661 -15.86658 25.81075 
1 1 1   11    6    1 o  757.440   14.158 21950.32  819.452 2.678589 28.31675 
1 1 1   11    6    2 f  1010.03   18.503 39064.87  1427.63 14.08594 37.00501 
1 1 1   11    6    3 f  1069.59   19.585 43822.76  1600.20 6.266113 39.17064 
1 1 1   11    6    4 o  319.272   6.5314  3896.71  158.649 43.65689 13.06271 
1 1 1   11    6    5 o  453.029   9.4365  7848.58  324.566 -16.49234 18.87297 
1 1 1   11    6    6 o  1242.46   24.693 59301.77  2321.73 -51.67407 49.38588 
1 1 1   11    6    7 o  181.443   5.3225  1258.51   73.392 -11.83049 10.64494 
1 1 1   11    6    8 o  487.057   12.097  9080.20  449.806 -16.88306 24.19375 
1 1 1   11    6    9 o  227.070   5.8324  1971.17  101.059 22.47975 11.66477 
1 1 1   11    6   10 o  979.130   19.677 36752.39  1401.54 -31.50903 39.35371 
1 1 1   11    6   11 o  194.053   6.5684  1439.54   94.802 -8.196167 13.13679 
1 1 1   11    6   12 o  633.508   12.621 15353.32  607.951 1.598511 25.24150 
1 1 1   11    6   13 o  838.672   18.234 26936.27  1156.70 -46.54974 36.46876 
1 1 1   11    6   14 f  919.293   18.137 32373.48  1271.19 18.79761 36.27408 
1 1 1   11    6   15 o  225.578   8.2673  1945.83  141.566 -2.903503 16.53467 
1 1 1   11    6   16 o  892.836   17.984 30566.19  1226.22 2.221497 35.96711 
1 1 1   11    6   17 o  703.763   14.191 18972.33  762.361 -9.532898 28.38275 
1 1 1   11    6   18 o  250.485   8.4320  2400.23  161.376 -9.879395 16.86408 
1 1 1   11    6   19 o  383.882   10.427  5644.37  305.551 9.344421 20.85350 
1 1 1   11    6   20 o  341.645   10.420  4475.56  271.845 14.71112 20.84039 
1 1 1   11    6   21 o  376.600   10.291  5444.72  295.496 9.318939 20.58250 
1 1 1   11    6   22 o  551.109   12.136 11706.43  510.075 -11.56256 24.27123 
1 1 1   11    6   23 o  421.858   12.637  6882.51  404.113 3.394684 25.27379 
1 1 1   11    6   24 o  158.069   17.093  987.240  191.299 -10.29253 34.18619 
1 1 1   11    6   25 o   95.939   17.287  374.244  123.110 -10.77447 34.57306 
1 1 1   11    6   26 o   45.388   18.013   9.4177  118.296 17.12938 36.02684 
1 1 1   11    6   27 o  209.264   12.122  1718.94  190.058 1.582443 24.24409 
1 1 1   11    6   28 o  164.323   15.001  1082.13  177.009 -12.45918 30.00168 
1 1 1   11    7    1 o  194.361   5.1585  1443.91   76.474 7.585724 10.31709 
1 1 1   11    7    2 o  566.398   11.173 12269.40  481.263 -8.181580 22.34688 
1 1 1   11    7    3 o  920.960   16.695 32471.76  1171.55 20.84375 33.38976 
1 1 1   11    7    4 o  794.709   15.190 24174.83  917.948 -9.892212 30.38095 
1 1 1   11    7    5 o  256.863   6.1985  2522.25  120.871 -9.284485 12.39704 
1 1 1   11    7    6 o  573.925   12.361 12606.00  540.129 -24.24280 24.72183 
1 1 1   11    7    7 o  118.037   7.5416  534.926   67.261 -1.701736 15.08321 
1 1 1   11    7    8 o  622.035   14.223 14819.01  675.399 -32.17682 28.44509 
1 1 1   11    7    9 o  442.941   8.8628  7503.72  295.754 1.052032 17.72556 
1 1 1   11    7   10 o  750.431   16.765 21568.57  914.739 38.36743 33.53047 
1 1 1   11    7   11 o  547.141   11.499 11451.14  470.967 -0.9425049 22.99888 
1 1 1   11    7   12 o  656.340   14.831 16486.05  741.419 -13.84277 29.66183 
1 1 1   11    7   13 o  339.491   7.6173  4406.30  196.896 -12.83469 15.23451 
1 1 1   11    7   14 o  685.021   13.860 17958.97  724.340 0.8886108 27.72029 
1 1 1   11    7   15 o  478.840   9.9892  8770.53  365.484 -10.89673 19.97839 
1 1 1   11    7   16 o  624.831   10.711 14938.42  511.359 -4.035950 21.42106 
1 1 1   11    7   17 o  829.245   19.245 26394.53  1217.51 9.532532 38.48941 
1 1 1   11    7   18 o  808.465   15.261 25063.54  940.860 -11.21362 30.52129 
1 1 1   11    7   19 o  263.398   9.1229  2656.11  182.214 -5.198761 18.24580 
1 1 1   11    7   20 o  693.625   11.337 18461.51  598.675 9.952026 22.67425 
1 1 1   11    7   21 o  280.874   9.6133  3027.19  205.120 -2.637543 19.22652 
1 1 1   11    7   22 o  147.882   11.132  846.427  123.716 16.00693 22.26348 
1 1 1   11    7   23 o  459.757   12.151  8170.18  424.750 -7.140411 24.30222 
1 1 1   11    7   24 o  296.137   11.497  3392.30  255.513 -16.44165 22.99369 
1 1 1   11    7   25 o  249.930   14.582  2447.35  261.188 -25.98842 29.16409 
1 1 1   11    7   26 o  165.746   13.496  1080.80  160.266 -14.77141 26.99277 
1 1 1   11    7   27 o  142.096   15.685  806.583  154.591 -19.08458 31.36905 
1 1 1   11    7   28 o  136.951   16.458  759.219  157.099 -21.70792 32.91631 
1 1 1   11    8    1 o  590.880   11.573 13353.99  521.774 6.501221 23.14610 
1 1 1   11    8    2 o  204.579   5.1446  1599.74   80.442 -0.6673126 10.28925 
1 1 1   11    8    3 o  783.010   14.186 23463.02  848.679 5.792236 28.37106 
1 1 1   11    8    4 o  773.829   14.241 22919.35  841.987 -8.698242 28.48283 
1 1 1   11    8    5 o  710.470   13.861 19321.91  751.654 -3.324768 27.72155 
1 1 1   11    8    6 o  492.834   10.015  9291.49  377.116 -12.96658 20.03068 
1 1 1   11    8    7 o  285.241   9.1229  3112.17  198.661 -12.46851 18.24572 
1 1 1   11    8    8 o  884.162   20.968 30010.97  1396.43 25.03522 41.93670 
1 1 1   11    8    9 o  979.830   21.576 36855.24  1613.53 53.87622 43.15271 
1 1 1   11    8   10 o  561.184   14.440 12053.98  585.051 53.33234 28.88002 
1 1 1   11    8   11 o  1448.61   29.898 80693.81  3301.88 39.54333 59.79664 
1 1 1   11    8   12 o  468.150   12.493  8384.07  446.919 -0.2994995 24.98640 
1 1 1   11    8   13 o  464.544   9.7415  8252.38  345.540 -21.01855 19.48300 
1 1 1   11    8   14 f  536.740   12.700 11023.56  520.803 -2.292358 25.39985 
1 1 1   11    8   15 o  624.685   12.112 14933.50  575.305 -6.900269 24.22474 
1 1 1   11    8   16 f  875.517   15.183 29366.59  1012.86 21.70129 30.36698 
1 1 1   11    8   17 o  350.023   9.4262  4687.17  250.908 -6.054871 18.85239 
1 1 1   11    8   18 o  537.788   10.910 11072.80  446.609 1.255310 21.82076 
1 1 1   11    8   19 o  289.103   10.167  3201.66  223.972 -18.04559 20.33484 
1 1 1   11    8   20 o  241.904   8.7425  2242.00  161.032 8.761993 17.48504 
1 1 1   11    8   21 o  172.348   9.7017  1143.42  125.163 -13.11037 19.40343 
1 1 1   11    8   22 o  564.162   12.236 12274.96  523.733 -12.23248 24.47193 
1 1 1   11    8   23 o  190.055   11.012  1397.51  155.395 -8.811050 22.02439 
1 1 1   11    8   24 o  584.084   14.478 13299.45  640.080 4.147217 28.95679 
1 1 1   11    8   25 o   80.685   18.404  269.725  116.770 -5.286697 36.80877 
1 1 1   11    8   26 o  179.431   19.246  1292.48  228.783 -60.07951 38.49154 
1 1 1   11    8   27 o   85.084   20.199  309.092  136.000 3.331314 40.39817 
1 1 1   11    9    1 o  823.732   15.270 25970.96  956.535 9.644897 30.54081 
1 1 1   11    9    2 o  383.334   7.6795  5618.03  224.520 -13.64224 15.35890 
1 1 1   11    9    3 o  477.690   9.5996  8726.47  349.226 -3.875946 19.19919 
1 1 1   11    9    4 o  905.284   16.726 31390.19  1152.45 -4.023132 33.45216 
1 1 1   11    9    5 o  547.142   10.931 11453.26  455.012 -6.438660 21.86259 
1 1 1   11    9    6 o  241.803   5.8097  2235.25  107.265 -5.436539 11.61947 
1 1 1   11    9    7 o  1338.45   33.280 69223.79  3270.98 47.75635 66.55956 
1 1 1   11    9    8 o  1069.41   23.195 43952.68  1891.02 24.27258 46.39046 
1 1 1   11    9    9 o  987.718   24.506 37469.92  1741.11 68.26984 49.01295 
1 1 1   11    9   10 o  830.782   21.083 26467.50  1321.01 -16.82288 42.16600 
1 1 1   11    9   11 o  386.605   10.179  5715.98  297.942 -8.301086 20.35894 
1 1 1   11    9   12 o  833.250   21.313 26610.35  1351.27 10.34235 42.62622 
1 1 1   11    9   13 o  389.979   7.1183  5814.17  212.141 13.51953 14.23669 
1 1 1   11    9   14 o  921.141   19.858 32529.27  1396.98 -14.62311 39.71656 
1 1 1   11    9   15 f  339.849   8.4242  4416.94  218.428 6.427185 16.84838 
1 1 1   11    9   16 o  309.755   8.5186  3669.76  201.554 -12.91382 17.03711 
1 1 1   11    9   17 o  299.788   8.8867  3438.02  203.187 -9.150299 17.77335 
1 1 1   11    9   18 o  214.467   8.3270  1759.77  136.007 1.729874 16.65406 
1 1 1   11    9   19 o  490.972   11.109  9239.62  415.551 -19.58026 22.21814 
1 1 1   11    9   20 o  318.128   8.9561  3878.57  217.280 14.43875 17.91225 
1 1 1   11    9   21 o  449.677   10.490  7768.53  358.967 8.707703 20.97916 
1 1 1   11    9   22 f  221.331   8.9812  1881.70  150.624 2.874054 17.96235 
1 1 1   11    9   23 o  302.564   9.3025  3523.21  213.734 3.445007 18.60492 
1 1 1   11    9   24 o  247.492   11.562  2371.54  216.652 17.00317 23.12312 
1 1 1   11    9   25 o  239.526   12.115  2231.07  216.704 -8.348557 24.23008 
1 1 1   11    9   26 o   56.452   20.543   81.177  145.895 9.128860 41.08691 
1 1 1   11    9   27 o  278.491   10.839  3026.84  228.799 -3.953766 21.67742 
1 1 1   11   10    1 o  974.704   17.965 36391.64  1337.63 -3.731506 35.93021 
1 1 1   11   10    2 o  501.899   9.8835  9633.95  379.082 -0.7604980E-01 19.76700 
1 1 1   11   10    3 o  505.605   10.284  9777.80  395.521 4.677399 20.56764 
1 1 1   11   10    4 o  309.508   7.1969  3662.66  169.811 -10.16019 14.39373 
1 1 1   11   10    5 o  538.654   9.7552 11098.93  399.189 4.579834 19.51032 
1 1 1   11   10    6 o  1029.09   27.083 40774.45  2081.20 36.60303 54.16519 
1 1 1   11   10    7 o  431.697   13.211  7135.50  434.707 3.546936 26.42220 
1 1 1   11   10    8 o  675.955   15.282 17501.51  773.384 44.27209 30.56483 
1 1 1   11   10    9 o  370.617   9.9296  5253.86  278.798 6.083435 19.85928 
1 1 1   11   10   10 o  214.323   9.0569  1756.51  146.003 8.114212 18.11381 
1 1 1   11   10   11 o  192.755   8.3250  1420.58  122.157 -3.646515 16.64991 
1 1 1   11   10   12 o  595.666   12.805 13574.23  582.811 13.29010 25.61053 
1 1 1   11   10   13 o  659.367   16.782 16648.23  845.332 -2.711853 33.56398 
1 1 1   11   10   14 o  671.076   13.782 17238.04  706.610 4.644348 27.56305 
1 1 1   11   10   15 o  365.900   9.7009  5121.36  271.205 -8.088440 19.40189 
1 1 1   11   10   16 o  1013.32   20.342 39423.24  1571.69 -4.842773 40.68419 
1 1 1   11   10   17 f  337.522   7.7189  4357.05  199.088 -6.694092 15.43785 
1 1 1   11   10   18 o  574.163   11.489 12627.22  503.884 -3.216003 22.97709 
1 1 1   11   10   19 o  166.155   8.6052  1059.84  108.034 20.57909 17.21037 
1 1 1   11   10   20 o  211.966   9.6778  1722.94  155.987 -3.613190 19.35560 
1 1 1   11   10   21 o  401.792   9.1934  6195.83  281.057 -0.2813416 18.38673 
1 1 1   11   10   22 o  357.259   9.3121  4905.86  253.292 12.82614 18.62430 
1 1 1   11   10   23 o   92.898   13.478  341.189   91.619 -5.974472 26.95619 
1 1 1   11   10   24 o  269.364   9.0603  2796.01  185.660 10.78491 18.12066 
1 1 1   11   10   25 f  283.896   10.381  3122.61  223.875 17.93857 20.76268 
1 1 1   11   10   26 o  109.519   16.310  485.457  130.837 -32.10680 32.61970 
1 1 1   11   10   27 o  304.829   13.099  3664.16  301.234 10.89975 26.19708 
1 1 1   12    1    1 o  380.694   7.9310  5540.57  230.753 -1.327393 15.86190 
1 1 1   12    1    2 o  391.877   7.4149  5870.68  222.063 -6.619202 14.82973 
1 1 1   12    1    3 o  436.034   8.3877  7269.00  279.512 2.367676 16.77536 
1 1 1   12    1    4 o  272.401   6.2418  2836.47  129.950 2.066467 12.48363 
1 1 1   12    1    5 o  271.589   6.1839  2819.66  128.330 -9.495453 12.36786 
1 1 1   12    1    6 o  361.405   7.1686  4993.75  197.911 -15.64523 14.33717 
1 1 1   12    1    7 o  342.982   8.1263  4498.62  212.997 1.760162 16.25253 
1 1 1   12    1    8 o  640.685   11.877 15710.94  581.378 9.312256 23.75451 
1 1 1   12    1    9 o  138.973   7.7525  740.833   81.593 -14.92203 15.50507 
1 1 1   12    1   10 o  856.612   15.370 28103.97  1005.78 2.502258 30.73970 
1 1 1   12    1   11 o  717.700   12.863 19710.01  705.310 13.61737 25.72510 
1 1 1   12    1   12 o  122.107   6.5527  571.609   60.764 -2.814507 13.10543 
1 1 1   12    1   13 o  566.640   11.555 12281.02  500.312 10.04193 23.11014 
1 1 1   12    1   14 o  293.297   8.2286  3289.09  183.706 -2.891815 16.45713 
1 1 1   12    1   15 o  431.803   7.9806  7129.52  262.402 0.8946228 15.96124 
1 1 1   12    1   16 o  507.257   9.0314  9841.65  349.436 16.63049 18.06288 
1 1 1   12    1   17 o   92.250   14.017  333.230   95.113 -2.044319 28.03402 
1 1 1   12    1   18 o  234.949   8.9234  2111.90  159.766 -23.88382 17.84683 
1 1 1   12    1   19 o  329.136   10.629  4148.17  251.752 -6.535919 21.25777 
1 1 1   12    1   20 o  506.342   11.041  9833.29  426.903 -2.927521 22.08227 
1 1 1   12    1   21 o  289.113   10.963  3209.97  239.224 5.468628 21.92681 
1 1 1   12    1   22 o  163.418   12.096  1034.29  148.719 18.81487 24.19283 
1 1 1   12    1   23 o  247.071   10.908  2353.32  204.779 -0.7780304 21.81507 
1 1 1   12    1   24 f  356.821   11.878  4928.26  321.683 29.85104 23.75572 
1 1 1   12    1   25 o  431.688   11.759  7232.77  386.466 -2.603333 23.51783 
1 1 1   12    1   26 o  366.957   12.317  5255.58  343.101 16.36499 24.63410 
1 1 1   12    1   27 o  171.550   16.231  1177.44  200.412 -65.54198 32.46171 
1 1 1   12    1   28 o  185.644   16.533  1396.22  226.513 4.401108 33.06563 
1 1 1   12    2    1 o  330.529   6.5288  4176.15  164.925 3.559937 13.05752 
1 1 1   12    2    2 o  149.008   4.8103  848.654   54.784 1.174423 9.620617 
1 1 1   12    2    3 o  571.637   10.794 12496.66  471.439 -15.40729 21.58751 
1 1 1   12    2    4 o  1127.61   20.509 48723.38  1766.45 4.512329 41.01842 
1 1 1   12    2    5 o  314.867   6.6739  3790.07  160.536 13.49387 13.34773 
1 1 1   12    2    6 o  577.701   10.972 12767.21  484.355 -7.667725 21.94488 
1 1 1   12    2    7 o  497.492   11.315  9470.55  430.009 14.47150 22.62914 
1 1 1   12    2    8 o  198.004   6.7208  1499.04  101.063 -1.334686 13.44169 
1 1 1   12    2    9 o  419.871   8.8417  6742.74  282.023 -5.997009 17.68344 
1 1 1   12    2   10 o  244.652   6.2164  2288.26  116.227 8.050217 12.43280 
1 1 1   12    2   11 o  430.752   9.5729  7095.94  315.122 -0.5351257 19.14571 
1 1 1   12    2   12 o  588.725   10.592 13255.55  476.510 7.180725 21.18366 
1 1 1   12    2   13 o  559.634   10.501 11977.42  447.765 6.797241 21.00210 
1 1 1   12    2   14 o  1533.88   28.728 90437.50  3352.50 19.84692 57.45649 
1 1 1   12    2   15 o  514.378   9.2683 10119.03  363.351 8.463989 18.53660 
1 1 1   12    2   16 o  494.753   13.848  9371.82  506.777 -7.148926 27.69594 
1 1 1   12    2   17 o  170.880   8.9593  1119.98  115.872 -14.52446 17.91862 
1 1 1   12    2   18 f  1159.13   24.096 51740.03  2087.82 -13.59509 48.19228 
1 1 1   12    2   19 o  115.924   12.291  520.484  104.592 -17.72197 24.58202 
1 1 1   12    2   20 o  410.318   11.825  6460.43  366.525 4.660248 23.64955 
1 1 1   12    2   21 o  294.390   9.8493  3325.51  221.335 13.03738 19.69865 
1 1 1   12    2   22 o  209.484   12.075  1696.17  190.848 35.03813 24.15013 
1 1 1   12    2   23 o  218.785   11.385  1851.61  188.516 15.46107 22.77052 
1 1 1   12    2   24 o  140.463   14.040  774.160  145.881 21.72443 28.07992 
1 1 1   12    2   25 o  231.626   12.281  2090.38  214.552 1.498016 24.56144 
1 1 1   12    2   26 f  412.632   12.371  6647.45  388.011 0.4281616E-01 24.74216 
1 1 1   12    2   27 o  266.834   13.132  2797.36  264.606 -1.768860 26.26393 
1 1 1   12    2   28 o  139.365   19.736  809.876  199.192 6.600967 39.47193 
1 1 1   12    3    1 f  185.678   5.2802  1317.79   74.925 -3.877869 10.56032 
1 1 1   12    3    2 o  437.911   8.3464  7331.63  279.322 6.167297 16.69274 
1 1 1   12    3    3 o  522.637   10.237 10445.48  408.869 -5.960449 20.47439 
1 1 1   12    3    4 o  1381.41   25.081 73226.18  2645.44 15.73608 50.16273 
1 1 1   12    3    5 o  373.396   7.4663  5330.55  213.058 5.430206 14.93265 
1 1 1   12    3    6 o  1075.78   19.059 44365.20  1565.89 -5.754028 38.11721 
1 1 1   12    3    7 o  269.928   6.7049  2785.78  138.131 -24.97015 13.40981 
1 1 1   12    3    8 o  304.292   8.7668  3541.48  200.741 17.73859 17.53360 
1 1 1   12    3    9 o  468.682   10.089  8403.55  359.198 -5.354187 20.17828 
1 1 1   12    3   10 f  1252.43   26.403 60320.97  2523.50 -14.17603 52.80679 
1 1 1   12    3   11 o  918.436   17.198 32307.33  1201.97 1.005615 34.39597 
1 1 1   12    3   12 o  809.245   14.906 25063.12  917.366 -9.222412 29.81122 
1 1 1   12    3   13 o  884.947   16.534 29980.03  1112.89 -7.519897 33.06726 
1 1 1   12    3   14 o  519.966   11.271 10341.82  446.229 0.9069824 22.54145 
1 1 1   12    3   15 o  760.304   15.365 22136.06  883.908 6.210693 30.72964 
1 1 1   12    3   16 o  327.658   11.419  4107.85  270.187 -10.99222 22.83780 
1 1 1   12    3   17 o  473.408   9.7151  8574.18  349.138 -1.108063 19.43011 
1 1 1   12    3   18 o  591.177   12.708 13385.61  565.583 -15.09906 25.41648 
1 1 1   12    3   19 o  335.388   10.840  4308.95  276.918 -15.06766 21.68059 
1 1 1   12    3   20 o  413.974   11.553  6575.58  363.354 -2.207153 23.10604 
1 1 1   12    3   21 o  537.807   13.290 11135.68  543.107 22.75287 26.58099 
1 1 1   12    3   22 o  270.271   10.453  2808.89  213.939 5.754181 20.90700 
1 1 1   12    3   23 o   95.434   18.032  368.169  129.207 -2.080780 36.06400 
1 1 1   12    3   24 o  296.203   10.966  3390.24  246.944 0.8234558 21.93108 
1 1 1   12    3   25 o  450.729   11.963  7890.87  410.399 -0.1669006 23.92544 
1 1 1   12    3   26 o  253.996   12.391  2518.69  238.101 -9.300034 24.78146 
1 1 1   12    3   27 o  227.948   13.800  2054.24  236.441 16.64272 27.60047 
1 1 1   12    3   28 o  138.402   19.543  797.965  196.247 15.31674 39.08592 
1 1 1   12    4    1 o  1271.51   23.273 61976.74  2260.01 16.80872 46.54642 
1 1 1   12    4    2 o  273.728   5.5029  2863.99  115.128 0.1223755 11.00586 
1 1 1   12    4    3 o  470.166   9.1087  8452.38  327.287 4.036591 18.21740 
1 1 1   12    4    4 o  517.271   9.9810 10232.50  394.545 -4.118530 19.96191 
1 1 1   12    4    5 o  441.406   8.8373  7450.52  298.057 12.14572 17.67462 
1 1 1   12    4    6 o  706.933   14.454 19133.80  776.042 -7.376221 28.90846 
1 1 1   12    4    7 o  722.819   15.213 20013.69  839.447 -18.48566 30.42623 
1 1 1   12    4    8 o  522.557   11.584 10450.48  459.128 2.696228 23.16743 
1 1 1   12    4    9 o  283.605   6.9628  3075.30  147.936 -15.93399 13.92555 
1 1 1   12    4   10 o  409.521   7.6223  6412.51  237.795 13.35327 15.24469 
1 1 1   12    4   11 o  599.450   10.676 13744.27  487.158 -0.3779297 21.35257 
1 1 1   12    4   12 o  1180.47   21.851 53418.17  1963.76 14.97009 43.70170 
1 1 1   12    4   13 o  265.203   7.1786  2688.77  145.244 11.34140 14.35718 
1 1 1   12    4   14 o  1409.14   24.557 76213.02  2620.60 31.85193 49.11341 
1 1 1   12    4   15 o  299.797   8.4717  3436.92  188.894 1.599487 16.94345 
1 1 1   12    4   16 o  158.421   9.8487  963.479  114.503 5.682800 19.69731 
1 1 1   12    4   17 o  931.628   19.936 33322.93  1417.64 -35.88788 39.87125 
1 1 1   12    4   18 o  406.589   11.531  6329.61  356.331 -15.40646 23.06249 
1 1 1   12    4   19 o  788.954   16.205 23916.92  974.229 6.368469 32.40928 
1 1 1   12    4   20 o  852.247   15.620 27965.54  1012.58 -16.16467 31.24042 
1 1 1   12    4   21 o  556.138   12.372 11897.71  523.513 -16.87140 24.74392 
1 1 1   12    4   22 o   95.543   18.593  368.457  135.291 22.80183 37.18532 
1 1 1   12    4   23 o  581.690   14.185 13126.50  624.802 9.299683 28.37075 
1 1 1   12    4   24 o  184.589   12.288  1325.67  170.193 29.23753 24.57684 
1 1 1   12    4   25 o  445.349   12.431  7715.02  421.217 -1.638336 24.86187 
1 1 1   12    4   26 o  196.121   13.723  1514.98  200.564 23.33762 27.44616 
1 1 1   12    4   27 o  118.252   21.271  591.479  189.855 46.33663 42.54264 
1 1 1   12    4   28 o  143.825   15.883  837.082  166.359 29.36589 31.76639 
1 1 1   12    5    1 o  533.366   10.640 10879.11  433.689 -6.073853 21.28061 
1 1 1   12    5    2 f  495.531   10.030  9389.87  379.832 -3.530121 20.06026 
1 1 1   12    5    3 f  1018.55   19.405 39742.80  1508.68 11.66638 38.81080 
1 1 1   12    5    4 o  349.446   6.9191  4668.29  183.629 32.47760 13.83810 
1 1 1   12    5    5 o  543.535   10.242 11299.73  425.390 1.760742 20.48305 
1 1 1   12    5    6 o  997.179   19.965 38139.22  1508.66 -31.38171 39.93090 
1 1 1   12    5    7 o  210.865   6.9298  1700.11  111.588 -11.43898 13.85966 
1 1 1   12    5    8 o  326.711   7.7509  4081.88  193.498 -7.232727 15.50174 
1 1 1   12    5    9 o  500.251   10.190  9573.22  379.663 -14.74670 20.38090 
1 1 1   12    5   10 o  140.332   6.5140  752.875   68.749 -16.13591 13.02809 
1 1 1   12    5   11 o  829.432   16.128 26340.74  1021.82 41.94189 32.25700 
1 1 1   12    5   12 o  940.317   17.510 33856.66  1253.18 3.025635 35.02065 
1 1 1   12    5   13 o  1378.24   27.870 72939.84  2858.66 -32.55933 55.74019 
1 1 1   12    5   14 o  285.078   7.5168  3107.16  163.270 0.8174438 15.03362 
1 1 1   12    5   15 o  241.673   8.7603  2233.61  161.238 -5.833069 17.52067 
1 1 1   12    5   16 o  470.263   10.687  8461.67  383.818 -8.844666 21.37398 
1 1 1   12    5   17 o  477.595   10.352  8728.19  377.591 11.08905 20.70323 
1 1 1   12    5   18 o  186.786   8.5744  1334.77  121.912 -8.116013 17.14880 
1 1 1   12    5   19 o  404.334   10.100  6261.58  311.964 -12.79477 20.19978 
1 1 1   12    5   20 o  472.189   13.171  8567.62  473.978 -5.505768 26.34105 
1 1 1   12    5   21 o  128.235   13.016  637.807  115.791 33.35613 26.03134 
1 1 1   12    5   22 o  365.437   10.171  5135.00  282.763 4.772583 20.34184 
1 1 1   12    5   23 o  353.428   11.761  4823.84  313.767 41.21191 23.52176 
1 1 1   12    5   24 o  278.579   12.754  3010.44  267.272 16.46832 25.50748 
1 1 1   12    5   25 o  107.331   18.799  470.877  150.108 -19.55022 37.59838 
1 1 1   12    5   26 o   77.353   19.305  251.294  122.740 -6.729355 38.61026 
1 1 1   12    5   27 o  207.428   12.696  1693.72  196.486 23.58319 25.39286 
1 1 1   12    5   28 o   83.330   21.491  303.817  148.411 35.70563 42.98260 
1 1 1   12    6    1 o  1468.05   27.048 82728.40  3031.61 14.71826 54.09666 
1 1 1   12    6    2 o  328.696   6.2756  4130.01  157.653 1.726807 12.55112 
1 1 1   12    6    3 f  150.602   4.5765  866.917   52.678 2.463486 9.152992 
1 1 1   12    6    4 f  1239.62   23.288 58957.73  2202.76 16.22156 46.57663 
1 1 1   12    6    5 o  318.270   7.3428  3872.92  177.721 -5.030579 14.68554 
1 1 1   12    6    6 o  290.172   6.8065  3219.29  149.757 -12.48093 13.61299 
1 1 1   12    6    7 o  930.321   24.565 33280.74  1718.88 -14.56946 49.13099 
1 1 1   12    6    8 o  361.113   8.1908  4987.07  223.755 -0.3439331 16.38164 
1 1 1   12    6    9 o  472.314   10.278  8532.97  343.382 0.6635437 20.55626 
1 1 1   12    6   10 o  571.365   10.501 12487.59  456.153 -9.029114 21.00193 
1 1 1   12    6   11 o  219.410   6.9873  1840.42  116.323 2.678223 13.97464 
1 1 1   12    6   12 o  737.563   13.935 20814.73  772.791 31.94672 27.87080 
1 1 1   12    6   13 o  464.655   11.344  8257.97  398.434 14.34015 22.68758 
1 1 1   12    6   14 o  687.839   14.860 18111.54  779.717 0.3825073 29.71951 
1 1 1   12    6   15 o  379.822   10.204  5518.58  295.694 -9.633728 20.40888 
1 1 1   12    6   16 o  375.907   8.9429  5404.90  256.891 -5.514008 17.88573 
1 1 1   12    6   17 o  352.234   9.0796  4746.21  244.377 -2.445496 18.15921 
1 1 1   12    6   18 o  203.919   8.6675  1590.95  134.421 -2.982925 17.33504 
1 1 1   12    6   19 o  231.848   9.1531  2058.01  159.361 7.244751 18.30623 
1 1 1   12    6   20 o  533.659   10.140 10920.55  413.211 1.791870 20.28009 
1 1 1   12    6   21 o  179.293   9.8437  1237.52  133.547 14.50848 19.68732 
1 1 1   12    6   22 o  185.175   10.663  1323.65  149.070 -2.936798 21.32684 
1 1 1   12    6   23 o  239.625   10.563  2213.56  191.917 20.13257 21.12562 
1 1 1   12    6   24 o  108.272   15.816  466.585  123.279 5.581734 31.63186 
1 1 1   12    6   25 o  310.445   13.413  3757.89  307.765 -16.14398 26.82517 
1 1 1   12    6   26 o  265.964   11.047  2750.76  220.772 9.713989 22.09401 
1 1 1   12    6   27 o  234.176   12.673  2154.73  215.910 -26.95512 25.34694 
1 1 1   12    7    1 o  345.377   7.3369  4560.28  193.650 -6.251526 14.67388 
1 1 1   12    7    2 o  760.169   14.413 22114.18  837.138 -7.746765 28.82648 
1 1 1   12    7    3 o  382.578   7.8986  5596.08  230.136 2.766296 15.79716 
1 1 1   12    7    4 o  505.775   9.9604  9783.63  383.357 -2.273407 19.92072 
1 1 1   12    7    5 o  282.655   6.1611  3054.30  132.207 -13.32184 12.32228 
1 1 1   12    7    6 o  1075.18   21.124 44376.60  1734.01 -11.20825 42.24864 
1 1 1   12    7    7 o  341.049   8.9546  4448.98  230.780 -2.222351 17.90922 
1 1 1   12    7    8 o  1117.12   21.255 47918.18  1803.48 0.8244629 42.51080 
1 1 1   12    7    9 o  573.377   12.685 12580.54  511.574 -11.93127 25.37040 
1 1 1   12    7   10 o  748.083   14.659 21424.10  835.686 32.57715 29.31806 
1 1 1   12    7   11 o  303.766   8.2677  3527.91  181.715 42.36523 16.53542 
1 1 1   12    7   12 o  380.633   10.161  5540.47  292.722 17.29276 20.32169 
1 1 1   12    7   13 o  466.061   9.3335  8305.98  331.105 -9.651703 18.66703 
1 1 1   12    7   14 f  795.686   15.157 24238.93  917.464 -11.92688 30.31385 
1 1 1   12    7   15 o  386.689   9.4324  5719.30  278.609 -4.944885 18.86470 
1 1 1   12    7   16 o  398.598   8.7237  6076.94  265.722 -6.967987 17.44731 
1 1 1   12    7   17 o  644.957   13.780 15934.07  678.794 -18.65417 27.56004 
1 1 1   12    7   18 o  222.382   8.4213  1892.05  142.708 -13.49908 16.84261 
1 1 1   12    7   19 o  887.087   20.005 30352.29  1349.69 7.694519 40.00917 
1 1 1   12    7   20 o  218.408   8.9732  1828.00  149.214 2.450012 17.94644 
1 1 1   12    7   21 o  714.092   16.341 19729.39  884.305 -18.63519 32.68143 
1 1 1   12    7   22 o  591.282   11.702 13475.84  527.033 -13.07318 23.40392 
1 1 1   12    7   23 o  114.935   12.517  516.662  106.448 13.74159 25.03306 
1 1 1   12    7   24 o  399.290   12.594  6187.37  382.415 11.73184 25.18701 
1 1 1   12    7   25 o  284.400   12.648  3144.89  258.075 -0.5382385 25.29572 
1 1 1   12    7   26 o  162.424   13.348  1039.19  158.201 4.546936 26.69676 
1 1 1   12    7   27 o  157.987   14.117  992.390  163.226 22.94847 28.23329 
1 1 1   12    8    1 o  291.991   6.5924  3259.29  147.104 -6.320862 13.18486 
1 1 1   12    8    2 o  547.030   11.004 11445.75  457.794 -7.303589 22.00855 
1 1 1   12    8    3 o  822.326   15.117 25887.15  946.422 5.806519 30.23433 
1 1 1   12    8    4 o  412.781   8.4052  6515.48  264.010 -2.838928 16.81038 
1 1 1   12    8    5 o  832.662   16.218 26562.19  1024.95 -13.43030 32.43594 
1 1 1   12    8    6 f  1346.58   29.614 69923.79  3040.94 15.90125 59.22761 
1 1 1   12    8    7 o  354.149   9.3860  4797.77  253.800 -11.50534 18.77196 
1 1 1   12    8    8 o  494.984   11.651  9375.49  419.679 27.07336 23.30295 
1 1 1   12    8    9 o  1344.66   36.169 69775.09  3339.14 -7.265625 72.33742 
1 1 1   12    8   10 o  483.756   12.860  8954.05  455.280 7.734955 25.71994 
1 1 1   12    8   11 f  304.517   8.7509  3545.68  202.053 -4.602905 17.50189 
1 1 1   12    8   12 o  1276.51   30.106 62632.20  2929.20 48.66235 60.21250 
1 1 1   12    8   13 o  737.425   14.472 20811.81  814.280 1.563843 28.94402 
1 1 1   12    8   14 o  1048.23   21.863 42154.73  1746.96 6.926514 43.72636 
1 1 1   12    8   15 o  642.692   13.953 15814.99  680.999 -6.251282 27.90652 
1 1 1   12    8   16 o  680.672   13.406 17741.64  696.497 2.692078 26.81168 
1 1 1   12    8   17 o  235.613   8.2447  2123.37  148.440 4.558426 16.48932 
1 1 1   12    8   18 o  787.403   15.534 23787.44  929.558 -9.669556 31.06709 
1 1 1   12    8   19 o  200.245   9.8805  1536.06  149.978 -12.51569 19.76108 
1 1 1   12    8   20 o  373.334   9.9542  5345.15  282.116 -16.62903 19.90844 
1 1 1   12    8   21 o   99.893   12.680  389.751   91.365 -19.48627 25.35947 
1 1 1   12    8   22 o  382.648   10.032  5631.93  291.516 -0.7357788 20.06384 
1 1 1   12    8   23 o  206.813   9.4346  1646.34  146.710 -8.818283 18.86910 
1 1 1   12    8   24 o  240.106   10.122  2225.66  184.664 8.410400 20.24479 
1 1 1   12    8   25 o   88.860   18.493  327.209  128.205 -27.98465 36.98517 
1 1 1   12    8   26 o   86.252   24.377  319.694  200.680 -40.24789 48.75386 
1 1 1   12    8   27 o  120.421   17.980  594.561  154.428 -16.10907 35.96072 
1 1 1   12    9    1 o  538.176   10.461 11077.70  430.224 -4.289917 20.92222 
1 1 1   12    9    2 o  258.052   6.2494  2545.65  123.248 2.714813 12.49878 
1 1 1   12    9    3 o  885.838   16.391 30054.46  1108.99 -22.86621 32.78131 
1 1 1   12    9    4 o  351.556   7.8775  4725.93  211.431 -5.496399 15.75491 
1 1 1   12    9    5 o  766.380   16.846 22505.66  950.969 24.48822 33.69276 
1 1 1   12    9    6 o  288.628   9.4980  3186.58  202.389 30.59351 18.99606 
1 1 1   12    9    7 o  1142.29   21.891 50121.96  1906.22 8.628418 43.78254 
1 1 1   12    9    8 o  463.557   11.181  8221.79  380.979 82.69446 22.36151 
1 1 1   12    9    9 o  846.753   21.768 27508.39  1365.81 2.302429 43.53540 
1 1 1   12    9   10 o  477.266   10.890  8712.86  397.168 -2.503448 21.78020 
1 1 1   12    9   11 o  788.752   18.944 23830.71  1127.33 14.85846 37.88884 
1 1 1   12    9   12 o  607.989   13.492 14143.30  626.626 26.52881 26.98491 
1 1 1   12    9   13 o  1086.22   24.971 45290.05  2069.57 42.94324 49.94299 
1 1 1   12    9   14 o  996.555   27.105 38188.21  2058.11 29.66882 54.21089 
1 1 1   12    9   15 o  766.996   15.425 22535.27  899.379 4.023254 30.85081 
1 1 1   12    9   16 o  823.727   16.440 26009.69  1030.22 15.61371 32.87959 
1 1 1   12    9   17 o  267.037   8.5157  2727.74  172.714 -4.943146 17.03145 
1 1 1   12    9   18 f  550.213   10.507 11591.57  439.682 -2.521545 21.01449 
1 1 1   12    9   19 o  622.369   11.437 14853.45  541.730 -2.049438 22.87444 
1 1 1   12    9   20 o  167.111   9.7089  1074.23  120.550 -17.53854 19.41782 
1 1 1   12    9   21 o   69.734   15.978  195.955   88.251 14.95272 31.95538 
1 1 1   12    9   22 o  212.692   8.8408  1737.74  141.957 -1.226120 17.68168 
1 1 1   12    9   23 o  206.652   8.9419  1643.02  139.958 6.803024 17.88372 
1 1 1   12    9   24 o  170.944   10.483  1133.30  135.426 10.48169 20.96607 
1 1 1   12    9   25 o  163.054   12.920  1043.48  157.727 30.12862 25.83923 
1 1 1   12    9   26 o  221.615   12.682  1926.37  207.841 -19.23085 25.36324 
1 1 1   12    9   27 o  205.238   17.360  1706.96  262.274 32.74826 34.71930 
1 1 1   12   10    1 o  257.834   6.5197  2541.45  128.275 2.275635 13.03942 
1 1 1   12   10    2 o  147.750   5.5694  834.480   62.065 -3.839630 11.13873 
1 1 1   12   10    3 o  511.813   9.4083 10018.87  367.144 -16.74588 18.81668 
1 1 1   12   10    4 o  497.251   11.187  9460.33  409.556 19.07877 22.37387 
1 1 1   12   10    5 o  186.127   6.7304  1324.53   91.794 15.36145 13.46071 
1 1 1   12   10    6 o  218.454   7.8160  1825.00  130.112 33.63731 15.63197 
1 1 1   12   10    7 o  223.650   7.5932  1912.72  127.836 -12.04680 15.18644 
1 1 1   12   10    8 o  531.856   12.406 10826.22  499.187 4.957458 24.81235 
1 1 1   12   10    9 o  631.037   15.358 15247.75  734.143 -11.51526 30.71592 
1 1 1   12   10   10 o  188.424   8.4974  1357.50  119.529 17.41376 16.99482 
1 1 1   12   10   11 o  2287.72   47.890 202954.20  8342.21 44.05737 95.78069 
1 1 1   12   10   12 o  1161.39   27.266 51796.95  2417.40 7.999634 54.53148 
1 1 1   12   10   13 o  952.830   19.854 34797.20  1444.67 21.38916 39.70703 
1 1 1   12   10   14 o  752.838   17.095 21715.73  983.049 -10.66840 34.19066 
1 1 1   12   10   15 o  598.450   10.557 13702.83  482.743 -5.703064 21.11373 
1 1 1   12   10   16 o  811.739   17.170 25267.70  1064.41 3.845581 34.34076 
1 1 1   12   10   17 o  602.589   12.488 13906.37  574.209 -6.926636 24.97539 
1 1 1   12   10   18 o  120.708   10.531  561.515   89.788 -39.27951 21.06141 
1 1 1   12   10   19 o  320.413   9.4172  3933.06  228.669 -12.78613 18.83430 
1 1 1   12   10   20 f  378.705   10.266  5503.55  296.601 -10.61386 20.53102 
1 1 1   12   10   21 o  641.326   11.727 15833.79  572.601 19.90924 23.45340 
1 1 1   12   10   22 o  116.784   11.435  530.649   99.536 26.18790 22.86916 
1 1 1   12   10   23 o  349.906   9.6712  4717.10  257.088 0.8435669 19.34231 
1 1 1   12   10   24 f  215.860   9.5241  1797.56  155.434 0.1847839 19.04821 
1 1 1   12   10   25 o  114.023   13.856  515.787  116.213 14.71947 27.71171 
1 1 1   12   10   26 o  100.595   16.561  412.407  122.661 7.105446 33.12128 
1 1 1   12   10   27 f  186.000   11.501  1360.61  161.009 11.44098 23.00273 
1 1 1   12   11    1 o  258.410   5.8978  2552.74  116.476 0.8613586 11.79551 
1 1 1   12   11    2 o  569.795   11.255 12421.90  485.876 23.70612 22.50958 
1 1 1   12   11    3 f  236.308   5.7040  2134.77  101.940 -7.972046 11.40797 
1 1 1   12   11    4 o  431.169   11.141  7113.36  356.096 -1.253601 22.28197 
1 1 1   12   11    5 o  660.253   14.802 16699.83  745.332 19.96399 29.60444 
1 1 1   12   11    6 o  178.269   7.1929  1215.19   96.727 4.334274 14.38571 
1 1 1   12   11    7 o  565.167   10.815 12221.32  461.120 6.299194 21.63042 
1 1 1   12   11    8 o  783.276   22.262 23554.11  1330.78 30.49786 44.52379 
1 1 1   12   11    9 o  567.801   12.971 12337.38  560.984 11.07361 25.94274 
1 1 1   12   11   10 o  516.321   10.523 10195.93  415.216 -0.6015625 21.04665 
1 1 1   12   11   11 o  1157.50   25.968 51425.66  2294.98 4.834473 51.93694 
1 1 1   12   11   12 o  567.695   12.611 12329.57  547.065 3.355103 25.22246 
1 1 1   12   11   13 o  1190.15   34.892 54628.18  3131.94 -76.78906 69.78426 
1 1 1   12   11   14 o  955.857   20.756 35055.80  1514.89 -8.669128 41.51193 
1 1 1   12   11   15 o  903.950   20.268 31364.50  1398.83 -7.878723 40.53674 
1 1 1   12   11   16 o  798.062   16.992 24423.98  1035.45 -21.29462 33.98478 
1 1 1   12   11   17 o  374.127   8.9524  5355.36  255.552 4.199524 17.90478 
1 1 1   12   11   18 o  592.126   13.078 13445.57  591.373 6.854187 26.15632 
1 1 1   12   11   19 o  876.299   16.531 29585.04  1104.77 22.82166 33.06197 
1 1 1   12   11   20 o  463.932   12.516  8278.73  442.844 -2.399078 25.03198 
1 1 1   12   11   21 o  575.391   12.480 12762.16  545.829 -0.3033447 24.95984 
1 1 1   12   11   22 o  133.402   10.757  689.600  105.468 -17.97128 21.51302 
1 1 1   12   11   23 o  136.796   10.494  726.135  107.441 8.102386 20.98803 
1 1 1   12   11   24 f  277.799   9.2566  2976.77  195.125 1.288727 18.51319 
1 1 1   12   11   25 o  194.500   9.2920  1462.72  136.940 13.07330 18.58401 
1 1 1   12   11   26 o  260.908   11.128  2652.52  219.950 20.10751 22.25653 
1 1 1   12   11   27 o  146.268   13.613  853.415  147.553 4.391388 27.22522 
1 1 1   13    1    1 o  2046.01   39.665 161449.70  6188.70 -8.163330 79.33059 
1 1 1   13    1    2 o  810.645   14.000 25143.71  866.729 -37.10919 27.99968 
1 1 1   13    1    3 o  376.854   7.4378  5429.44  214.171 -11.83817 14.87563 
1 1 1   13    1    4 o  1109.55   19.889 47178.29  1685.57 -1.189819 39.77824 
1 1 1   13    1    5 o  142.779   4.9597  779.235   54.054 -3.675491 9.919395 
1 1 1   13    1    6 o  151.643   5.9114  879.105   68.223 11.15221 11.82287 
1 1 1   13    1    7 o  383.760   7.4290  5631.47  217.841 10.19025 14.85801 
1 1 1   13    1    8 o  768.425   17.845 22642.67  1046.88 28.08862 35.69042 
1 1 1   13    1    9 f  846.050   18.235 27446.10  1178.23 -5.095337 36.47074 
1 1 1   13    1   10 o  778.607   13.844 23206.16  823.537 -8.041138 27.68851 
1 1 1   13    1   11 o  242.359   5.7569  2245.31  106.624 -4.044815 11.51374 
1 1 1   13    1   12 o  718.093   13.227 19728.74  725.719 12.25543 26.45366 
1 1 1   13    1   13 o  530.171   9.5648 10748.39  387.538 0.7600708 19.12966 
1 1 1   13    1   14 o  659.684   12.851 16651.77  647.752 2.791077 25.70114 
1 1 1   13    1   15 o  586.132   13.315 13150.15  593.314 -10.84589 26.63052 
1 1 1   13    1   16 o  713.675   14.290 19506.63  777.062 16.20032 28.57911 
1 1 1   13    1   17 o  420.342   11.762  6762.68  363.835 -2.224823 23.52493 
1 1 1   13    1   18 o  430.822   11.040  7105.91  363.037 3.656830 22.07935 
1 1 1   13    1   19 o  247.404   10.504  2344.27  189.512 7.589432 21.00773 
1 1 1   13    1   20 f  254.379   9.0165  2479.15  172.348 -21.58136 18.03308 
1 1 1   13    1   21 o  581.382   14.754 13040.81  650.663 6.434875 29.50763 
1 1 1   13    1   22 o  325.944   10.353  4086.19  257.478 8.078827 20.70536 
1 1 1   13    1   23 o  303.961   10.527  3561.25  243.702 9.185333 21.05485 
1 1 1   13    1   24 o  323.211   10.827  4036.61  266.203 -21.34586 21.65319 
1 1 1   13    1   25 o  158.651   14.113  990.800  166.535 4.047592 28.22574 
1 1 1   13    1   26 f  121.600   18.875  605.614  168.473 -22.45800 37.75051 
1 1 1   13    1   27 o  154.381   16.975  962.887  192.062 -2.972107 33.95008 
1 1 1   13    1   28 o  255.912   14.053  2609.18  269.956 19.11551 28.10553 
1 1 1   13    2    1 o  545.997   10.603 11400.49  442.413 -6.605042 21.20656 
1 1 1   13    2    2 o  1410.21   25.777 76309.87  2775.59 -1.837402 51.55323 
1 1 1   13    2    3 o  982.837   18.232 36995.65  1368.88 -9.649414 36.46466 
1 1 1   13    2    4 o  464.655   8.8079  8255.70  312.766 4.132202 17.61579 
1 1 1   13    2    5 o  259.926   5.9274  2582.72  117.750 2.509247 11.85472 
1 1 1   13    2    6 o  1233.68   26.374 58545.39  2482.83 9.439087 52.74860 
1 1 1   13    2    7 o  790.198   14.331 23914.08  865.125 -0.3776245 28.66287 
1 1 1   13    2    8 o  248.022   8.3719  2352.67  158.675 -4.309753 16.74380 
1 1 1   13    2    9 o  297.786   7.0395  3390.61  160.200 2.929718 14.07904 
1 1 1   13    2   10 o  889.979   16.415 30339.38  1115.99 3.252197 32.83028 
1 1 1   13    2   11 o  1103.82   20.184 46699.40  1701.66 -4.384155 40.36803 
1 1 1   13    2   12 o  1316.65   24.584 66505.35  2471.68 6.615601 49.16869 
1 1 1   13    2   13 o  724.958   15.190 20115.33  839.088 -27.03760 30.37949 
1 1 1   13    2   14 o  434.809   9.1532  7229.73  303.085 -0.7349243 18.30649 
1 1 1   13    2   15 o  1009.29   18.309 39047.72  1407.47 20.78284 36.61756 
1 1 1   13    2   16 o  725.989   13.968 20183.40  768.032 13.22803 27.93674 
1 1 1   13    2   17 o  385.693   9.2552  5690.83  271.363 3.774078 18.51038 
1 1 1   13    2   18 o  736.322   21.515 20833.03  1083.78 15.36072 43.02962 
1 1 1   13    2   19 o  276.413   9.3720  2925.38  195.499 -2.127197 18.74391 
1 1 1   13    2   20 o  553.058   13.761 11760.00  578.509 -22.75812 27.52171 
1 1 1   13    2   21 o  424.736   10.410  6927.52  336.034 -7.836182 20.81911 
1 1 1   13    2   22 o  413.912   11.774  6600.67  367.120 -16.87082 23.54865 
1 1 1   13    2   23 o  218.691   11.114  1849.81  184.038 15.41014 22.22734 
1 1 1   13    2   24 o  121.016   15.517  579.920  135.957 59.25462 31.03401 
1 1 1   13    2   25 f  248.217   11.940  2393.89  224.431 -20.15849 23.87991 
1 1 1   13    2   26 f  178.774   14.683  1266.19  195.337 -4.558487 29.36637 
1 1 1   13    2   27 o  253.570   13.506  2538.64  256.695 -42.56046 27.01208 
1 1 1   13    2   28 o   60.880   22.833   92.246  184.729 17.46597 45.66666 
1 1 1   13    3    1 o  560.148   10.200 11998.64  436.590 -11.36938 20.39988 
1 1 1   13    3    2 o  957.850   17.616 35130.73  1289.05 -1.220703 35.23122 
1 1 1   13    3    3 o  780.520   14.470 23314.36  862.947 -8.167908 28.94057 
1 1 1   13    3    4 o  1279.68   23.659 62835.78  2311.74 -1.544434 47.31776 
1 1 1   13    3    5 o  708.198   13.211 19194.79  714.846 3.615601 26.42170 
1 1 1   13    3    6 o  627.924   13.945 15096.88  668.915 8.831665 27.88912 
1 1 1   13    3    7 o  566.274   11.307 12271.06  485.202 22.39301 22.61391 
1 1 1   13    3    8 o  405.040   9.3699  6275.37  283.982 -3.123108 18.73986 
1 1 1   13    3    9 o  528.013   10.350 10665.96  417.595 5.197205 20.70027 
1 1 1   13    3   10 o  973.683   19.127 36342.84  1422.36 6.982727 38.25389 
1 1 1   13    3   11 o  292.106   6.3427  3261.82  141.475 5.184174 12.68537 
1 1 1   13    3   12 o  592.269   11.380 13416.73  513.157 0.9270020 22.76025 
1 1 1   13    3   13 o  1286.11   22.856 63427.69  2237.46 13.33374 45.71238 
1 1 1   13    3   14 o  555.289   12.028 11796.74  507.101 -21.11768 24.05692 
1 1 1   13    3   15 o  443.674   8.6595  7527.92  290.839 2.847778 17.31898 
1 1 1   13    3   16 o  698.506   15.807 18693.62  822.732 23.68451 31.61383 
1 1 1   13    3   17 o  119.725   10.021  552.224   90.115 4.533951 20.04154 
1 1 1   13    3   18 o  185.385   9.8579  1318.87  137.254 -5.551880 19.71572 
1 1 1   13    3   19 o  289.987   8.5793  3218.95  189.446 -11.44217 17.15854 
1 1 1   13    3   20 o  350.790   9.8097  4717.34  261.365 -3.353210 19.61942 
1 1 1   13    3   21 o  109.640   13.971  469.648  108.826 7.484024 27.94268 
1 1 1   13    3   22 o  187.669   11.645  1362.03  165.227 1.265457 23.28902 
1 1 1   13    3   23 o  363.753   11.813  5111.66  325.695 10.59119 23.62577 
1 1 1   13    3   24 o   74.404   20.190  225.530  135.058 -35.91719 40.38042 
1 1 1   13    3   25 o  255.421   12.089  2536.25  233.869 -22.16412 24.17842 
1 1 1   13    3   26 o   82.608   22.571  290.719  165.130 18.61629 45.14267 
1 1 1   13    3   27 o  371.221   12.730  5413.26  358.635 2.844604 25.45988 
1 1 1   13    4    1 o  210.207   4.9965  1688.95   80.269 -3.374664 9.993018 
1 1 1   13    4    2 o  995.313   18.182 37939.46  1382.50 -3.462891 36.36473 
1 1 1   13    4    3 o  798.648   15.035 24413.66  917.399 -6.377014 30.06918 
1 1 1   13    4    4 o  865.583   15.835 28686.99  1047.12 -12.96881 31.67082 
1 1 1   13    4    5 o  382.346   7.6042  5589.60  222.152 -11.41296 15.20850 
1 1 1   13    4    6 o  436.340   10.029  7283.42  334.406 -3.647980 20.05899 
1 1 1   13    4    7 o  429.957   9.5249  7071.61  310.472 7.323151 19.04987 
1 1 1   13    4    8 o  549.444   10.914 11551.67  455.795 -0.6674194 21.82754 
1 1 1   13    4    9 f  321.023   6.6042  3940.13  162.029 2.410034 13.20849 
1 1 1   13    4   10 o  665.331   13.994 16944.50  710.490 15.62469 27.98808 
1 1 1   13    4   11 o  456.770   9.7276  7978.71  337.676 -12.41907 19.45518 
1 1 1   13    4   12 f  900.710   17.139 31061.27  1168.66 9.914673 34.27837 
1 1 1   13    4   13 o  504.247   10.901  9724.78  418.528 1.458771 21.80192 
1 1 1   13    4   14 o  285.060   7.6303  3106.82  162.907 10.78574 15.26063 
1 1 1   13    4   15 o  329.136   9.9521  4143.68  244.567 2.048615 19.90415 
1 1 1   13    4   16 o  993.783   23.306 37963.18  1767.70 -5.659912 46.61199 
1 1 1   13    4   17 o  664.615   14.172 16921.86  719.330 -25.02783 28.34378 
1 1 1   13    4   18 o  614.495   11.589 14460.29  543.807 0.1336670E-01 23.17709 
1 1 1   13    4   19 o  410.223   11.145  6449.38  349.156 -4.076874 22.28918 
1 1 1   13    4   20 o  476.846   10.006  8718.78  364.319 2.612091 20.01152 
1 1 1   13    4   21 o  529.856   11.501 10794.18  462.894 2.505981 23.00243 
1 1 1   13    4   22 o  499.857   11.064  9619.50  417.535 4.139496 22.12743 
1 1 1   13    4   23 o  100.220   20.309  410.097  151.882 17.58249 40.61715 
1 1 1   13    4   24 o  260.228   11.458  2620.52  225.745 -22.60497 22.91596 
1 1 1   13    4   25 o  396.879   11.890  6122.38  359.091 2.994080 23.77987 
1 1 1   13    4   26 o  630.759   14.035 15645.50  671.482 11.35071 28.07070 
1 1 1   13    4   27 o  140.936   19.809  821.112  203.060 17.77480 39.61866 
1 1 1   13    5    1 o  338.913   7.3929  4391.19  191.490 -2.198517 14.78584 
1 1 1   13    5    2 o  679.752   12.828 17677.86  666.291 -9.502380 25.65653 
1 1 1   13    5    3 o  323.070   6.9682  3990.22  172.045 4.942963 13.93641 
1 1 1   13    5    4 o  701.945   13.413 18856.80  719.412 -1.768494 26.82699 
1 1 1   13    5    5 o  582.773   12.011 12995.63  530.236 -24.68781 24.02176 
1 1 1   13    5    6 o  948.763   18.632 34519.75  1344.26 -12.79547 37.26483 
1 1 1   13    5    7 o  329.146   8.3762  4143.40  208.296 8.656708 16.75248 
1 1 1   13    5    8 o  647.606   13.668 16059.10  671.912 -10.65094 27.33685 
1 1 1   13    5    9 o  255.434   6.2280  2494.43  121.372 7.999832 12.45596 
1 1 1   13    5   10 o  588.378   11.134 13243.37  499.150 21.05798 22.26850 
1 1 1   13    5   11 o  512.293   9.4836 10035.91  369.354 -9.384399 18.96715 
1 1 1   13    5   12 o  439.602   8.8581  7389.06  296.896 10.90073 17.71621 
1 1 1   13    5   13 o  723.498   12.787 20025.74  695.449 29.06635 25.57425 
1 1 1   13    5   14 o  294.968   8.5668  3326.95  189.848 -15.65323 17.13353 
1 1 1   13    5   15 o  832.846   18.201 26591.08  1156.78 -16.95575 36.40250 
1 1 1   13    5   16 o  300.475   9.1924  3453.56  209.848 -2.465179 18.38487 
1 1 1   13    5   17 o  500.512   9.9269  9585.39  379.650 -8.083069 19.85387 
1 1 1   13    5   18 o  278.378   8.4256  2964.87  179.198 -7.527954 16.85117 
1 1 1   13    5   19 o  532.463   14.283 10886.01  575.873 -25.70313 28.56590 
1 1 1   13    5   20 o  283.576   9.1737  3082.06  198.654 -14.19543 18.34732 
1 1 1   13    5   21 o  330.628   9.6400  4195.82  242.219 5.937714 19.27997 
1 1 1   13    5   22 o  270.176   9.6381  2805.62  196.448 12.96893 19.27619 
1 1 1   13    5   23 o  332.886   10.988  4274.81  273.730 14.25775 21.97570 
1 1 1   13    5   24 o  255.250   12.566  2527.53  241.253 12.13678 25.13218 
1 1 1   13    5   25 o  179.987   14.018  1273.93  188.106 -28.21629 28.03672 
1 1 1   13    5   26 o  152.606   16.493  933.731  185.095 -3.454422 32.98596 
1 1 1   13    5   27 o   51.570   19.108   60.090  127.763 -6.224163 38.21693 
1 1 1   13    6    1 o  350.767   7.2448  4703.77  194.218 2.600433 14.48966 
1 1 1   13    6    2 o  655.754   12.113 16450.50  606.955 4.178589 24.22562 
1 1 1   13    6    3 o  215.891   5.0446  1781.59   83.234 3.441330 10.08912 
1 1 1   13    6    4 o  724.053   13.713 20066.03  758.130 -37.58038 27.42681 
1 1 1   13    6    5 f  480.802   10.919  8844.46  401.078 -13.85794 21.83815 
1 1 1   13    6    6 o  603.279   13.024 13933.07  600.112 -26.81006 26.04754 
1 1 1   13    6    7 o  473.841   10.512  8590.93  380.604 -3.877075 21.02425 
1 1 1   13    6    8 o  796.794   16.315 24325.20  950.529 -7.997559 32.62927 
1 1 1   13    6    9 o  233.360   6.3003  2081.93  111.713 -6.614853 12.60066 
1 1 1   13    6   10 o  762.636   13.882 22260.80  805.981 4.135864 27.76462 
1 1 1   13    6   11 o  1583.27   31.180 96420.21  3743.79 -20.97327 62.35958 
1 1 1   13    6   12 o  665.923   12.952 16964.92  647.643 22.33899 25.90403 
1 1 1   13    6   13 o  666.077   13.117 16974.94  665.226 4.512268 26.23369 
1 1 1   13    6   14 o  505.964   9.1631  9790.11  354.138 20.23236 18.32621 
1 1 1   13    6   15 o  848.659   19.044 27620.26  1231.08 -10.12708 38.08775 
1 1 1   13    6   16 o  259.798   7.4999  2581.05  148.873 -16.20624 14.99981 
1 1 1   13    6   17 o  548.519   11.652 11518.00  488.324 -3.860168 23.30486 
1 1 1   13    6   18 f  508.632   11.167  9906.95  433.866 -19.73059 22.33467 
1 1 1   13    6   19 o  405.642   10.900  6306.37  335.066 -0.6930542E-01 21.79922 
1 1 1   13    6   20 o  588.977   12.208 13326.88  548.833 -0.3898926 24.41614 
1 1 1   13    6   21 o  150.610   10.390  875.422  118.154 -6.031494 20.78043 
1 1 1   13    6   22 o  319.241   9.7614  3918.56  236.470 11.44073 19.52285 
1 1 1   13    6   23 o  236.842   10.571  2163.16  189.106 0.5064392E-01 21.14234 
1 1 1   13    6   24 f  546.364   15.078 11664.95  625.855 6.833374 30.15540 
1 1 1   13    6   25 o  264.275   13.221  2725.40  261.407 24.72432 26.44206 
1 1 1   13    6   26 o  477.585   12.220  8910.92  441.937 20.44122 24.43931 
1 1 1   13    6   27 o  133.097   16.604  716.248  156.929 7.180717 33.20858 
1 1 1   13    7    1 o  533.011   9.8425 10864.89  400.881 -9.745605 19.68495 
1 1 1   13    7    2 o  515.636   9.7002 10168.13  382.208 9.365112 19.40048 
1 1 1   13    7    3 o  171.385   5.0888  1122.77   66.652 4.356781 10.17765 
1 1 1   13    7    4 o  585.767   11.525 13128.02  512.297 -23.98499 23.04983 
1 1 1   13    7    5 o  729.785   15.923 20404.81  887.622 7.619629 31.84655 
1 1 1   13    7    6 o  925.138   21.333 32865.62  1504.26 -10.12604 42.66645 
1 1 1   13    7    7 o  433.969   9.1298  7203.41  293.552 -27.25119 18.25966 
1 1 1   13    7    8 f  269.137   6.4210  2769.36  130.344 7.335693 12.84199 
1 1 1   13    7    9 o  229.553   6.7009  2014.59  114.673 16.95717 13.40183 
1 1 1   13    7   10 o  588.148   11.200 13232.03  494.531 18.78839 22.39985 
1 1 1   13    7   11 f  649.400   14.984 16139.37  719.823 49.60620 29.96744 
1 1 1   13    7   12 o  935.630   17.650 33520.36  1250.46 14.00269 35.30060 
1 1 1   13    7   13 o  727.273   13.339 20238.97  740.992 28.57001 26.67882 
1 1 1   13    7   14 o  758.203   13.876 22004.88  803.233 8.305115 27.75121 
1 1 1   13    7   15 o  534.192   10.899 10918.40  444.879 -7.117188 21.79862 
1 1 1   13    7   16 o  519.119   9.5546 10309.39  378.937 15.28772 19.10925 
1 1 1   13    7   17 o  406.151   10.006  6312.30  310.457 -16.02872 20.01229 
1 1 1   13    7   18 o  776.012   14.178 23092.47  840.213 6.723755 28.35660 
1 1 1   13    7   19 o  486.056   12.207  9063.19  452.932 0.7317505 24.41483 
1 1 1   13    7   20 o  348.742   10.283  4665.91  273.784 -0.6148376 20.56510 
1 1 1   13    7   21 f  249.222   9.0416  2383.43  171.646 3.938797 18.08324 
1 1 1   13    7   22 o  619.195   14.643 14857.20  685.933 -21.10309 29.28584 
1 1 1   13    7   23 o  101.802   13.904  409.470  104.911 -65.20309 27.80782 
1 1 1   13    7   24 o  399.940   11.182  6189.38  338.708 -7.741333 22.36311 
1 1 1   13    7   25 o  125.606   14.403  625.456  133.033 33.34123 28.80591 
1 1 1   13    7   26 o  199.771   16.518  1592.02  239.045 1.522842 33.03506 
1 1 1   13    7   27 o  153.229   15.315  940.000  167.299 -0.4484253 30.63071 
1 1 1   13    8    1 o  484.687   9.6473  8984.24  355.874 -1.149475 19.29463 
1 1 1   13    8    2 o  737.133   13.787 20796.46  773.409 -0.2816162 27.57383 
1 1 1   13    8    3 o  281.547   5.9434  3030.29  127.196 -9.401978 11.88689 
1 1 1   13    8    4 o  639.106   12.731 15633.68  621.683 -0.8419189 25.46282 
1 1 1   13    8    5 o  559.424   12.602 11979.52  538.442 -20.80438 25.20329 
1 1 1   13    8    6 o  996.027   21.531 38105.44  1636.84 23.92804 43.06211 
1 1 1   13    8    7 o  1044.08   21.305 41856.05  1670.92 -19.39978 42.60947 
1 1 1   13    8    8 o  535.242   10.970 10961.17  442.708 35.52454 21.93953 
1 1 1   13    8    9 o  347.843   9.5828  4627.19  236.708 17.02597 19.16557 
1 1 1   13    8   10 o  147.940   8.2982  839.141   88.205 4.902420 16.59636 
1 1 1   13    8   11 f  492.446   8.9757  9272.45  333.146 27.36234 17.95134 
1 1 1   13    8   12 o  814.394   15.112 25384.00  940.354 2.013855 30.22470 
1 1 1   13    8   13 o  277.279   9.5705  2940.15  200.922 3.784912 19.14090 
1 1 1   13    8   14 o  381.210   9.6609  5558.18  281.424 14.91824 19.32172 
1 1 1   13    8   15 o  427.874   10.055  7003.70  326.961 -13.64221 20.11025 
1 1 1   13    8   16 o  768.791   15.524 22649.75  911.282 -26.04767 31.04816 
1 1 1   13    8   17 f  406.094   9.5520  6310.03  296.387 -14.91037 19.10390 
1 1 1   13    8   18 o  312.214   9.7745  3731.66  233.035 -0.6192932 19.54904 
1 1 1   13    8   19 o  557.172   12.480 11913.36  529.134 4.705872 24.96076 
1 1 1   13    8   20 o  491.334   10.027  9261.11  375.744 -2.778076 20.05469 
1 1 1   13    8   21 o  723.305   13.347 20178.11  733.875 2.947876 26.69386 
1 1 1   13    8   22 o  260.859   8.7607  2613.83  171.888 -8.640198 17.52132 
1 1 1   13    8   23 o  223.846   9.0298  1928.16  152.723 -10.78937 18.05952 
1 1 1   13    8   24 o  136.169   11.888  723.646  119.971 -28.04970 23.77532 
1 1 1   13    8   25 o  158.832   13.630  991.325  155.440 -27.83281 27.26031 
1 1 1   13    8   26 f  169.241   12.716  1125.53  157.408 4.743759 25.43113 
1 1 1   13    8   27 o  137.100   22.669  797.792  220.214 32.92901 45.33725 
1 1 1   13    9    1 o  459.236   8.8152  8064.96  309.216 -22.19162 17.63040 
1 1 1   13    9    2 o  206.180   5.0923  1624.96   80.246 -8.867386 10.18467 
1 1 1   13    9    3 f  729.376   14.832 20371.51  821.627 6.399658 29.66408 
1 1 1   13    9    4 o  466.099   11.220  8312.90  397.274 28.80341 22.44036 
1 1 1   13    9    5 o  341.145   7.1347  4450.06  185.970 12.96866 14.26933 
1 1 1   13    9    6 o  545.148   12.241 11376.07  509.795 11.61658 24.48132 
1 1 1   13    9    7 f  541.489   9.9188 11216.36  393.416 80.06592 19.83751 
1 1 1   13    9    8 f  561.145   9.9681 12044.75  416.518 15.25360 19.93618 
1 1 1   13    9    9 o  1029.50   22.711 40676.08  1783.42 28.90942 45.42222 
1 1 1   13    9   10 o  746.846   17.297 21361.74  986.871 0.9546509 34.59432 
1 1 1   13    9   11 o  751.413   17.555 21620.81  1007.69 -8.421753 35.10929 
1 1 1   13    9   12 o  1385.94   32.862 73916.02  3437.38 -7.412964 65.72337 
1 1 1   13    9   13 o  189.589   9.1323  1374.49  130.059 -18.27460 18.26455 
1 1 1   13    9   14 o  712.921   19.950 19488.80  1053.88 -0.3568115 39.90067 
1 1 1   13    9   15 o  992.223   22.194 37814.84  1669.55 2.674683 44.38878 
1 1 1   13    9   16 o  565.718   13.987 12257.96  596.303 -14.41913 27.97363 
1 1 1   13    9   17 o  464.989   10.395  8275.07  365.342 1.979950 20.79088 
1 1 1   13    9   18 o  320.896   7.9934  3940.09  194.502 13.38095 15.98682 
1 1 1   13    9   19 o  872.501   16.125 29305.87  1070.07 14.95514 32.25013 
1 1 1   13    9   20 o  441.507   12.695  7497.22  427.482 -15.75967 25.38920 
1 1 1   13    9   21 o  438.306   10.081  7382.27  336.504 10.94794 20.16150 
1 1 1   13    9   22 o  291.169   9.1556  3259.02  202.087 -6.915802 18.31118 
1 1 1   13    9   23 o  297.406   9.1836  3405.27  207.287 -4.942291 18.36728 
1 1 1   13    9   24 o  275.077   9.8947  2921.39  205.142 -7.219177 19.78936 
1 1 1   13    9   25 o  114.148   14.349  518.332  120.283 18.71147 28.69897 
1 1 1   13    9   26 o  174.340   13.285  1198.58  171.852 9.834259 26.57086 
1 1 1   13    9   27 o  204.563   14.539  1662.95  208.671 37.11015 29.07741 
1 1 1   13   10    1 f  375.348   8.5877  5387.68  243.484 29.50281 17.17546 
1 1 1   13   10    2 o  548.817   10.901 11523.51  453.516 19.94720 21.80279 
1 1 1   13   10    3 o  850.437   16.476 27713.83  1061.46 32.10632 32.95254 
1 1 1   13   10    4 o  467.691   11.758  8370.91  411.147 44.90375 23.51677 
1 1 1   13   10    5 f  510.685   11.598  9981.70  452.248 20.05676 23.19601 
1 1 1   13   10    6 f  564.461   10.928 12191.78  464.693 25.24524 21.85689 
1 1 1   13   10    7 o  430.467   9.3844  7087.96  306.736 -0.7721558 18.76873 
1 1 1   13   10    8 f  511.147   10.404  9994.75  404.074 -12.65839 20.80866 
1 1 1   13   10    9 o  359.927   10.830  4955.38  294.879 -4.850739 21.65968 
1 1 1   13   10   10 o  309.096   9.3259  3653.43  219.833 8.624939 18.65181 
1 1 1   13   10   11 o  926.628   20.369 32902.25  1441.68 4.560242 40.73824 
1 1 1   13   10   12 o  684.945   20.468 17980.08  1070.74 9.687744 40.93503 
1 1 1   13   10   13 o  972.523   23.136 36295.84  1715.80 19.32391 46.27102 
1 1 1   13   10   14 o  671.216   22.390 17297.74  1146.74 62.71918 44.77948 
1 1 1   13   10   15 o  835.655   18.570 26783.48  1168.23 -0.7852173 37.13946 
1 1 1   13   10   16 o  1126.49   22.448 48785.15  1919.55 -2.940796 44.89601 
1 1 1   13   10   17 o  101.821   11.451  401.772   86.150 -3.726288 22.90167 
1 1 1   13   10   18 o  263.286   8.8316  2653.40  177.452 -2.822052 17.66312 
1 1 1   13   10   19 o  371.468   9.8513  5288.87  278.624 3.614685 19.70262 
1 1 1   13   10   20 o  344.082   10.121  4543.85  264.960 -21.37952 20.24251 
1 1 1   13   10   21 f  387.799   9.9300  5778.98  292.008 -8.190033 19.85999 
1 1 1   13   10   22 o  114.213   11.761  508.057   97.653 -13.21848 23.52140 
1 1 1   13   10   23 o  222.628   9.0774  1908.11  152.580 -1.016388 18.15474 
1 1 1   13   10   24 f  261.416   9.3886  2636.43  184.628 -19.37157 18.77718 
1 1 1   13   10   25 o  308.254   9.7602  3678.96  228.683 14.29547 19.52036 
1 1 1   13   10   26 o  282.999   10.544  3114.91  226.196 -15.18829 21.08815 
1 1 1   13   10   27 o  169.547   15.635  1149.62  180.261 -39.02237 31.27005 
1 1 1   13   11    1 o  813.736   17.633 25382.87  1086.12 16.59991 35.26631 
1 1 1   13   11    2 o  956.626   20.840 35123.47  1503.27 51.70905 41.68006 
1 1 1   13   11    3 o  715.011   13.783 19576.55  751.095 -14.72034 27.56559 
1 1 1   13   11    4 o  601.551   11.316 13848.62  520.130 -3.688477 22.63282 
1 1 1   13   11    5 o  217.228   9.2493  1805.02  151.117 8.143539 18.49858 
1 1 1   13   11    6 o  180.478   7.1220  1245.49   97.954 -7.412262 14.24392 
1 1 1   13   11    7 o  425.884   9.1164  6937.07  290.764 -5.184235 18.23289 
1 1 1   13   11    8 o  882.467   22.347 29877.21  1433.23 15.18915 44.69338 
1 1 1   13   11    9 o   66.359   15.069  175.399   79.286 7.828846 30.13794 
1 1 1   13   11   10 o  408.971   9.5310  6395.94  297.885 -4.618103 19.06202 
1 1 1   13   11   11 f  1066.17   23.455 43596.25  1909.64 14.24133 46.91090 
1 1 1   13   11   12 o  853.579   20.668 27926.99  1341.76 15.94696 41.33546 
1 1 1   13   11   13 o  598.091   14.475 13694.12  661.440 0.5455933 28.95041 
1 1 1   13   11   14 o  500.675   12.719  9594.95  485.174 6.479034 25.43857 
1 1 1   13   11   15 o  471.395   12.219  8506.31  439.894 -20.32907 24.43711 
1 1 1   13   11   16 o  294.556   10.120  3320.01  227.766 9.133789 20.23969 
1 1 1   13   11   17 o  307.158   9.7031  3610.80  227.505 -17.33249 19.40615 
1 1 1   13   11   18 o  446.004   11.656  7625.06  396.948 8.213715 23.31124 
1 1 1   13   11   19 o  731.876   15.350 20625.05  855.276 26.94995 30.69922 
1 1 1   13   11   20 o  113.832   11.126  502.425   94.473 8.868004 22.25175 
1 1 1   13   11   21 f  113.412   11.263  499.500   93.422 -12.19707 22.52592 
1 1 1   13   11   22 o  316.573   9.3072  3855.25  223.956 -1.503479 18.61447 
1 1 1   13   11   23 o  148.321   9.8613  851.670  109.048 -5.954224 19.72268 
1 1 1   13   11   24 o   80.623   15.252  263.768   94.131 -30.40524 30.50304 
1 1 1   13   11   25 o  307.703   9.3623  3663.17  218.632 5.489288 18.72465 
1 1 1   13   11   26 o   70.543   17.321  208.205  100.821 -13.22308 34.64173 
1 1 1   13   11   27 o  154.119   12.780  943.202  146.675 -2.956314 25.56066 
1 1 1   13   12    1 o  321.810   6.3487  3959.46  156.134 4.403564 12.69733 
1 1 1   13   12    2 o  616.043   10.837 14521.76  510.129 3.904785 21.67477 
1 1 1   13   12    3 f  425.273   9.0414  6918.00  293.505 -27.20395 18.08286 
1 1 1   13   12    4 o  438.277   11.184  7350.97  372.293 -7.855743 22.36734 
1 1 1   13   12    5 o  254.592   9.5054  2479.51  184.184 -5.638962 19.01089 
1 1 1   13   12    6 o  721.129   15.287 19918.96  820.661 17.96753 30.57412 
1 1 1   13   12    7 o  377.370   8.1848  5445.78  235.761 2.744354 16.36967 
1 1 1   13   12    8 f  256.787   5.9558  2520.73  116.860 13.42207 11.91154 
1 1 1   13   12    9 o  760.066   17.353 22125.26  1007.56 2.884033 34.70560 
1 1 1   13   12   10 o  769.003   16.791 22641.76  986.384 12.88898 33.58115 
1 1 1   13   12   11 o  985.155   20.494 37192.88  1542.02 13.71094 40.98724 
1 1 1   13   12   12 o  514.189   12.581 10115.81  492.740 -5.145294 25.16164 
1 1 1   13   12   13 o  538.846   16.053 11119.95  644.458 -21.10553 32.10617 
1 1 1   13   12   14 o  652.563   13.948 16306.19  695.316 -11.12604 27.89645 
1 1 1   13   12   15 o  739.393   16.058 20954.56  906.747 15.40790 32.11543 
1 1 1   13   12   16 o  851.672   19.823 27860.42  1288.76 3.768066 39.64581 
1 1 1   13   12   17 o  613.782   15.844 14456.67  742.447 -12.56665 31.68750 
1 1 1   13   12   18 o  307.128   8.6621  3611.42  203.221 -12.83786 17.32413 
1 1 1   13   12   19 o  239.767   8.6169  2202.62  157.397 2.684784 17.23378 
1 1 1   13   12   20 o  184.548   9.7331  1310.93  136.298 -15.42421 19.46621 
1 1 1   13   12   21 o   64.914   16.251  169.791   87.250 2.319244 32.50249 
1 1 1   13   12   22 o   65.776   15.886  175.466   85.091 16.05502 31.77234 
1 1 1   13   12   23 o   45.987   16.227   57.106   87.904 -5.066631 32.45305 
1 1 1   13   12   24 o   84.953   14.520  290.200   91.372 7.434837 29.04038 
1 1 1   13   12   25 o  346.121   9.4381  4638.16  248.668 -21.64481 18.87622 
1 1 1   13   12   26 o   97.991   14.997  388.317  107.702 -11.22929 29.99469 
1 1 1   13   12   27 f   81.609   18.618  284.901  120.200 7.890877 37.23575 
1 1 1   14    1    1 o  812.618   15.225 25274.28  945.262 1.547241 30.44906 
1 1 1   14    1    2 o  1062.10   19.735 43223.74  1600.97 -17.65186 39.47063 
1 1 1   14    1    3 o  548.031   10.483 11487.00  438.976 11.68976 20.96596 
1 1 1   14    1    4 o  286.072   6.4315  3128.58  140.612 1.803406 12.86291 
1 1 1   14    1    5 o  1171.15   24.954 52710.31  2230.63 -4.701294 49.90786 
1 1 1   14    1    6 o  384.379   7.2270  5649.42  212.298 0.2304077E-01 14.45399 
1 1 1   14    1    7 o  767.272   16.035 22561.38  939.618 -16.72949 32.07026 
1 1 1   14    1    8 o  1057.73   22.956 42994.18  1853.32 9.091553 45.91264 
1 1 1   14    1    9 o  588.604   11.965 13258.33  538.098 -0.4074707 23.92934 
1 1 1   14    1   10 f  318.613   7.4182  3881.26  180.623 -2.305817 14.83631 
1 1 1   14    1   11 o  930.816   16.844 33175.95  1197.79 -1.100708 33.68771 
1 1 1   14    1   12 f  656.584   10.966 16488.00  550.244 1.152893 21.93275 
1 1 1   14    1   13 o  713.919   12.507 19498.84  682.294 -3.844849 25.01408 
1 1 1   14    1   14 o  1236.85   23.517 58719.14  2220.79 -2.355957 47.03405 
1 1 1   14    1   15 f  579.556   11.958 12853.88  529.467 -12.87109 23.91551 
1 1 1   14    1   16 o  722.141   12.396 19962.90  681.968 11.53522 24.79251 
1 1 1   14    1   17 o  595.335   12.036 13568.38  537.751 54.22064 24.07208 
1 1 1   14    1   18 o  417.939   11.087  6688.35  352.893 3.487152 22.17396 
1 1 1   14    1   19 o   77.738   17.716  241.948  104.238 -10.50894 35.43231 
1 1 1   14    1   20 o  333.626   10.763  4269.83  266.531 10.92789 21.52581 
1 1 1   14    1   21 o  338.696   11.841  4412.46  301.929 -30.17728 23.68296 
1 1 1   14    1   22 o  492.736   11.789  9360.33  442.990 9.658600 23.57875 
1 1 1   14    1   23 f  243.272   10.479  2281.77  193.562 -8.277359 20.95727 
1 1 1   14    1   24 f   86.927   19.200  311.902  132.790 -30.90094 38.40094 
1 1 1   14    1   25 o  611.474   13.667 14616.77  634.825 1.218872 27.33342 
1 1 1   14    1   26 o  170.278   14.265  1148.06  181.128 -1.891708 28.52999 
1 1 1   14    1   27 o  121.805   21.108  625.992  189.405 -11.43293 42.21624 
1 1 1   14    2    1 o  802.995   15.156 24679.32  929.841 2.882690 30.31137 
1 1 1   14    2    2 o  763.220   14.261 22292.27  831.650 -6.003967 28.52282 
1 1 1   14    2    3 o  359.419   7.5687  4938.99  207.898 3.677277 15.13738 
1 1 1   14    2    4 o  469.459   8.6299  8427.68  309.616 -2.057434 17.25985 
1 1 1   14    2    5 o  341.946   8.4768  4471.51  221.512 -2.741486 16.95357 
1 1 1   14    2    6 o  854.912   15.274 27997.95  997.451 4.314087 30.54748 
1 1 1   14    2    7 o  302.153   7.4460  3491.16  171.937 0.3683777 14.89204 
1 1 1   14    2    8 o   67.348   9.1299  176.602   45.367 3.583885 18.25974 
1 1 1   14    2    9 o  602.026   13.813 13876.01  635.315 2.416077 27.62583 
1 1 1   14    2   10 f  710.437   13.184 19315.49  715.636 -0.6119995 26.36701 
1 1 1   14    2   11 o  965.594   17.222 35704.27  1270.26 -19.40839 34.44349 
1 1 1   14    2   12 o  399.526   8.0601  6102.73  246.102 2.852905 16.12026 
1 1 1   14    2   13 o  735.526   13.637 20701.22  766.415 5.934875 27.27427 
1 1 1   14    2   14 o  303.960   6.7444  3532.19  156.667 18.55927 13.48883 
1 1 1   14    2   15 o  250.227   6.8566  2393.97  131.073 20.21021 13.71313 
1 1 1   14    2   16 f  783.363   15.461 23512.37  916.063 3.544189 30.92117 
1 1 1   14    2   17 f  246.815   9.4964  2330.51  173.060 -15.27325 18.99283 
1 1 1   14    2   18 o  563.506   14.618 12176.26  625.549 -20.94104 29.23610 
1 1 1   14    2   19 o  334.728   9.9087  4291.90  252.220 -10.17822 19.81744 
1 1 1   14    2   20 o  165.461   9.8971  1053.38  123.040 -0.7402039 19.79413 
1 1 1   14    2   21 o  523.194   12.240 10534.39  482.449 -5.742004 24.47925 
1 1 1   14    2   22 o  365.325   12.386  5149.63  342.445 1.497681 24.77239 
1 1 1   14    2   23 o  356.893   10.647  4912.95  289.756 13.17609 21.29466 
1 1 1   14    2   24 o  129.562   16.341  666.486  153.573 18.52480 32.68153 
1 1 1   14    2   25 o  482.710   12.584  9078.95  461.770 3.849304 25.16719 
1 1 1   14    2   26 o  193.080   13.687  1470.60  198.148 -13.81990 27.37436 
1 1 1   14    2   27 o  349.589   12.619  4803.77  333.888 3.956085 25.23875 
1 1 1   14    3    1 o  313.458   7.1147  3756.32  170.442 -2.833130 14.22945 
1 1 1   14    3    2 o  934.736   17.169 33459.56  1226.03 -4.633606 34.33854 
1 1 1   14    3    3 o  670.125   12.177 17180.84  623.501 6.380371 24.35318 
1 1 1   14    3    4 o  650.117   12.295 16172.36  610.766 -6.582703 24.59086 
1 1 1   14    3    5 o  572.097   13.220 12528.63  577.830 -8.540466 26.44090 
1 1 1   14    3    6 o  427.659   8.9156  6995.28  291.364 5.394714 17.83128 
1 1 1   14    3    7 o  593.819   14.192 13505.46  643.787 -0.3743286 28.38376 
1 1 1   14    3    8 o  352.686   7.1787  4756.28  193.491 1.606934 14.35746 
1 1 1   14    3    9 o  745.315   14.003 21268.12  797.319 5.717651 28.00539 
1 1 1   14    3   10 f  516.072   10.085 10186.43  397.432 8.935211 20.16917 
1 1 1   14    3   11 o  602.507   10.928 13884.48  503.105 -10.32269 21.85535 
1 1 1   14    3   12 o  413.235   9.0986  6529.48  287.326 7.007965 18.19722 
1 1 1   14    3   13 o  655.939   12.581 16460.57  627.699 -8.624084 25.16239 
1 1 1   14    3   14 o  771.714   14.938 22800.41  877.554 3.760376 29.87603 
1 1 1   14    3   15 o  814.469   18.858 25432.87  1135.49 -52.09821 37.71577 
1 1 1   14    3   16 o  774.991   17.240 23027.81  1013.96 -11.23627 34.48095 
1 1 1   14    3   17 o  448.831   10.446  7709.26  357.552 1.317932 20.89174 
1 1 1   14    3   18 o  220.540   8.1894  1860.78  136.975 -4.182785 16.37876 
1 1 1   14    3   19 o  138.451   9.8857  737.972  103.329 -3.607864 19.77147 
1 1 1   14    3   20 f  719.543   15.520 19952.22  846.429 17.59467 31.04010 
1 1 1   14    3   21 o  531.135   13.200 10872.07  534.078 -5.010132 26.39961 
1 1 1   14    3   22 o  355.900   10.208  4872.60  274.217 -21.77747 20.41651 
1 1 1   14    3   23 o  151.092   15.590  893.747  159.609 -53.88031 31.18026 
1 1 1   14    3   24 o   60.555   20.382  121.818  135.691 13.89672 40.76440 
1 1 1   14    3   25 o  212.908   11.977  1768.29  192.508 6.271545 23.95312 
1 1 1   14    3   26 o  142.009   17.061  811.455  174.956 54.33759 34.12250 
1 1 1   14    3   27 f  106.491   22.021  490.276  181.929 33.20979 44.04220 
1 1 1   14    4    1 f  928.406   16.941 33005.57  1201.59 1.311523 33.88265 
1 1 1   14    4    2 o  902.078   16.769 31161.30  1155.58 -11.91437 33.53810 
1 1 1   14    4    3 o  194.181   5.7782  1441.38   85.286 -12.24023 11.55634 
1 1 1   14    4    4 o  296.659   6.5712  3364.57  148.988 0.5998840 13.14248 
1 1 1   14    4    5 o  658.949   14.587 16628.58  734.295 -6.976379 29.17428 
1 1 1   14    4    6 o  624.536   11.224 14925.92  535.566 8.309692 22.44720 
1 1 1   14    4    7 o  452.276   11.465  7828.44  395.608 16.76300 22.93081 
1 1 1   14    4    8 o  702.609   13.216 18900.12  709.433 -2.656677 26.43261 
1 1 1   14    4    9 o  361.174   7.5014  4987.79  205.707 38.84827 15.00274 
1 1 1   14    4   10 o  136.277   6.7304  709.986   69.774 -0.2397766 13.46088 
1 1 1   14    4   11 o  277.228   7.0937  2938.16  149.945 -3.790802 14.18731 
1 1 1   14    4   12 o  1121.34   20.867 48186.31  1780.46 2.471924 41.73455 
1 1 1   14    4   13 o  221.621   7.1946  1877.72  120.995 -7.712723 14.38911 
1 1 1   14    4   14 f  151.051   7.9923  874.664   88.506 0.7376251 15.98460 
1 1 1   14    4   15 f  858.291   16.128 28223.21  1048.55 17.18256 32.25638 
1 1 1   14    4   16 o  1019.73   24.846 40006.73  1913.09 -2.428833 49.69219 
1 1 1   14    4   17 o  923.781   18.555 32754.88  1305.84 -23.63110 37.10923 
1 1 1   14    4   18 o  457.118   10.039  7999.05  350.584 -6.815552 20.07802 
1 1 1   14    4   19 f  362.827   9.8690  5043.00  270.333 4.978912 19.73798 
1 1 1   14    4   20 o  437.313   11.066  7340.85  369.473 -11.20978 22.13201 
1 1 1   14    4   21 o  116.190   14.140  527.070  116.019 42.16299 28.27960 
1 1 1   14    4   22 o  310.403   10.673  3708.12  245.567 25.57962 21.34641 
1 1 1   14    4   23 o  445.265   11.977  7667.28  405.843 3.472351 23.95448 
1 1 1   14    4   24 f  262.880   12.495  2681.10  246.220 4.217010 24.99021 
1 1 1   14    4   25 o  242.222   11.673  2280.26  213.497 -30.30363 23.34678 
1 1 1   14    4   26 f  101.503   21.023  435.502  163.217 -5.771553 42.04673 
1 1 1   14    4   27 o  232.458   13.609  2141.31  237.743 -2.990494 27.21746 
1 1 1   14    5    1 o  663.300   12.557 16833.14  636.428 -3.008545 25.11357 
1 1 1   14    5    2 f  545.705   10.600 11390.30  442.019 -4.533081 21.19955 
1 1 1   14    5    3 o  972.043   17.285 36195.79  1283.38 -15.66663 34.57008 
1 1 1   14    5    4 o  288.126   6.7088  3173.89  146.819 6.443146 13.41770 
1 1 1   14    5    5 o  138.422   5.7019  732.490   59.907 -19.27042 11.40373 
1 1 1   14    5    6 o   91.808   6.7294  323.948   46.235 9.054092 13.45877 
1 1 1   14    5    7 o  283.744   6.9106  3078.43  149.258 9.199249 13.82112 
1 1 1   14    5    8 o  698.367   12.113 18666.66  646.137 23.40112 24.22560 
1 1 1   14    5    9 o  517.646   10.539 10250.62  416.874 8.945862 21.07877 
1 1 1   14    5   10 o  502.522   11.613  9660.47  442.222 -5.719086 23.22535 
1 1 1   14    5   11 o  786.703   15.595 23689.80  927.839 1.166077 31.19009 
1 1 1   14    5   12 o  665.488   12.448 16941.86  630.688 3.470215 24.89522 
1 1 1   14    5   13 f  1346.49   27.740 69645.70  2785.98 -11.78174 55.47994 
1 1 1   14    5   14 o  588.737   11.172 13260.09  500.159 -6.951599 22.34422 
1 1 1   14    5   15 o  708.071   12.383 19189.77  669.849 12.08759 24.76559 
1 1 1   14    5   16 o  497.532   15.490  9485.03  581.459 -62.20102 30.98020 
1 1 1   14    5   17 o  364.309   9.7109  5078.33  270.105 -22.50909 19.42176 
1 1 1   14    5   18 o  312.407   8.3210  3734.32  198.519 7.664307 16.64208 
1 1 1   14    5   19 o  156.557   9.8988  942.711  116.879 -7.665543 19.79758 
1 1 1   14    5   20 o  285.006   8.7731  3113.10  190.951 -4.759857 17.54611 
1 1 1   14    5   21 o  305.002   8.9294  3569.49  207.800 -20.94110 17.85882 
1 1 1   14    5   22 o  145.113   11.787  817.140  128.088 -20.73225 23.57394 
1 1 1   14    5   23 o  604.381   14.244 14194.43  649.763 -0.3924561 28.48789 
1 1 1   14    5   24 o   77.912   20.905  250.180  141.039 -15.91976 41.81091 
1 1 1   14    5   25 o  200.501   15.201  1586.41  222.389 6.309372 30.40137 
1 1 1   14    5   26 o  149.163   16.948  894.827  184.324 -14.41998 33.89673 
1 1 1   14    5   27 o  168.527   16.839  1147.55  204.752 -48.89876 33.67855 
1 1 1   14    6    1 o  554.043   10.258 11740.49  434.302 7.913635 20.51634 
1 1 1   14    6    2 o  898.063   16.874 30891.18  1157.61 0.8703613E-01 33.74750 
1 1 1   14    6    3 o  548.361   10.418 11502.28  436.450 -16.83203 20.83592 
1 1 1   14    6    4 o  160.902   5.2002  989.669   63.843 -6.534698 10.40041 
1 1 1   14    6    5 o  840.803   17.159 27097.96  1099.50 13.44293 34.31742 
1 1 1   14    6    6 o  661.916   14.976 16784.79  755.108 10.13751 29.95229 
1 1 1   14    6    7 o  306.025   6.8846  3580.87  160.533 9.384216 13.76927 
1 1 1   14    6    8 o  677.729   13.274 17583.94  684.016 -8.664185 26.54846 
1 1 1   14    6    9 o  847.336   15.503 27495.24  999.237 -4.561829 31.00641 
1 1 1   14    6   10 o  1138.83   24.387 49774.55  2088.84 -10.95459 48.77438 
1 1 1   14    6   11 o  251.127   7.2322  2410.93  136.165 -14.05461 14.46446 
1 1 1   14    6   12 o  721.729   16.089 19936.78  843.842 -25.51331 32.17808 
1 1 1   14    6   13 o  1163.42   21.877 51904.55  1936.15 0.6915283 43.75449 
1 1 1   14    6   14 o  381.716   8.5845  5572.00  250.376 -10.74039 17.16903 
1 1 1   14    6   15 o  254.845   7.7412  2483.51  149.821 -9.457504 15.48240 
1 1 1   14    6   16 o  1358.61   26.005 71082.62  2693.38 -20.09534 52.00962 
1 1 1   14    6   17 o  530.138   10.494 10756.33  425.050 0.3162231 20.98738 
1 1 1   14    6   18 o  782.580   12.606 23471.45  753.187 28.82489 25.21277 
1 1 1   14    6   19 o  514.609   11.339 10155.37  444.549 -8.769806 22.67717 
1 1 1   14    6   20 o  174.877   9.4788  1176.04  125.225 -21.51477 18.95754 
1 1 1   14    6   21 o  291.359   8.8968  3257.59  197.885 5.655945 17.79358 
1 1 1   14    6   22 o  434.608   11.193  7280.25  371.000 -2.483398 22.38627 
1 1 1   14    6   23 o  229.988   10.523  2040.36  182.695 -11.12044 21.04693 
1 1 1   14    6   24 o  224.200   12.136  1953.25  199.058 23.56728 24.27104 
1 1 1   14    6   25 o  330.344   13.437  4264.62  330.696 -12.93887 26.87326 
1 1 1   14    6   26 f  340.278   12.520  4530.27  321.923 -26.56897 25.03955 
1 1 1   14    6   27 o   89.254   19.369  342.017  141.048 79.79973 38.73769 
1 1 1   14    7    1 o  595.391   11.509 13561.81  523.537 13.10425 23.01740 
1 1 1   14    7    2 o  152.242   4.6727  885.934   54.364 -10.41710 9.345346 
1 1 1   14    7    3 o  525.959   11.575 10584.58  462.605 2.655396 23.14966 
1 1 1   14    7    4 o  437.049   10.221  7307.46  341.346 2.490570 20.44207 
1 1 1   14    7    5 o  440.273   9.1912  7414.50  308.864 0.5179138 18.38243 
1 1 1   14    7    6 o  374.729   12.078  5374.56  335.738 -29.78275 24.15532 
1 1 1   14    7    7 o  369.782   8.9442  5229.83  242.559 -42.99203 17.88847 
1 1 1   14    7    8 o  665.786   12.781 16966.96  647.921 5.924622 25.56119 
1 1 1   14    7    9 o  914.574   18.293 32052.40  1255.83 28.75897 36.58587 
1 1 1   14    7   10 o  1086.34   20.948 45234.76  1687.87 71.78125 41.89582 
1 1 1   14    7   11 o  506.367   10.962  9806.30  412.478 12.56665 21.92320 
1 1 1   14    7   12 o  836.347   18.262 26789.43  1161.90 12.11267 36.52491 
1 1 1   14    7   13 f  588.306   14.261 13246.79  639.700 -6.730591 28.52107 
1 1 1   14    7   14 o  346.753   8.1343  4597.78  214.625 -1.549164 16.26854 
1 1 1   14    7   15 o  562.915   12.932 12130.73  554.729 -11.19135 25.86306 
1 1 1   14    7   16 o  316.140   8.2822  3822.59  199.724 12.98059 16.56436 
1 1 1   14    7   17 o  469.640   10.496  8441.82  376.621 -7.606934 20.99164 
1 1 1   14    7   18 o  168.043   9.2546  1084.16  118.025 0.3852692 18.50921 
1 1 1   14    7   19 o   91.428   12.841  327.120   87.169 -45.04033 25.68191 
1 1 1   14    7   20 o  656.612   12.999 16585.56  650.193 6.753113 25.99837 
1 1 1   14    7   21 o  132.022   11.195  674.643  107.739 44.37049 22.39097 
1 1 1   14    7   22 o  442.781   10.794  7553.76  364.221 -5.081207 21.58719 
1 1 1   14    7   23 o  261.897   9.8745  2643.52  196.323 -11.82771 19.74895 
1 1 1   14    7   24 o  262.141   10.113  2654.47  201.391 -4.506042 20.22658 
1 1 1   14    7   25 o  243.880   10.470  2305.99  193.745 -14.99532 20.94031 
1 1 1   14    7   26 o  138.534   20.648  791.538  204.466 36.91460 41.29508 
1 1 1   14    7   27 o  155.904   15.385  970.231  162.260 -31.16463 30.77049 
1 1 1   14    8    1 o  290.576   5.9557  3227.79  132.159 -20.35403 11.91147 
1 1 1   14    8    2 o  256.836   6.6823  2521.97  130.642 -5.072418 13.36465 
1 1 1   14    8    3 o  862.031   16.447 28473.12  1082.91 7.730896 32.89340 
1 1 1   14    8    4 o  179.833   5.9468  1236.38   81.671 -3.328918 11.89368 
1 1 1   14    8    5 o  701.060   13.105 18817.84  701.626 18.63184 26.21029 
1 1 1   14    8    6 o  377.680   8.2909  5455.24  234.497 27.94287 16.58190 
1 1 1   14    8    7 o  595.847   10.794 13584.47  487.626 16.35834 21.58753 
1 1 1   14    8    8 f  672.022   13.859 17289.58  701.496 -1.637817 27.71723 
1 1 1   14    8    9 o  298.041   6.6493  3395.91  148.695 16.85791 13.29855 
1 1 1   14    8   10 o  1049.74   22.175 42250.57  1736.81 -10.51294 44.35082 
1 1 1   14    8   11 o  628.916   14.466 15135.60  679.741 36.09314 28.93245 
1 1 1   14    8   12 o  2331.89   52.326 211558.80  9273.12 54.48584 104.6523 
1 1 1   14    8   13 o  512.571   10.647 10049.21  413.463 10.50867 21.29469 
1 1 1   14    8   14 o  299.146   7.6148  3421.75  173.696 -14.56918 15.22961 
1 1 1   14    8   15 o  892.247   19.585 30547.86  1334.22 -13.78845 39.16933 
1 1 1   14    8   16 o  391.174   9.8360  5854.52  293.826 -17.90417 19.67195 
1 1 1   14    8   17 o  602.406   11.820 13895.97  543.918 -12.49426 23.63915 
1 1 1   14    8   18 f  559.669   10.892 11998.83  465.659 -7.029236 21.78406 
1 1 1   14    8   19 o  258.048   8.6746  2550.39  170.562 -8.093460 17.34921 
1 1 1   14    8   20 o  199.486   10.176  1526.90  150.494 11.13921 20.35127 
1 1 1   14    8   21 o  483.667   11.144  9001.06  409.025 -19.06082 22.28820 
1 1 1   14    8   22 f  493.190   11.629  9385.67  435.425 -12.26395 23.25805 
1 1 1   14    8   23 o  514.530   11.482 10235.97  447.653 -19.38684 22.96487 
1 1 1   14    8   24 o   74.593   15.770  226.902   90.673 -3.725929 31.54056 
1 1 1   14    8   25 o   81.162   16.938  272.509  109.462 -37.05000 33.87521 
1 1 1   14    8   26 o  180.034   12.881  1276.23  173.195 17.36549 25.76243 
1 1 1   14    8   27 o  210.378   17.289  1789.36  257.872 15.42799 34.57759 
1 1 1   14    9    1 o  706.360   14.196 19103.66  764.381 12.78888 28.39235 
1 1 1   14    9    2 o  716.454   14.102 19654.80  769.516 24.73853 28.20483 
1 1 1   14    9    3 o  210.369   6.5475  1692.04  105.268 11.75359 13.09498 
1 1 1   14    9    4 o  682.303   14.427 17829.54  741.511 -0.1738281 28.85398 
1 1 1   14    9    5 o  182.554   8.0639  1274.47  109.087 18.91721 16.12775 
1 1 1   14    9    6 f  461.519   11.499  8149.75  368.252 -28.67700 22.99779 
1 1 1   14    9    7 o  606.271   11.994 14066.73  545.396 13.86877 23.98750 
1 1 1   14    9    8 o  674.764   12.922 17425.81  659.372 -0.8349609 25.84358 
1 1 1   14    9    9 f  571.918   10.581 12510.96  458.257 27.11127 21.16154 
1 1 1   14    9   10 o  575.642   13.225 12678.73  581.541 -20.81073 26.45012 
1 1 1   14    9   11 o  649.716   17.973 16165.94  888.558 -7.900452 35.94669 
1 1 1   14    9   12 o  352.529   9.8498  4752.53  262.171 -14.48508 19.69960 
1 1 1   14    9   13 o  1292.78   27.302 64244.91  2681.68 44.67627 54.60310 
1 1 1   14    9   14 o  279.935   9.3379  2997.23  197.921 -1.575195 18.67570 
1 1 1   14    9   15 o  297.714   9.8646  3390.88  224.413 19.56317 19.72922 
1 1 1   14    9   16 o  344.259   9.3258  4534.02  245.116 -9.831390 18.65157 
1 1 1   14    9   17 o  321.566   8.8578  3956.28  215.500 -20.91940 17.71557 
1 1 1   14    9   18 o  391.454   11.377  5872.10  338.237 -40.41605 22.75459 
1 1 1   14    9   19 f  424.275   10.816  6903.92  347.386 -28.23938 21.63195 
1 1 1   14    9   20 o  603.241   14.639 14033.85  672.235 -3.550049 29.27701 
1 1 1   14    9   21 o  266.670   8.9472  2729.92  179.936 -14.59613 17.89430 
1 1 1   14    9   22 o  439.277   11.044  7440.83  367.497 -19.55200 22.08811 
1 1 1   14    9   23 o  195.399   9.1960  1470.21  135.096 -1.891830 18.39199 
1 1 1   14    9   24 o  289.086   8.8903  3221.50  194.008 -12.62177 17.78051 
1 1 1   14    9   25 o   84.048   15.671  288.032   99.018 22.92121 31.34235 
1 1 1   14    9   26 o  186.967   11.437  1367.73  159.003 -29.62422 22.87414 
1 1 1   14    9   27 f  135.617   16.757  746.070  158.512 -16.71257 33.51395 
1 1 1   14   10    1 o  410.962   9.6482  6460.50  302.967 -7.841248 19.29649 
1 1 1   14   10    2 o  414.487   9.2530  6571.33  291.468 -2.192078 18.50605 
1 1 1   14   10    3 o  467.385   9.8969  8356.99  351.409 8.472626 19.79382 
1 1 1   14   10    4 o  153.816   7.3980  904.693   84.014 -7.414642 14.79597 
1 1 1   14   10    5 o  626.833   21.225 15068.17  852.791 -0.4238892 42.44966 
1 1 1   14   10    6 o  873.781   15.690 29254.58  1047.11 12.08923 31.37913 
1 1 1   14   10    7 o  594.853   10.797 13538.28  490.091 -5.839722 21.59345 
1 1 1   14   10    8 o  1065.62   21.972 43571.58  1774.04 6.858765 43.94318 
1 1 1   14   10    9 o  234.517   7.7324  2102.76  137.137 -12.47472 15.46488 
1 1 1   14   10   10 o  655.016   15.230 16421.71  756.962 1.572815 30.46005 
1 1 1   14   10   11 o  1612.30   35.708 100153.10  4364.78 20.40393 71.41537 
1 1 1   14   10   12 o  706.109   16.672 19091.33  891.775 15.43384 33.34440 
1 1 1   14   10   13 o  659.575   14.881 16656.02  745.396 9.132629 29.76159 
1 1 1   14   10   14 o  720.161   16.870 19872.12  897.047 -15.70306 33.73923 
1 1 1   14   10   15 o  451.136   11.769  7789.86  402.173 -2.196777 23.53703 
1 1 1   14   10   16 o  409.835   10.152  6427.24  315.522 -11.32306 20.30460 
1 1 1   14   10   17 o  990.241   20.656 37716.62  1542.01 -16.13452 41.31261 
1 1 1   14   10   18 o  638.730   12.354 15645.15  600.167 13.29755 24.70765 
1 1 1   14   10   19 o  318.128   9.1557  3878.40  222.404 9.368073 18.31131 
1 1 1   14   10   20 o  241.463   8.6713  2235.50  157.039 -18.61510 17.34269 
1 1 1   14   10   21 o  224.850   8.5980  1940.57  146.086 -5.709869 17.19600 
1 1 1   14   10   22 o  171.289   9.1508  1131.41  117.499 -2.903366 18.30166 
1 1 1   14   10   23 o   81.915   14.764  269.885   91.443 -31.06912 29.52787 
1 1 1   14   10   24 o  191.232   9.5446  1411.89  137.285 -6.480209 19.08920 
1 1 1   14   10   25 o  111.225   13.183  490.157  107.819 15.02988 26.36555 
1 1 1   14   10   26 o   87.447   18.036  319.468  120.739 -8.912712 36.07288 
1 1 1   14   10   27 o   92.479   19.870  366.279  139.122 19.99348 39.74057 
1 1 1   14   11    1 f  420.606   8.1247  6765.62  261.122 8.630524 16.24941 
1 1 1   14   11    2 o  419.931   7.9290  6743.78  254.451 -3.613708 15.85802 
1 1 1   14   11    3 o  374.534   8.5342  5365.15  242.041 -10.82452 17.06834 
1 1 1   14   11    4 o  302.628   8.3899  3502.77  194.012 1.761444 16.77987 
1 1 1   14   11    5 o  131.409   9.2296  663.737   91.288 -1.363174 18.45921 
1 1 1   14   11    6 o  464.918   10.598  8269.48  367.208 9.656738 21.19576 
1 1 1   14   11    7 o  521.434   10.459 10400.96  407.759 -3.385437 20.91772 
1 1 1   14   11    8 o  639.737   13.800 15664.70  673.579 -4.014648 27.59925 
1 1 1   14   11    9 o  996.179   21.042 38044.12  1600.90 9.799866 42.08459 
1 1 1   14   11   10 o  496.490   11.429  9428.56  433.607 7.270111 22.85853 
1 1 1   14   11   11 f  1308.69   26.995 65767.86  2696.94 14.00745 53.99003 
1 1 1   14   11   12 o  955.334   24.850 35037.91  1812.47 9.472046 49.70090 
1 1 1   14   11   13 o  394.688   10.721  5959.35  323.267 12.12985 21.44106 
1 1 1   14   11   14 o  811.150   21.410 25258.33  1302.17 -12.74011 42.81922 
1 1 1   14   11   15 o  562.441   13.322 12113.74  568.717 6.739197 26.64338 
1 1 1   14   11   16 o  182.219   10.987  1275.31  149.774 -0.8591766 21.97332 
1 1 1   14   11   17 o  403.450   9.7147  6230.40  299.194 -3.008179 19.42933 
1 1 1   14   11   18 o  678.614   14.417 17688.21  743.405 7.860291 28.83325 
1 1 1   14   11   19 o  391.147   11.113  5872.05  330.628 3.195862 22.22554 
1 1 1   14   11   20 o  149.161   9.3015  856.575  101.607 -13.80446 18.60297 
1 1 1   14   11   21 o  243.170   9.2237  2271.83  170.472 -11.86292 18.44737 
1 1 1   14   11   22 o  134.136   10.304  696.880  101.539 -12.72596 20.60871 
1 1 1   14   11   23 o  153.400   9.5779  910.544  110.350 0.3820343 19.15581 
1 1 1   14   11   24 o  339.986   9.1847  4461.68  236.693 -4.736938 18.36938 
1 1 1   14   11   25 o   86.976   15.438  307.993  100.916 33.00479 30.87687 
1 1 1   14   11   26 o  164.725   11.153  1062.02  135.048 -25.55070 22.30615 
1 1 1   14   11   27 o   94.176   18.917  376.931  135.030 9.644043 37.83455 
1 1 1   14   12    1 f  294.562   7.4114  3317.93  165.240 2.212219 14.82279 
1 1 1   14   12    2 o  520.351   10.554 10360.52  416.839 -4.868591 21.10708 
1 1 1   14   12    3 o  465.911   9.3569  8303.80  330.965 -5.326447 18.71378 
1 1 1   14   12    4 o  271.540   7.7832  2819.68  158.911 -9.973694 15.56632 
1 1 1   14   12    5 o  367.333   8.4779  5160.47  233.418 -11.54877 16.95582 
1 1 1   14   12    6 o  512.787   9.0895 10057.19  355.240 -12.84006 18.17893 
1 1 1   14   12    7 o  567.969   10.555 12340.21  457.569 -0.3137207E-01 21.10913 
1 1 1   14   12    8 o  611.273   11.810 14295.03  550.634 -26.18219 23.62007 
1 1 1   14   12    9 o  860.472   17.906 28358.28  1175.56 6.383972 35.81147 
1 1 1   14   12   10 o  904.480   18.441 31334.16  1274.17 -0.9559326 36.88210 
1 1 1   14   12   11 o  1779.70   38.091 122239.40  5168.70 2.631958 76.18267 
1 1 1   14   12   12 o  1257.43   33.616 60952.27  3216.03 -17.20325 67.23248 
1 1 1   14   12   13 o  1087.00   24.166 45395.66  1999.70 13.87817 48.33290 
1 1 1   14   12   14 o  975.996   22.304 36593.66  1654.62 36.41547 44.60716 
1 1 1   14   12   15 o  200.163   10.399  1537.18  157.686 -18.69495 20.79730 
1 1 1   14   12   16 f  557.919   13.120 11923.67  559.166 1.041931 26.24026 
1 1 1   14   12   17 o  285.843   10.514  3128.75  229.004 -11.44861 21.02764 
1 1 1   14   12   18 o  232.402   11.093  2070.81  195.821 3.490555 22.18651 
1 1 1   14   12   19 o  532.113   11.432 10872.94  461.496 -7.600159 22.86357 
1 1 1   14   12   20 o  182.625   9.0979  1279.44  120.705 -25.46388 18.19576 
1 1 1   14   12   21 o  152.210   10.199  895.300  117.245 -6.212097 20.39849 
1 1 1   14   12   22 o  380.753   9.8950  5585.62  286.439 1.023621 19.79004 
1 1 1   14   12   23 o  162.114   9.8420  1016.81  116.602 -24.88876 19.68398 
1 1 1   14   12   24 o  205.111   9.8808  1626.88  152.395 -23.63007 19.76161 
1 1 1   14   12   25 o  184.553   9.6658  1323.02  133.592 -6.994843 19.33152 
1 1 1   14   12   26 o  105.545   14.954  448.858  113.777 -18.27036 29.90789 
1 1 1   14   12   27 o  165.475   16.479  1112.18  199.588 -6.932892 32.95884 
1 1 1   14   13    1 o  743.028   15.306 21154.10  868.671 8.025269 30.61194 
1 1 1   14   13    2 o  119.896   7.9601  552.136   72.024 9.256889 15.92023 
1 1 1   14   13    3 o  331.685   7.4632  4206.97  188.454 20.62076 14.92636 
1 1 1   14   13    4 o  607.853   13.341 14147.25  619.532 1.692749 26.68188 
1 1 1   14   13    5 o  215.485   6.1776  1775.21  100.953 -5.636459 12.35514 
1 1 1   14   13    6 o  206.053   7.3294  1623.38  113.461 3.951431 14.65876 
1 1 1   14   13    7 o  893.158   18.039 30567.19  1228.85 8.340027 36.07748 
1 1 1   14   13    8 o  602.646   10.705 13891.18  492.916 -16.30670 21.41002 
1 1 1   14   13    9 o  708.047   11.130 19175.10  602.171 13.24109 22.26010 
1 1 1   14   13   10 o  625.864   14.784 14991.27  706.953 3.326477 29.56755 
1 1 1   14   13   11 f  545.746   12.682 11395.47  528.719 -16.19360 25.36306 
1 1 1   14   13   12 o  231.148   9.2745  2043.33  163.352 20.61665 18.54906 
1 1 1   14   13   13 o  222.383   12.187  1898.14  203.767 33.87810 24.37420 
1 1 1   14   13   14 o  588.077   12.998 13241.25  583.899 19.49634 25.99657 
1 1 1   14   13   15 f  276.750   9.6535  2930.38  204.137 -2.409393 19.30693 
1 1 1   14   13   16 o   74.951   19.139  221.398  128.043 -47.80004 38.27821 
1 1 1   14   13   17 o  465.144   12.958  8296.08  460.252 2.831604 25.91612 
1 1 1   14   13   18 o  363.240   11.286  5060.98  312.994 -10.90335 22.57235 
1 1 1   14   13   19 o  439.580   12.398  7429.85  415.877 2.301636 24.79537 
1 1 1   14   13   20 f  265.102   9.7021  2699.39  195.940 -7.536682 19.40416 
1 1 1   14   13   21 o  307.396   9.3231  3633.04  218.520 -7.648071 18.64622 
1 1 1   14   13   22 o  189.393   8.9329  1380.28  128.445 2.996918 17.86589 
1 1 1   14   13   23 o  146.696   9.7095  833.818  107.162 0.9452820E-01 19.41905 
1 1 1   14   13   24 f  126.698   10.864  626.942  102.931 8.990997 21.72721 
1 1 1   14   13   25 o  400.290   9.7425  6213.98  296.965 1.660736 19.48506 
1 1 1   14   13   26 o   98.682   14.420  393.183  104.188 16.07405 28.83981 
1 1 1   15    1    1 o  1352.04   24.395 70164.34  2518.21 9.971313 48.78957 
1 1 1   15    1    2 o  936.521   16.802 33590.97  1201.93 -21.71240 33.60455 
1 1 1   15    1    3 o  721.352   13.044 19913.67  718.953 -6.480103 26.08899 
1 1 1   15    1    4 o  1601.38   34.110 99030.32  4163.99 -3.070313 68.21940 
1 1 1   15    1    5 o  596.515   10.861 13614.82  494.550 2.417480 21.72145 
1 1 1   15    1    6 o  627.577   13.363 15080.74  640.672 -0.9159546 26.72530 
1 1 1   15    1    7 f  797.685   14.491 24372.15  882.762 28.43982 28.98251 
1 1 1   15    1    8 o  1133.96   24.029 49425.55  2079.58 8.646729 48.05719 
1 1 1   15    1    9 o  103.301   7.1970  409.951   56.167 5.406891 14.39393 
1 1 1   15    1   10 f  706.555   13.768 19105.54  743.266 -8.610962 27.53682 
1 1 1   15    1   11 o  378.066   7.9005  5464.73  228.268 -5.300934 15.80090 
1 1 1   15    1   12 o  940.170   17.012 33843.13  1221.93 -4.948364 34.02417 
1 1 1   15    1   13 o  291.488   7.0813  3248.27  157.663 -15.96887 14.16252 
1 1 1   15    1   14 o  612.985   11.513 14376.15  539.258 -0.4788818 23.02571 
1 1 1   15    1   15 f  395.761   8.3297  5989.96  251.907 5.230316 16.65938 
1 1 1   15    1   16 o  399.451   9.1810  6103.72  280.039 11.36554 18.36198 
1 1 1   15    1   17 o  679.241   15.145 17684.21  781.778 5.186890 30.28956 
1 1 1   15    1   18 o  352.129   11.051  4748.78  297.145 -5.878601 22.10136 
1 1 1   15    1   19 o  429.843   12.171  7087.77  393.095 22.69189 24.34130 
1 1 1   15    1   20 o  605.467   13.940 14108.96  636.247 -21.26538 27.87993 
1 1 1   15    1   21 o  124.770   13.298  606.483  122.453 8.329491 26.59655 
1 1 1   15    1   22 o  352.941   10.630  4796.74  285.877 -15.72348 21.26099 
1 1 1   15    1   23 o  256.317   10.322  2533.47  201.104 2.463913 20.64364 
1 1 1   15    1   24 f  262.724   11.233  2671.79  223.933 5.310394 22.46645 
1 1 1   15    1   25 o  130.834   16.698  685.881  159.079 45.58658 33.39534 
1 1 1   15    1   26 o  383.319   12.650  5752.37  368.310 -8.481903 25.30066 
1 1 1   15    1   27 o  123.869   19.610  640.130  177.547 -18.12039 39.21995 
1 1 1   15    2    1 o  843.158   15.701 27218.63  1011.42 4.155579 31.40267 
1 1 1   15    2    2 o  817.263   15.174 25571.11  947.419 3.189331 30.34728 
1 1 1   15    2    3 o  1183.22   21.713 53711.96  1961.37 -34.40356 43.42654 
1 1 1   15    2    4 o  723.499   16.158 20052.62  892.983 7.046143 32.31627 
1 1 1   15    2    5 o  1054.68   19.059 42666.77  1534.88 19.57385 38.11843 
1 1 1   15    2    6 o  240.784   7.1169  2216.92  130.941 -4.134064 14.23384 
1 1 1   15    2    7 o  521.378   10.058 10399.97  400.717 5.784058 20.11661 
1 1 1   15    2    8 f  383.328   7.8572  5619.05  230.137 12.40622 15.71443 
1 1 1   15    2    9 o  499.636   10.574  9549.57  403.698 4.990204 21.14743 
1 1 1   15    2   10 o  472.794   9.2509  8548.17  334.250 2.076508 18.50181 
1 1 1   15    2   11 o  817.584   15.040 25583.73  939.527 4.005615 30.08053 
1 1 1   15    2   12 o  1277.94   23.613 62635.45  2304.29 20.61707 47.22680 
1 1 1   15    2   13 o   78.271   9.7076  237.756   55.868 -14.40808 19.41511 
1 1 1   15    2   14 o  510.358   9.6395  9962.04  375.569 2.253082 19.27890 
1 1 1   15    2   15 o  377.720   7.9466  5455.94  229.005 14.33792 15.89318 
1 1 1   15    2   16 f  644.692   13.967 15918.25  679.019 -17.75854 27.93402 
1 1 1   15    2   17 f  1283.06   28.654 63547.05  2715.39 -9.062500 57.30891 
1 1 1   15    2   18 f  302.527   9.2693  3503.02  214.134 3.137268 18.53858 
1 1 1   15    2   19 o  555.623   11.114 11836.78  471.079 2.616699 22.22708 
1 1 1   15    2   20 o  182.924   9.7561  1286.92  135.337 -14.76022 19.51226 
1 1 1   15    2   21 o  266.059   10.585  2720.40  211.382 -4.541870 21.17014 
1 1 1   15    2   22 o  229.119   10.362  2020.61  179.727 14.00665 20.72468 
1 1 1   15    2   23 o  266.822   10.749  2747.60  218.017 4.996063 21.49761 
1 1 1   15    2   24 o  306.991   11.200  3648.08  261.255 3.269318 22.40067 
1 1 1   15    2   25 o  260.779   11.644  2644.08  229.384 27.08269 23.28778 
1 1 1   15    2   26 o  182.050   13.977  1310.12  189.456 23.96667 27.95457 
1 1 1   15    2   27 o  191.890   14.714  1470.91  210.157 24.11374 29.42789 
1 1 1   15    3    1 o  663.326   12.065 16834.03  611.535 0.5490112 24.13012 
1 1 1   15    3    2 o  989.788   18.184 37537.95  1374.77 -4.571289 36.36787 
1 1 1   15    3    3 o  808.994   14.963 25059.26  924.668 -16.16400 29.92501 
1 1 1   15    3    4 o  843.174   18.138 27254.20  1167.93 -16.02545 36.27596 
1 1 1   15    3    5 o  453.169   8.7908  7854.51  304.421 -4.756134 17.58151 
1 1 1   15    3    6 o  407.651   9.3384  6356.92  290.810 14.89594 18.67674 
1 1 1   15    3    7 o  179.684   6.8419  1234.51   93.687 -0.1461792E-01 13.68388 
1 1 1   15    3    8 o  173.358   5.7484  1148.90   76.143 15.07722 11.49674 
1 1 1   15    3    9 o  148.657   7.1224  844.920   80.581 7.113388 14.24489 
1 1 1   15    3   10 o  254.775   6.6929  2481.48  130.316 5.164261 13.38588 
1 1 1   15    3   11 o  623.328   11.229 14860.91  534.869 -0.2180176 22.45769 
1 1 1   15    3   12 o  656.910   11.907 16506.81  597.724 -2.969116 23.81445 
1 1 1   15    3   13 o  145.079   6.7972  804.653   75.017 -5.009354 13.59437 
1 1 1   15    3   14 o  199.763   7.5692  1525.80  114.059 -15.36435 15.13838 
1 1 1   15    3   15 o  559.793   13.742 11997.36  567.634 -42.13745 27.48358 
1 1 1   15    3   16 o  439.033   11.877  7377.68  390.229 -37.38184 23.75459 
1 1 1   15    3   17 o  533.866   13.485 10918.45  549.203 4.358521 26.96911 
1 1 1   15    3   18 o  226.634   8.4672  1965.43  145.899 -2.069153 16.93449 
1 1 1   15    3   19 o  104.563   13.022  425.563   98.273 24.20387 26.04484 
1 1 1   15    3   20 o  684.838   15.224 18081.85  795.110 -12.06244 30.44812 
1 1 1   15    3   21 o  328.621   10.044  4148.72  251.004 8.699554 20.08714 
1 1 1   15    3   22 o  270.223   10.571  2811.09  213.306 8.752502 21.14278 
1 1 1   15    3   23 o  286.078   10.476  3157.18  227.961 -10.95840 20.95206 
1 1 1   15    3   24 o  353.455   11.180  4836.39  300.739 -27.01688 22.35984 
1 1 1   15    3   25 o  367.271   11.327  5241.32  316.322 12.14709 22.65469 
1 1 1   15    3   26 o  191.486   13.778  1447.52  196.423 -31.95412 27.55533 
1 1 1   15    3   27 o   72.287   22.910  215.242  168.048 -10.94048 45.81969 
1 1 1   15    4    1 o  463.056   9.2151  8199.93  325.995 16.57385 18.43021 
1 1 1   15    4    2 f  488.415   9.3998  9123.18  350.760 -15.59460 18.79961 
1 1 1   15    4    3 o  631.915   12.113 15280.24  584.724 -21.03363 24.22693 
1 1 1   15    4    4 o  575.301   12.923 12669.39  568.011 -0.6137085 25.84546 
1 1 1   15    4    5 o  526.479   9.5246 10602.95  383.179 4.364380 19.04916 
1 1 1   15    4    6 o  277.244   7.2380  2939.20  153.300 10.07272 14.47603 
1 1 1   15    4    7 f  436.630   9.5269  7292.94  317.863 3.376923 19.05377 
1 1 1   15    4    8 o  225.906   6.1037  1951.04  105.273 17.86285 12.20744 
1 1 1   15    4    9 o  230.247   6.9561  2026.84  122.383 -2.123032 13.91225 
1 1 1   15    4   10 f  501.669   9.8409  9624.82  377.278 1.947968 19.68180 
1 1 1   15    4   11 o  1586.47   28.280 96684.49  3424.81 -1.995850 56.56013 
1 1 1   15    4   12 o  585.668   12.069 13120.92  537.148 -14.03674 24.13877 
1 1 1   15    4   13 f  534.737   11.099 10937.46  447.604 -13.31921 22.19825 
1 1 1   15    4   14 o  617.754   13.335 14605.86  612.625 -20.70062 26.67009 
1 1 1   15    4   15 o  601.099   11.239 13826.32  514.735 8.645081 22.47847 
1 1 1   15    4   16 o  615.335   13.632 14501.30  640.666 -25.15527 27.26360 
1 1 1   15    4   17 o  469.952   10.650  8453.27  382.354 -4.405914 21.29920 
1 1 1   15    4   18 o  158.872   9.3932  969.507  113.132 4.253311 18.78640 
1 1 1   15    4   19 o  360.968   9.6092  4992.13  263.517 -2.568848 19.21845 
1 1 1   15    4   20 o  379.729   10.049  5532.25  291.298 -22.19714 20.09785 
1 1 1   15    4   21 o  219.410   8.6781  1847.11  144.919 -8.908020 17.35612 
1 1 1   15    4   22 o  332.318   10.523  4252.89  266.388 -5.994141 21.04531 
1 1 1   15    4   23 o  280.314   11.329  3034.01  232.841 14.00247 22.65778 
1 1 1   15    4   24 o  206.516   12.165  1660.13  188.804 18.12184 24.32939 
1 1 1   15    4   25 o  131.583   16.822  694.970  162.036 8.141953 33.64477 
1 1 1   15    4   26 o  288.123   12.125  3243.79  263.542 -28.62888 24.25092 
1 1 1   15    4   27 o  296.347   12.309  3454.07  275.687 -18.14508 24.61872 
1 1 1   15    5    1 o  526.431   9.9126 10599.49  398.690 15.62469 19.82525 
1 1 1   15    5    2 o  314.552   6.8310  3782.80  164.193 -9.283783 13.66207 
1 1 1   15    5    3 o  785.132   15.492 23609.35  923.440 10.48071 30.98355 
1 1 1   15    5    4 o  811.776   17.791 25263.95  1102.96 -12.42053 35.58269 
1 1 1   15    5    5 o  364.524   7.5885  5081.25  211.220 -3.017853 15.17706 
1 1 1   15    5    6 f  530.581   13.019 10778.55  527.715 8.589478 26.03853 
1 1 1   15    5    7 o  335.106   7.6696  4294.29  196.222 -3.655243 15.33926 
1 1 1   15    5    8 o  977.365   17.544 36613.82  1309.53 19.69373 35.08877 
1 1 1   15    5    9 o  802.286   14.412 24640.81  883.318 13.71234 28.82363 
1 1 1   15    5   10 f  651.469   12.676 16238.18  630.993 48.97687 25.35132 
1 1 1   15    5   11 o  312.138   7.5462  3724.85  179.669 11.94135 15.09248 
1 1 1   15    5   12 o  496.930   11.223  9444.68  414.975 -11.05112 22.44508 
1 1 1   15    5   13 f  1197.23   25.226 55024.39  2241.51 -48.04724 50.45210 
1 1 1   15    5   14 o  651.656   12.942 16253.08  642.062 3.563354 25.88472 
1 1 1   15    5   15 o  118.231   9.8729  538.361   87.171 -7.880592 19.74583 
1 1 1   15    5   16 f  365.799   8.7989  5118.30  243.912 16.70795 17.59784 
1 1 1   15    5   17 o  372.828   9.4107  5318.58  266.304 -12.31110 18.82148 
1 1 1   15    5   18 o  373.988   8.8165  5353.21  251.924 -6.449158 17.63293 
1 1 1   15    5   19 o  115.131   12.970  514.981  109.820 23.52048 25.93992 
1 1 1   15    5   20 f  295.572   8.8293  3349.05  198.861 27.19574 17.65855 
1 1 1   15    5   21 o  374.189   9.6966  5378.37  276.972 -4.452545 19.39324 
1 1 1   15    5   22 o  334.088   9.4881  4292.80  241.894 7.526581 18.97617 
1 1 1   15    5   23 o   92.041   16.663  341.447  113.704 16.59891 33.32646 
1 1 1   15    5   24 o  280.500   10.814  3043.01  226.450 -9.989044 21.62704 
1 1 1   15    5   25 o  208.422   14.646  1712.46  224.576 3.663925 29.29115 
1 1 1   15    5   26 o  402.903   11.991  6343.20  367.105 10.80298 23.98247 
1 1 1   15    5   27 o  179.245   15.226  1289.87  202.438 -2.907486 30.45198 
1 1 1   15    6    1 f  583.537   11.062 13027.12  493.201 -14.84247 22.12487 
1 1 1   15    6    2 o  317.527   7.4792  3855.05  179.696 17.89078 14.95843 
1 1 1   15    6    3 o  641.018   12.581 15727.36  612.694 4.465637 25.16194 
1 1 1   15    6    4 o  456.762   9.3724  7980.36  325.594 3.072021 18.74471 
1 1 1   15    6    5 o  421.595   9.8978  6799.96  318.728 -16.92511 19.79554 
1 1 1   15    6    6 o  545.892   13.293 11409.77  546.770 -18.47510 26.58616 
1 1 1   15    6    7 f  164.465   5.8107  1034.08   72.917 -1.104950 11.62145 
1 1 1   15    6    8 o  285.803   6.3419  3122.86  138.376 17.89642 12.68390 
1 1 1   15    6    9 o  827.272   15.520 26205.13  979.077 32.97955 31.04078 
1 1 1   15    6   10 o  706.586   16.373 19115.38  878.532 9.487793 32.74529 
1 1 1   15    6   11 o  1162.50   23.984 51829.51  2081.07 -8.314331 47.96871 
1 1 1   15    6   12 o  645.091   11.288 15916.97  552.237 18.52148 22.57616 
1 1 1   15    6   13 o  137.799   8.2612  728.619   85.774 -4.171783 16.52247 
1 1 1   15    6   14 o  193.393   8.2772  1430.23  121.723 -11.61996 16.55438 
1 1 1   15    6   15 o  1099.06   21.665 46389.77  1807.75 -24.36475 43.32904 
1 1 1   15    6   16 o  177.382   9.5897  1207.05  126.172 -18.82425 19.17941 
1 1 1   15    6   17 o  756.769   15.191 21958.15  877.938 -9.968018 30.38199 
1 1 1   15    6   18 o  489.951   10.299  9193.41  385.469 -7.668030 20.59759 
1 1 1   15    6   19 o  359.767   9.3285  4959.15  256.292 0.9420166 18.65703 
1 1 1   15    6   20 o  425.763   10.111  6956.51  327.352 29.26990 20.22213 
1 1 1   15    6   21 o  189.657   8.9744  1380.73  129.244 13.45438 17.94880 
1 1 1   15    6   22 o  261.488   9.5639  2630.35  190.338 -11.94070 19.12783 
1 1 1   15    6   23 o  636.031   12.722 15684.76  616.148 7.894104 25.44327 
1 1 1   15    6   24 o  250.302   10.542  2423.05  199.982 -11.04689 21.08429 
1 1 1   15    6   25 o   93.697   21.963  373.066  163.866 -1.032127 43.92593 
1 1 1   15    6   26 o  174.335   19.097  1224.26  222.347 -39.74750 38.19333 
1 1 1   15    6   27 o   94.686   18.497  382.464  141.896 -57.33880 36.99447 
1 1 1   15    7    1 o  199.005   5.8516  1513.97   88.573 4.401932 11.70317 
1 1 1   15    7    2 o   77.387   6.5694  230.551   37.769 6.110077 13.13871 
1 1 1   15    7    3 o  576.641   12.021 12725.79  523.536 41.81073 24.04274 
1 1 1   15    7    4 f  412.021   8.2613  6492.38  259.055 6.013855 16.52258 
1 1 1   15    7    5 o  436.248   10.317  7281.70  343.873 12.82602 20.63480 
1 1 1   15    7    6 o  414.695   8.8313  6577.76  279.862 0.2564392 17.66265 
1 1 1   15    7    7 o  470.044   9.0571  8450.70  325.325 29.19418 18.11425 
1 1 1   15    7    8 o  766.293   14.450 22482.65  839.777 25.58508 28.89912 
1 1 1   15    7    9 o  413.273   8.1420  6530.52  253.954 33.94159 16.28409 
1 1 1   15    7   10 o  920.214   20.244 32446.94  1380.21 -0.3454590 40.48761 
1 1 1   15    7   11 o  226.861   7.4629  1967.52  124.457 -4.613266 14.92571 
1 1 1   15    7   12 o  701.191   13.305 18812.64  712.821 7.399658 26.60909 
1 1 1   15    7   13 o  380.114   9.1356  5525.45  265.030 -1.640564 18.27111 
1 1 1   15    7   14 o  588.609   12.375 13259.44  553.226 -17.37158 24.75005 
1 1 1   15    7   15 o  432.063   10.040  7142.00  330.738 -13.61264 20.08002 
1 1 1   15    7   16 o  609.496   11.752 14220.59  546.325 5.382874 23.50337 
1 1 1   15    7   17 o  389.619   9.1483  5808.53  272.268 10.52026 18.29655 
1 1 1   15    7   18 f  317.409   8.9698  3856.79  217.501 -12.31857 17.93962 
1 1 1   15    7   19 o  515.861   10.662 10205.48  420.042 -0.7153931 21.32488 
1 1 1   15    7   20 o  261.977   9.4562  2632.72  187.858 0.8749695 18.91244 
1 1 1   15    7   21 o  428.012   10.772  7047.51  351.792 1.344421 21.54427 
1 1 1   15    7   22 o  403.128   9.9708  6256.57  306.550 -1.840393 19.94159 
1 1 1   15    7   23 o  159.156   10.140  980.881  121.761 -10.58443 20.27960 
1 1 1   15    7   24 o  125.419   14.992  621.433  132.066 27.46470 29.98375 
1 1 1   15    7   25 o  222.804   10.056  1923.59  169.935 -0.2533112 20.11249 
1 1 1   15    7   26 o  524.701   14.332 10867.14  569.683 -7.789642 28.66443 
1 1 1   15    7   27 o  190.933   18.996  1488.07  249.045 -15.29305 37.99212 
1 1 1   15    8    1 o  1173.92   23.972 52964.75  2144.13 7.132813 47.94315 
1 1 1   15    8    2 o   85.375   6.3597  280.201   40.964 6.457077 12.71943 
1 1 1   15    8    3 o  564.730   11.501 12204.80  494.271 11.08130 23.00227 
1 1 1   15    8    4 o  363.694   7.8492  5058.44  216.805 34.10986 15.69831 
1 1 1   15    8    5 o  311.641   9.2734  3714.99  216.806 27.95480 18.54683 
1 1 1   15    8    6 o  716.534   14.059 19662.17  762.011 3.773621 28.11731 
1 1 1   15    8    7 o  139.204   6.3115  740.834   66.003 14.10178 12.62310 
1 1 1   15    8    8 f  725.881   12.796 20164.34  700.603 49.28210 25.59127 
1 1 1   15    8    9 o  490.563   10.328  9204.06  380.685 -29.28113 20.65642 
1 1 1   15    8   10 o  665.502   15.422 16951.51  763.038 14.52325 30.84345 
1 1 1   15    8   11 o  220.598   8.3628  1860.53  134.059 5.528305 16.72567 
1 1 1   15    8   12 o  1421.66   29.788 77697.24  3162.61 0.9508057 59.57638 
1 1 1   15    8   13 o  506.459   9.9383  9810.42  381.267 11.37234 19.87662 
1 1 1   15    8   14 o  218.616   7.2249  1827.39  119.276 9.638321 14.44978 
1 1 1   15    8   15 o  151.640   10.051  883.226  110.941 -51.23197 20.10126 
1 1 1   15    8   16 o  123.982   9.9678  591.895   92.913 -9.233490 19.93561 
1 1 1   15    8   17 o  585.674   12.883 13142.01  575.698 -39.92297 25.76592 
1 1 1   15    8   18 f  414.691   10.184  6587.13  321.927 -12.33838 20.36740 
1 1 1   15    8   19 o  305.970   9.4963  3588.02  220.663 10.98795 18.99252 
1 1 1   15    8   20 o  431.990   11.068  7170.46  364.923 -6.693146 22.13697 
1 1 1   15    8   21 f  302.347   9.3258  3511.52  215.236 10.34973 18.65161 
1 1 1   15    8   22 o  247.434   8.9381  2353.88  167.667 4.539246 17.87622 
1 1 1   15    8   23 o  393.569   10.668  5982.13  318.208 -14.43057 21.33658 
1 1 1   15    8   24 o  120.052   11.824  564.166  104.874 -4.192810 23.64799 
1 1 1   15    8   25 o  360.860   11.055  5062.56  303.224 -12.07800 22.10997 
1 1 1   15    8   26 o  147.451   13.285  860.353  145.300 24.80530 26.56974 
1 1 1   15    8   27 o  191.318   13.221  1451.85  185.161 8.232285 26.44218 
1 1 1   15    9    1 f  1063.48   21.222 43418.32  1704.53 29.51636 42.44347 
1 1 1   15    9    2 o  549.033   10.466 11532.83  432.304 25.22003 20.93293 
1 1 1   15    9    3 o  680.153   18.817 17729.11  837.876 -48.03320 37.63450 
1 1 1   15    9    4 f  176.538   7.4827  1191.68   92.674 -3.870087 14.96538 
1 1 1   15    9    5 f  341.819   9.5763  4469.38  240.543 12.65594 19.15269 
1 1 1   15    9    6 o  484.649   9.0095  8984.02  331.228 14.07446 18.01906 
1 1 1   15    9    7 f  655.308   12.422 16435.21  617.242 19.47455 24.84437 
1 1 1   15    9    8 o  271.799   7.1004  2824.44  147.284 19.30112 14.20071 
1 1 1   15    9    9 o  521.088   10.319 10385.12  410.861 -13.14722 20.63806 
1 1 1   15    9   10 o  637.187   14.009 15536.06  677.575 6.549683 28.01810 
1 1 1   15    9   11 o  679.112   17.213 17657.62  869.997 20.36969 34.42663 
1 1 1   15    9   12 o  560.731   11.984 12028.47  511.205 23.34167 23.96895 
1 1 1   15    9   13 o  748.263   18.024 21455.88  1024.71 18.22717 36.04737 
1 1 1   15    9   14 o  866.990   19.047 28829.25  1254.50 20.24744 38.09345 
1 1 1   15    9   15 o  488.015   13.181  9118.59  477.983 -1.808380 26.36294 
1 1 1   15    9   16 o  287.572   8.9023  3163.64  195.625 1.389313 17.80469 
1 1 1   15    9   17 o  594.508   12.549 13541.52  569.674 13.43823 25.09791 
1 1 1   15    9   18 o  466.188   10.638  8327.82  378.522 13.85641 21.27696 
1 1 1   15    9   19 o  399.738   10.838  6130.39  326.978 -30.60489 21.67617 
1 1 1   15    9   20 o  261.378   9.4656  2621.67  188.200 -14.50661 18.93115 
1 1 1   15    9   21 o  189.713   8.7143  1381.71  124.462 -2.901840 17.42853 
1 1 1   15    9   22 o  317.496   9.6982  3880.58  233.327 2.810455 19.39638 
1 1 1   15    9   23 o  280.498   8.6469  3028.37  184.323 6.424255 17.29388 
1 1 1   15    9   24 o  552.753   11.939 11870.13  500.106 5.471313 23.87773 
1 1 1   15    9   25 o   74.655   16.731  230.803   97.914 -2.874870 33.46263 
1 1 1   15    9   26 f  196.785   11.503  1517.12  170.364 -1.838348 23.00578 
1 1 1   15    9   27 o   56.025   20.768   79.441  150.989 -4.640903 41.53652 
1 1 1   15   10    1 o  134.371   6.4938  690.339   66.399 -5.172607 12.98758 
1 1 1   15   10    2 o  1126.36   21.142 48718.38  1806.24 -18.97668 42.28417 
1 1 1   15   10    3 o  158.117   6.9122  955.967   83.089 0.8736877 13.82439 
1 1 1   15   10    4 f  806.806   17.713 24962.35  1091.34 6.024353 35.42582 
1 1 1   15   10    5 o  773.342   15.572 22915.58  918.431 -1.396667 31.14325 
1 1 1   15   10    6 o  814.818   16.105 25438.70  1000.40 45.32648 32.21054 
1 1 1   15   10    7 o  1175.93   24.032 53120.98  2156.78 57.29443 48.06411 
1 1 1   15   10    8 o  183.990   7.3924  1294.29  103.620 -11.06311 14.78473 
1 1 1   15   10    9 o  706.914   13.689 19122.79  735.349 -3.449524 27.37731 
1 1 1   15   10   10 o  423.632   10.800  6863.70  347.304 1.139923 21.60065 
1 1 1   15   10   11 o  726.861   15.404 20223.00  854.592 38.48425 30.80739 
1 1 1   15   10   12 o  687.110   15.736 18075.99  819.396 -7.686279 31.47224 
1 1 1   15   10   13 o  889.284   20.586 30334.90  1388.38 3.130188 41.17187 
1 1 1   15   10   14 f  570.275   14.295 12454.78  622.057 13.51965 28.59009 
1 1 1   15   10   15 o  177.244   11.113  1206.92  148.683 25.03214 22.22558 
1 1 1   15   10   16 o   71.538   14.041  203.021   75.093 2.883873 28.08151 
1 1 1   15   10   17 o  238.552   9.3315  2177.97  168.055 26.80338 18.66310 
1 1 1   15   10   18 o  418.185   9.6050  6698.62  304.247 11.35709 19.21003 
1 1 1   15   10   19 o  396.250   9.3837  6019.38  283.208 12.00809 18.76748 
1 1 1   15   10   20 o  140.210   10.487  759.096  108.997 -18.64679 20.97361 
1 1 1   15   10   21 o  210.331   8.8973  1699.08  141.482 -10.90215 17.79453 
1 1 1   15   10   22 o  294.045   9.2090  3327.05  205.650 5.339142 18.41796 
1 1 1   15   10   23 o  338.846   9.7339  4428.49  249.774 -4.278259 19.46780 
1 1 1   15   10   24 o  128.249   11.423  642.784  108.486 2.524963 22.84633 
1 1 1   15   10   25 o   76.928   16.921  245.409  101.537 17.43455 33.84158 
1 1 1   15   10   26 o   60.498   18.454  145.625  108.174 19.44474 36.90708 
1 1 1   15   10   27 o  216.017   11.527  1837.46  187.450 -3.057388 23.05417 
1 1 1   15   11    1 o  268.002   6.5111  2746.24  133.345 8.898254 13.02227 
1 1 1   15   11    2 o  569.954   12.428 12436.06  541.184 -2.219910 24.85646 
1 1 1   15   11    3 o  382.027   7.8936  5581.37  229.706 -14.55133 15.78727 
1 1 1   15   11    4 o  805.069   19.770 24872.58  1201.48 8.006226 39.53973 
1 1 1   15   11    5 o  378.860   8.8926  5489.90  256.311 -8.768951 17.78517 
1 1 1   15   11    6 o  425.073   8.1866  6909.70  264.272 5.026276 16.37321 
1 1 1   15   11    7 o  1212.11   21.566 56371.11  1995.86 -22.19946 43.13174 
1 1 1   15   11    8 o  503.508   9.3386  9695.11  359.334 -4.739777 18.67713 
1 1 1   15   11    9 o  855.334   16.102 28008.33  1049.06 -28.64282 32.20498 
1 1 1   15   11   10 o  667.982   14.766 17076.46  749.264 9.940735 29.53277 
1 1 1   15   11   11 o  481.878   12.170  8882.96  440.331 7.111023 24.33957 
1 1 1   15   11   12 o  1103.22   26.952 46766.41  2215.07 -33.09668 53.90404 
1 1 1   15   11   13 o  420.528   10.646  6765.47  340.581 12.57434 21.29238 
1 1 1   15   11   14 o  428.444   13.786  7028.70  438.307 6.532471 27.57118 
1 1 1   15   11   15 o  191.397   10.727  1406.11  153.934 -21.71556 21.45478 
1 1 1   15   11   16 o  139.160   13.405  748.530  138.960 3.928894 26.80952 
1 1 1   15   11   17 f  608.463   15.081 14207.36  695.208 1.736450 30.16183 
1 1 1   15   11   18 o  594.850   13.452 13588.24  606.213 -17.54669 26.90322 
1 1 1   15   11   19 o  160.293   9.5011  988.553  114.344 -8.685623 19.00218 
1 1 1   15   11   20 o  231.542   9.1587  2057.52  160.352 -2.900360 18.31745 
1 1 1   15   11   21 o  160.693   9.7388  996.466  117.586 -4.605560 19.47766 
1 1 1   15   11   22 o  194.211   9.1419  1451.54  134.548 -2.117416 18.28375 
1 1 1   15   11   23 o  276.197   8.9558  2938.65  186.671 -9.674927 17.91165 
1 1 1   15   11   24 o  312.842   9.5099  3781.67  223.453 -22.48145 19.01971 
1 1 1   15   11   25 o  200.776   10.083  1563.92  152.200 2.648666 20.16654 
1 1 1   15   11   26 o   95.187   16.451  371.634  114.673 4.175926 32.90180 
1 1 1   15   11   27 o   98.456   19.377  412.965  143.925 17.32947 38.75429 
1 1 1   15   12    1 o  358.679   7.8516  4919.93  213.527 14.71844 15.70313 
1 1 1   15   12    2 o  238.347   7.3287  2172.35  132.686 6.362091 14.65733 
1 1 1   15   12    3 o  122.849   8.0960  579.613   74.731 -8.118317 16.19203 
1 1 1   15   12    4 o  194.260   7.9519  1443.13  117.547 12.35666 15.90388 
1 1 1   15   12    5 o  547.180   10.309 11454.29  429.254 0.4838257 20.61829 
1 1 1   15   12    6 o  508.096   10.378  9875.62  401.242 2.658997 20.75663 
1 1 1   15   12    7 o  557.605   10.636 11893.28  451.884 -10.55798 21.27279 
1 1 1   15   12    8 o  401.134   7.3231  6151.77  223.473 -0.7856445 14.64624 
1 1 1   15   12    9 o  668.504   12.498 17096.68  637.963 -16.70618 24.99691 
1 1 1   15   12   10 o  717.330   14.806 19693.34  811.504 5.354248 29.61280 
1 1 1   15   12   11 o  152.519   9.8424  893.285  113.587 -5.262711 19.68470 
1 1 1   15   12   12 o  279.991   9.8840  2998.44  211.171 -3.580963 19.76799 
1 1 1   15   12   13 o  314.503   10.742  3784.35  258.138 4.468933 21.48307 
1 1 1   15   12   14 o  808.173   22.691 25099.02  1379.51 12.15222 45.38101 
1 1 1   15   12   15 o  869.045   19.936 29001.38  1314.55 10.24664 39.87296 
1 1 1   15   12   16 o  845.967   19.337 27496.11  1237.11 -19.04730 38.67358 
1 1 1   15   12   17 o  571.422   14.161 12528.10  612.200 -12.15356 28.32172 
1 1 1   15   12   18 o  372.075   11.308  5310.40  320.497 24.87357 22.61558 
1 1 1   15   12   19 o  347.978   10.040  4646.42  266.752 18.15915 20.08063 
1 1 1   15   12   20 o  470.576   11.492  8522.41  409.228 -16.67770 22.98304 
1 1 1   15   12   21 o  336.874   9.9460  4366.67  253.665 -18.54309 19.89197 
1 1 1   15   12   22 o  169.445   8.7066  1107.20  110.923 -1.712250 17.41316 
1 1 1   15   12   23 o  237.863   8.4056  2178.13  151.700 8.192551 16.81124 
1 1 1   15   12   24 o  206.011   9.3594  1640.44  146.390 16.74521 18.71889 
1 1 1   15   12   25 f   99.806   14.411  399.738  105.253 6.167397 28.82250 
1 1 1   15   12   26 f   91.508   16.253  344.564  109.694 5.384300 32.50644 
1 1 1   15   13    1 o  1048.63   18.110 42174.53  1446.64 -27.69739 36.22045 
1 1 1   15   13    2 o  271.873   6.8130  2826.22  140.699 -7.638916 13.62604 
1 1 1   15   13    3 o  564.242   12.724 12187.60  545.839 -3.894348 25.44810 
1 1 1   15   13    4 f  133.068   9.9549  680.955   98.167 20.73451 19.90977 
1 1 1   15   13    5 o  560.085   10.177 11999.97  434.447 -14.98944 20.35440 
1 1 1   15   13    6 o  901.960   17.063 31166.25  1169.96 11.03168 34.12511 
1 1 1   15   13    7 o  757.256   14.175 21948.14  817.271 -6.348999 28.34947 
1 1 1   15   13    8 o  439.670   8.5996  7391.48  288.561 -1.810272 17.19918 
1 1 1   15   13    9 o  860.073   14.497 28309.29  952.664 -1.519470 28.99344 
1 1 1   15   13   10 f  857.230   18.156 28146.34  1188.85 13.36249 36.31143 
1 1 1   15   13   11 o  427.392   9.8769  6985.99  322.488 -11.50009 19.75382 
1 1 1   15   13   12 o  552.000   14.088 11665.04  591.735 10.30042 28.17521 
1 1 1   15   13   13 f  1124.59   25.501 48650.95  2182.90 9.448486 51.00155 
1 1 1   15   13   14 f  676.040   16.892 17522.85  868.843 20.44647 33.78469 
1 1 1   15   13   15 o  290.109   10.459  3220.92  231.454 12.99808 20.91814 
1 1 1   15   13   16 o  433.559   12.021  7199.92  398.132 2.895172 24.04189 
1 1 1   15   13   17 o  194.666   11.509  1457.41  169.502 -13.70340 23.01773 
1 1 1   15   13   18 o  411.941   12.448  6517.03  391.260 16.55606 24.89624 
1 1 1   15   13   19 o  487.699   13.252  9157.29  488.826 -10.08670 26.50379 
1 1 1   15   13   20 o  181.142   11.776  1268.21  156.839 -21.58308 23.55280 
1 1 1   15   13   21 o  147.625   9.8941  842.243  108.996 -8.922333 19.78827 
1 1 1   15   13   22 o  123.418   10.554  591.930   97.222 24.13580 21.10830 
1 1 1   15   13   23 o  225.603   9.1716  1962.90  157.292 7.200699 18.34311 
1 1 1   15   13   24 o  143.584   10.030  801.806  106.897 -9.711380 20.06067 
1 1 1   15   13   25 o  154.639   10.824  934.736  125.427 -8.896271 21.64762 
1 1 1   15   13   26 o  275.686   9.8438  2958.88  204.445 -3.581757 19.68750 
1 1 1   15   14    1 o  675.918   12.135 17487.05  626.681 7.830811 24.27064 
1 1 1   15   14    2 o  242.360   6.6134  2245.81  122.491 -2.809341 13.22673 
1 1 1   15   14    3 o  598.519   13.783 13716.00  628.246 -13.39935 27.56649 
1 1 1   15   14    4 o  648.629   12.775 16103.13  630.364 3.024841 25.55050 
1 1 1   15   14    5 o  699.628   12.986 18733.54  692.011 -9.950500 25.97233 
1 1 1   15   14    6 o  813.906   14.601 25358.84  905.210 -14.20465 29.20111 
1 1 1   15   14    7 o  534.149   10.227 10912.06  417.422 10.97223 20.45419 
1 1 1   15   14    8 o  868.765   17.241 28901.78  1144.24 -12.88812 34.48281 
1 1 1   15   14    9 o  320.478   7.7330  3926.67  189.383 15.21167 15.46596 
1 1 1   15   14   10 o  590.978   14.062 13366.09  634.955 2.899292 28.12356 
1 1 1   15   14   11 o  312.377   9.1805  3731.70  219.154 11.84454 18.36107 
1 1 1   15   14   12 o  167.038   11.583  1072.69  145.963 8.392410 23.16570 
1 1 1   15   14   13 o  502.896   15.361  9688.71  579.572 -2.501160 30.72215 
1 1 1   15   14   14 o  390.730   10.916  5842.80  325.873 -11.09180 21.83285 
1 1 1   15   14   15 o  426.174   12.006  6954.46  390.512 -26.33701 24.01282 
1 1 1   15   14   16 o  334.810   10.685  4292.30  272.948 -29.88486 21.37001 
1 1 1   15   14   17 o  219.708   11.365  1855.45  189.575 -6.248505 22.73093 
1 1 1   15   14   18 o  124.342   16.003  605.191  146.494 -9.615845 32.00581 
1 1 1   15   14   19 o  297.783   11.540  3409.59  261.156 18.54410 23.08066 
1 1 1   15   14   20 o  203.816   12.157  1607.16  187.304 -10.40779 24.31441 
1 1 1   15   14   21 o  149.242   13.038  867.656  142.393 -11.54402 26.07630 
1 1 1   15   14   22 f  249.084   9.4362  2391.06  178.794 3.908356 18.87249 
1 1 1   15   14   23 o  267.134   8.8601  2751.66  180.496 -4.294922 17.72013 
1 1 1   15   14   24 o   56.713   16.693  127.201   88.797 11.30020 33.38536 
1 1 1   15   14   25 f  261.496   8.5657  2644.73  170.645 -7.729706 17.13134 
1 1 1   15   14   26 o  181.193   11.858  1294.51  159.916 34.85695 23.71613 
1 1 1   16    1    1 o  540.702   10.556 11183.51  436.152 -4.522522 21.11226 
1 1 1   16    1    2 o  327.647   6.8453  4104.37  171.389 -9.448151 13.69058 
1 1 1   16    1    3 o  813.558   17.582 25369.17  1092.46 -11.19598 35.16439 
1 1 1   16    1    4 o  780.210   15.057 23316.60  892.107 -7.591309 30.11370 
1 1 1   16    1    5 o  433.524   10.303  7190.76  340.804 -6.892273 20.60524 
1 1 1   16    1    6 o  278.183   6.2829  2958.71  133.574 0.3012085E-01 12.56573 
1 1 1   16    1    7 o  600.072   12.357 13783.36  566.264 19.96216 24.71473 
1 1 1   16    1    8 o  676.258   15.044 17514.90  777.191 0.3749390 30.08797 
1 1 1   16    1    9 o  678.806   12.487 17631.71  647.573 14.64331 24.97316 
1 1 1   16    1   10 f  1174.56   21.211 52889.27  1902.75 -5.787598 42.42238 
1 1 1   16    1   11 o  944.027   17.206 34123.25  1240.90 -10.77173 34.41277 
1 1 1   16    1   12 o  741.461   14.167 21038.25  802.572 6.512146 28.33308 
1 1 1   16    1   13 f  481.964   9.4918  8883.42  349.598 -3.995575 18.98352 
1 1 1   16    1   14 o  527.033   9.2450 10623.47  372.343 1.094116 18.48997 
1 1 1   16    1   15 o  653.874   12.178 16365.19  608.360 4.789856 24.35510 
1 1 1   16    1   16 o  709.243   14.094 19268.93  762.690 -0.5338135 28.18794 
1 1 1   16    1   17 f  1323.62   27.118 67627.28  2707.90 -2.142578 54.23690 
1 1 1   16    1   18 o  223.175   10.193  1907.07  167.329 -5.480103 20.38665 
1 1 1   16    1   19 o  371.332   12.734  5293.54  354.682 34.25299 25.46789 
1 1 1   16    1   20 o  618.786   15.529 14771.06  720.522 3.688110 31.05891 
1 1 1   16    1   21 f  393.095   10.850  5943.54  324.709 2.192963 21.69951 
1 1 1   16    1   22 o  229.571   9.7285  2027.64  169.195 -2.878250 19.45697 
1 1 1   16    1   23 o  490.877   11.959  9326.30  447.204 -21.32950 23.91704 
1 1 1   16    1   24 o  177.845   13.005  1236.60  173.772 10.44591 26.01022 
1 1 1   16    1   25 o  194.658   12.895  1486.20  188.746 -12.02054 25.78989 
1 1 1   16    1   26 o  215.178   12.952  1821.72  209.837 9.539963 25.90325 
1 1 1   16    1   27 o  126.366   19.494  666.969  179.961 22.39264 38.98825 
1 1 1   16    2    1 o  393.942   8.2305  5934.32  247.766 -7.784576 16.46107 
1 1 1   16    2    2 o  279.783   5.9461  2992.51  127.134 -7.796204 11.89230 
1 1 1   16    2    3 o  445.788   9.8816  7601.90  336.616 -1.725372 19.76310 
1 1 1   16    2    4 o  382.518   8.2810  5595.79  240.805 -0.8151855 16.56201 
1 1 1   16    2    5 o  210.843   6.5005  1699.69  104.734 -3.442749 13.00108 
1 1 1   16    2    6 o  819.701   15.283 25743.30  956.807 15.64771 30.56521 
1 1 1   16    2    7 o  690.476   14.516 18260.11  765.555 18.10443 29.03225 
1 1 1   16    2    8 o  251.496   6.7321  2418.25  129.236 3.835892 13.46418 
1 1 1   16    2    9 o  936.308   17.754 33588.54  1269.71 11.18719 35.50742 
1 1 1   16    2   10 o  721.667   12.578 19925.34  693.586 9.988586 25.15634 
1 1 1   16    2   11 o  979.341   17.843 36729.32  1334.97 -2.428711 35.68666 
1 1 1   16    2   12 o  921.330   17.567 32506.95  1236.47 -2.324951 35.13469 
1 1 1   16    2   13 o  744.044   13.535 21186.54  769.473 -2.117310 27.07023 
1 1 1   16    2   14 o  866.438   16.928 28764.87  1120.23 -14.89111 33.85559 
1 1 1   16    2   15 o  1101.43   20.740 46573.23  1744.06 7.989502 41.48093 
1 1 1   16    2   16 o  372.886   9.4176  5319.13  261.660 -6.449158 18.83528 
1 1 1   16    2   17 o  400.401   9.8030  6135.18  298.038 -0.1578369 19.60598 
1 1 1   16    2   18 o  674.667   15.493 17477.95  797.170 -14.78021 30.98639 
1 1 1   16    2   19 o  372.546   9.8713  5319.26  280.509 5.387024 19.74261 
1 1 1   16    2   20 o  447.808   9.8133  7693.76  334.941 -16.10040 19.62659 
1 1 1   16    2   21 o  479.176   12.649  8850.76  456.609 15.08838 25.29824 
1 1 1   16    2   22 o  429.749   12.000  7131.29  392.850 3.368622 24.00077 
1 1 1   16    2   23 o  174.678   11.044  1183.09  145.129 -10.69005 22.08746 
1 1 1   16    2   24 o   72.424   20.937  209.950  146.401 -43.25873 41.87445 
1 1 1   16    2   25 o  264.220   11.576  2716.26  231.861 8.077118 23.15282 
1 1 1   16    2   26 o  171.515   14.812  1169.36  188.210 -7.093216 29.62350 
1 1 1   16    2   27 o   92.251   22.468  376.468  172.527 -30.48015 44.93637 
1 1 1   16    3    1 o  236.597   5.7609  2139.93  104.138 -10.35852 11.52176 
1 1 1   16    3    2 o  179.802   5.1848  1235.81   71.223 -8.970444 10.36959 
1 1 1   16    3    3 o  412.884   9.8487  6521.24  310.734 -1.101685 19.69744 
1 1 1   16    3    4 f  306.694   6.9066  3596.48  160.602 -10.60870 13.81328 
1 1 1   16    3    5 o  304.103   7.3512  3536.34  170.808 11.62473 14.70248 
1 1 1   16    3    6 o  1010.64   17.998 39171.20  1389.02 9.231140 35.99540 
1 1 1   16    3    7 f  634.950   12.337 15431.73  598.445 11.09851 24.67341 
1 1 1   16    3    8 o  604.015   11.635 13960.29  536.973 -4.525452 23.26985 
1 1 1   16    3    9 o  318.329   6.8805  3874.11  167.349 12.13403 13.76092 
1 1 1   16    3   10 o  540.995   10.779 11194.15  445.546 15.77301 21.55767 
1 1 1   16    3   11 o  805.007   15.534 24804.43  955.297 -20.94092 31.06896 
1 1 1   16    3   12 o  1543.46   27.397 91499.69  3228.07 0.8808594 54.79488 
1 1 1   16    3   13 o  388.592   8.3916  5774.04  249.208 2.023102 16.78312 
1 1 1   16    3   14 o  1207.49   24.214 56018.15  2216.42 -26.18530 48.42813 
1 1 1   16    3   15 o  943.006   18.031 34097.80  1272.66 10.51190 36.06291 
1 1 1   16    3   16 o  305.327   8.2885  3565.65  193.078 6.450867 16.57703 
1 1 1   16    3   17 o  627.104   17.003 15090.53  810.196 -34.31140 34.00613 
1 1 1   16    3   18 o  427.093   10.605  6986.81  345.050 -12.76959 21.20981 
1 1 1   16    3   19 o  471.056   11.387  8512.84  409.573 15.25476 22.77476 
1 1 1   16    3   20 o  544.707   12.998 11418.17  539.583 -11.44556 25.99545 
1 1 1   16    3   21 o  346.929   9.6447  4623.64  254.792 -5.192200 19.28935 
1 1 1   16    3   22 o  400.576   11.687  6191.39  350.891 23.12909 23.37359 
1 1 1   16    3   23 o  182.480   13.141  1297.46  176.918 -3.624573 26.28288 
1 1 1   16    3   24 o  140.376   15.216  779.573  157.724 -0.6077271 30.43188 
1 1 1   16    3   25 f  218.378   12.072  1863.77  198.889 -15.38316 24.14448 
1 1 1   16    3   26 o  123.213   18.225  621.406  165.324 -52.47728 36.44938 
1 1 1   16    3   27 o  129.876   19.422  703.035  183.209 -4.744560 38.84302 
1 1 1   16    4    1 f  457.271   8.9739  7996.87  313.583 -4.868256 17.94787 
1 1 1   16    4    2 o  484.431   10.026  8976.98  369.775 -10.56403 20.05298 
1 1 1   16    4    3 o  153.473   6.1655  900.499   72.105 -2.161591 12.33094 
1 1 1   16    4    4 o  130.445   5.3935  650.490   53.602 -1.680298 10.78702 
1 1 1   16    4    5 o  564.652   11.956 12203.98  515.639 19.79639 23.91146 
1 1 1   16    4    6 o  529.672   11.579 10737.31  468.276 14.77051 23.15757 
1 1 1   16    4    7 o  1043.38   18.893 41755.14  1505.26 12.77649 37.78519 
1 1 1   16    4    8 o  352.014   7.2434  4737.85  194.859 6.568665 14.48687 
1 1 1   16    4    9 o  539.309   12.226 11128.49  503.819 7.324646 24.45249 
1 1 1   16    4   10 o  320.264   7.1610  3921.25  175.278 5.223816 14.32201 
1 1 1   16    4   11 o  327.938   7.2174  4111.36  180.776 19.80417 14.43478 
1 1 1   16    4   12 o  787.729   14.686 23748.90  883.879 -6.670898 29.37165 
1 1 1   16    4   13 f  881.795   16.535 29778.54  1102.82 3.518188 33.06957 
1 1 1   16    4   14 o  580.267   13.748 12889.15  588.510 -42.87433 27.49692 
1 1 1   16    4   15 f  452.006   9.4609  7815.57  325.918 6.850494 18.92183 
1 1 1   16    4   16 o  541.324   12.535 11219.92  518.315 -12.47089 25.07078 
1 1 1   16    4   17 o  976.851   21.168 36697.84  1553.25 -16.68646 42.33554 
1 1 1   16    4   18 o  261.822   7.7232  2623.02  153.940 8.816925 15.44638 
1 1 1   16    4   19 o  424.422   9.3326  6902.30  301.265 -24.51053 18.66521 
1 1 1   16    4   20 o  382.671   9.3192  5616.82  272.043 13.71997 18.63848 
1 1 1   16    4   21 o  220.673   9.0582  1869.64  151.834 15.30919 18.11631 
1 1 1   16    4   22 o  179.721   10.790  1248.79  144.336 20.57750 21.58012 
1 1 1   16    4   23 o  245.680   11.149  2331.27  201.934 -0.1578064 22.29845 
1 1 1   16    4   24 o  223.161   11.910  1937.88  200.466 9.805969 23.81915 
1 1 1   16    4   25 o  354.944   12.026  4910.99  324.575 6.799988 24.05221 
1 1 1   16    4   26 o  233.424   12.413  2138.84  218.546 -13.15010 24.82513 
1 1 1   16    4   27 o  168.458   16.165  1144.44  194.791 -49.94778 32.33022 
1 1 1   16    5    1 o  488.013   9.9217  9110.08  369.451 4.908020 19.84341 
1 1 1   16    5    2 o  458.251   9.9002  8033.04  344.506 6.746124 19.80050 
1 1 1   16    5    3 o  896.038   17.647 30780.63  1202.01 6.925537 35.29308 
1 1 1   16    5    4 o  408.945   8.3891  6395.99  260.663 -3.216766 16.77817 
1 1 1   16    5    5 o  363.499   8.7022  5053.85  241.727 3.929810 17.40448 
1 1 1   16    5    6 o  183.361   6.5829  1285.50   92.096 -1.224213 13.16577 
1 1 1   16    5    7 o  387.068   8.2478  5729.59  243.940 -8.495178 16.49557 
1 1 1   16    5    8 o  1100.87   19.757 46474.69  1660.87 17.04846 39.51344 
1 1 1   16    5    9 o  1152.11   23.691 50943.64  2079.84 14.28442 47.38213 
1 1 1   16    5   10 o  368.964   7.9524  5204.85  224.242 8.245819 15.90485 
1 1 1   16    5   11 o  1128.75   21.518 48835.61  1848.02 23.87085 43.03576 
1 1 1   16    5   12 o  675.289   13.754 17449.16  694.955 4.617188 27.50858 
1 1 1   16    5   13 f  664.239   14.420 16888.54  714.157 -10.21680 28.83910 
1 1 1   16    5   14 o  440.130   9.8682  7410.02  331.466 -3.852203 19.73636 
1 1 1   16    5   15 o  102.546   10.920  406.822   83.230 13.92463 21.83975 
1 1 1   16    5   16 o  430.252   10.601  7084.20  347.169 -17.65646 21.20157 
1 1 1   16    5   17 o  556.345   11.177 11850.68  473.128 9.890076 22.35418 
1 1 1   16    5   18 o  482.747   10.938  8929.15  403.088 4.190857 21.87669 
1 1 1   16    5   19 o  661.195   13.643 16805.16  688.479 -5.706482 27.28617 
1 1 1   16    5   20 o  356.117   9.5403  4865.67  259.028 9.529144 19.08069 
1 1 1   16    5   21 o  313.508   9.3971  3775.48  224.885 -0.9746094 18.79424 
1 1 1   16    5   22 o   52.488   17.020   95.301   92.869 4.917030 34.03995 
1 1 1   16    5   23 o  356.850   11.064  4921.51  299.984 -5.697235 22.12858 
1 1 1   16    5   24 o  166.712   13.131  1087.39  160.504 -18.46263 26.26237 
1 1 1   16    5   25 o  293.447   12.498  3362.30  277.761 2.776093 24.99627 
1 1 1   16    5   26 o  114.217   19.329  543.035  167.020 55.54560 38.65856 
1 1 1   16    5   27 f   51.832   20.651   9.6988  164.552 4.962421 41.30183 
1 1 1   16    6    1 o  375.805   8.6194  5401.28  244.807 26.47745 17.23873 
1 1 1   16    6    2 o  124.363   6.0813  591.285   57.373 14.12640 12.16251 
1 1 1   16    6    3 o  302.554   6.9711  3500.09  160.579 11.60172 13.94226 
1 1 1   16    6    4 o  379.737   8.3981  5515.03  240.363 0.2889099 16.79617 
1 1 1   16    6    5 o  230.564   6.3843  2032.49  112.031 2.483612 12.76868 
1 1 1   16    6    6 o  319.872   7.0068  3912.33  171.022 33.19296 14.01357 
1 1 1   16    6    7 o  176.336   5.9662  1188.74   80.139 -12.11609 11.93240 
1 1 1   16    6    8 o  324.804   7.3489  4033.67  182.418 9.494476 14.69788 
1 1 1   16    6    9 o  117.459   7.6066  529.667   67.435 27.19913 15.21327 
1 1 1   16    6   10 o  288.661   7.6457  3185.65  167.452 24.39307 15.29149 
1 1 1   16    6   11 o  217.221   6.8175  1803.79  112.131 21.93060 13.63493 
1 1 1   16    6   12 o  971.296   17.620 36132.46  1303.77 20.37885 35.23934 
1 1 1   16    6   13 o  1076.59   21.927 44469.84  1802.51 -4.732544 43.85358 
1 1 1   16    6   14 o  766.526   15.581 22507.52  910.179 -22.83777 31.16207 
1 1 1   16    6   15 o  847.570   15.883 27530.06  1022.68 -18.04370 31.76616 
1 1 1   16    6   16 o  624.982   14.500 14965.51  683.357 3.663696 28.99987 
1 1 1   16    6   17 o  274.579   8.5262  2884.45  176.358 -21.78323 17.05248 
1 1 1   16    6   18 o  247.102   8.2801  2337.08  156.316 -4.284225 16.56012 
1 1 1   16    6   19 o  327.983   8.4910  4120.69  212.394 15.73370 16.98205 
1 1 1   16    6   20 o  223.897   9.7959  1923.93  166.680 -12.76448 19.59187 
1 1 1   16    6   21 o  206.915   9.3570  1644.63  146.938 -11.45830 18.71406 
1 1 1   16    6   22 o  353.852   9.7909  4820.40  264.155 8.658051 19.58176 
1 1 1   16    6   23 o  128.594   12.430  646.441  118.777 8.066673 24.86007 
1 1 1   16    6   24 o  204.647   11.159  1626.84  169.841 7.724426 22.31729 
1 1 1   16    6   25 o   95.218   19.749  378.776  142.393 6.155197 39.49787 
1 1 1   16    6   26 o  170.543   14.461  1153.46  178.156 41.31499 28.92104 
1 1 1   16    6   27 o  109.275   23.028  525.307  193.182 17.29008 46.05548 
1 1 1   16    7    1 o  655.656   14.457 16464.11  724.091 6.322266 28.91376 
1 1 1   16    7    2 o  270.479   6.7728  2797.25  139.999 28.89261 13.54565 
1 1 1   16    7    3 o  405.289   9.2621  6283.03  280.381 22.09308 18.52429 
1 1 1   16    7    4 o  344.655   8.5873  4543.38  226.127 -2.184906 17.17460 
1 1 1   16    7    5 o  290.897   7.7232  3236.04  171.359 7.515442 15.44642 
1 1 1   16    7    6 o  381.785   7.8896  5574.08  230.090 14.43082 15.77925 
1 1 1   16    7    7 o  471.310   9.1223  8495.97  328.474 18.78937 18.24467 
1 1 1   16    7    8 o  536.603   11.516 11015.82  460.829 -10.08899 23.03259 
1 1 1   16    7    9 o  260.521   7.7561  2594.89  149.644 -13.21625 15.51224 
1 1 1   16    7   10 o  864.320   19.112 28616.15  1241.27 21.68750 38.22382 
1 1 1   16    7   11 o  623.323   12.400 14863.17  588.079 9.075928 24.79964 
1 1 1   16    7   12 o  837.576   16.227 26861.23  1037.99 30.60925 32.45402 
1 1 1   16    7   13 o  477.540   9.7142  8721.97  350.742 2.390442 19.42836 
1 1 1   16    7   14 o  722.594   14.801 19997.57  811.847 -24.16687 29.60203 
1 1 1   16    7   15 o  729.051   12.108 20346.27  672.727 18.77313 24.21563 
1 1 1   16    7   16 o  639.981   15.164 15696.90  729.331 -15.51941 30.32848 
1 1 1   16    7   17 o  407.964   9.4748  6369.75  295.326 -11.61533 18.94956 
1 1 1   16    7   18 o  125.873   10.930  611.613  102.970 9.957886 21.86007 
1 1 1   16    7   19 o  288.287   8.7817  3184.45  193.331 7.943268 17.56336 
1 1 1   16    7   20 f  665.216   15.491 17097.79  784.151 -4.530151 30.98266 
1 1 1   16    7   21 o  211.181   8.8788  1712.52  142.208 -22.61366 17.75764 
1 1 1   16    7   22 o   94.867   14.313  356.815  100.164 -18.62424 28.62613 
1 1 1   16    7   23 o  246.781   9.3381  2346.86  175.306 3.127686 18.67611 
1 1 1   16    7   24 o   95.695   15.448  368.050  108.975 19.96384 30.89552 
1 1 1   16    7   25 o   92.689   18.869  357.541  132.694 -13.81618 37.73845 
1 1 1   16    7   26 o  181.291   12.545  1294.24  170.644 4.289093 25.08972 
1 1 1   16    7   27 o  182.036   19.357  1359.94  242.787 -13.54471 38.71365 
1 1 1   16    8    1 o  412.716   9.0194  6515.25  283.675 16.22568 18.03874 
1 1 1   16    8    2 o  893.308   19.421 30615.20  1293.32 34.13605 38.84284 
1 1 1   16    8    3 o  227.268   7.9356  1975.05  123.270 5.070007 15.87128 
1 1 1   16    8    4 o  772.195   15.775 22850.25  928.543 69.97876 31.54994 
1 1 1   16    8    5 o  233.343   7.6800  2082.16  135.160 1.698761 15.35999 
1 1 1   16    8    6 o  430.027   8.8823  7072.68  288.775 14.16519 17.76467 
1 1 1   16    8    7 f  731.416   14.219 20481.74  785.736 -6.364746 28.43895 
1 1 1   16    8    8 o  785.581   14.761 23625.74  880.905 -19.39886 29.52135 
1 1 1   16    8    9 o  368.882   7.6059  5202.45  214.249 3.096619 15.21182 
1 1 1   16    8   10 o  425.972   8.7454  6937.98  284.411 4.400604 17.49083 
1 1 1   16    8   11 o  386.469   8.8492  5710.95  260.171 1.890045 17.69844 
1 1 1   16    8   12 o  126.418   8.0073  613.296   73.953 1.246460 16.01452 
1 1 1   16    8   13 o  1096.93   21.464 46163.13  1763.89 21.71301 42.92749 
1 1 1   16    8   14 o  538.289   11.409 11087.95  464.192 -0.7305908E-01 22.81735 
1 1 1   16    8   15 o  1230.62   25.802 58308.42  2396.10 33.60608 51.60466 
1 1 1   16    8   16 o  325.841   9.7766  4062.62  243.223 -2.152649 19.55310 
1 1 1   16    8   17 o  132.464   10.833  676.142  106.457 -25.71276 21.66551 
1 1 1   16    8   18 o  515.096   11.524 10173.18  453.281 -17.95923 23.04737 
1 1 1   16    8   19 o  318.653   8.7869  3891.08  213.660 14.84052 17.57386 
1 1 1   16    8   20 o  311.217   9.3131  3716.96  221.298 3.334808 18.62621 
1 1 1   16    8   21 o   63.168   16.850  158.880   94.461 22.55522 33.70086 
1 1 1   16    8   22 o  181.299   9.5399  1268.70  130.802 -8.803391 19.07980 
1 1 1   16    8   23 o  221.569   9.2046  1891.65  154.972 -5.818008 18.40921 
1 1 1   16    8   24 f  267.447   9.5133  2762.95  192.383 -3.594269 19.02663 
1 1 1   16    8   25 o  138.449   11.761  751.033  118.203 -14.26334 23.52171 
1 1 1   16    8   26 o  279.301   10.564  3037.63  223.050 -11.37189 21.12793 
1 1 1   16    8   27 o   70.946   19.818  215.569  125.346 0.1738052 39.63693 
1 1 1   16    9    1 f  366.397   7.3875  5133.55  205.960 3.349030 14.77494 
1 1 1   16    9    2 o  599.145   13.052 13743.35  577.576 -11.06842 26.10333 
1 1 1   16    9    3 o  1004.71   19.819 38735.54  1475.62 -50.01447 39.63859 
1 1 1   16    9    4 o  1142.37   22.697 50153.22  1978.92 -14.40869 45.39364 
1 1 1   16    9    5 o  622.723   12.191 14842.95  577.928 15.01556 24.38170 
1 1 1   16    9    6 f  247.429   6.4717  2340.63  121.484 3.964554 12.94335 
1 1 1   16    9    7 o  793.582   15.022 24115.23  910.700 6.007568 30.04343 
1 1 1   16    9    8 o  250.902   7.5743  2406.88  144.900 -12.59769 15.14857 
1 1 1   16    9    9 o  580.968   10.777 12909.42  478.449 -10.26202 21.55486 
1 1 1   16    9   10 o  436.249   9.3473  7277.20  307.119 -18.03625 18.69457 
1 1 1   16    9   11 o  771.918   14.134 22801.73  820.375 34.71808 28.26731 
1 1 1   16    9   12 o  529.228   11.120 10713.86  444.265 10.14380 22.24054 
1 1 1   16    9   13 o  763.970   16.508 22359.15  951.174 9.853210 33.01696 
1 1 1   16    9   14 o  758.990   16.805 22079.88  967.373 1.863098 33.61082 
1 1 1   16    9   15 o  537.768   14.048 11076.92  568.500 13.44873 28.09610 
1 1 1   16    9   16 o  518.062   10.763 10272.88  424.877 21.86292 21.52572 
1 1 1   16    9   17 o  328.477   9.4548  4129.99  235.920 -7.854553 18.90954 
1 1 1   16    9   18 o  480.806   10.074  8858.41  369.873 7.939819 20.14793 
1 1 1   16    9   19 o  164.952   9.3929  1046.52  117.280 23.30705 18.78590 
1 1 1   16    9   20 o   76.039   16.988  233.530  105.344 35.09815 33.97684 
1 1 1   16    9   21 o  174.141   10.104  1170.45  133.244 -2.338989 20.20738 
1 1 1   16    9   22 o  310.419   8.7767  3706.00  206.791 -2.663147 17.55330 
1 1 1   16    9   23 o   65.711   15.231  175.853   79.809 -7.860538 30.46230 
1 1 1   16    9   24 o  292.192   9.6825  3299.99  213.452 -10.06357 19.36500 
1 1 1   16    9   25 o  216.823   9.7964  1822.37  160.423 7.702957 19.59287 
1 1 1   16    9   26 o  249.741   9.8094  2423.05  184.097 2.904404 19.61881 
1 1 1   16    9   27 o  116.557   15.387  551.608  130.300 -19.79522 30.77414 
1 1 1   16   10    1 o  187.966   8.1442  1351.24  116.220 0.6554108 16.28836 
1 1 1   16   10    2 f  437.844   10.532  7335.41  351.140 15.29025 21.06375 
1 1 1   16   10    3 o  787.108   15.400 23738.47  925.750 19.17657 30.80018 
1 1 1   16   10    4 o  530.783   13.311 10787.48  539.009 -20.41406 26.62241 
1 1 1   16   10    5 f  389.163   8.6120  5792.22  256.104 7.640442 17.22399 
1 1 1   16   10    6 o  1134.65   22.156 49426.86  1919.24 5.018677 44.31127 
1 1 1   16   10    7 o  530.450   9.3407 10761.16  378.326 3.293640 18.68141 
1 1 1   16   10    8 o  1375.79   22.959 72615.39  2404.81 23.32654 45.91776 
1 1 1   16   10    9 o  476.414   8.2748  8678.11  301.261 17.81894 16.54964 
1 1 1   16   10   10 o  1159.09   20.711 51482.96  1800.02 27.20764 41.42283 
1 1 1   16   10   11 o  1715.27   41.825 113783.00  5417.10 21.13342 83.64904 
1 1 1   16   10   12 o  807.465   17.600 24978.74  1077.73 -0.3610840 35.20028 
1 1 1   16   10   13 o  661.470   15.319 16757.97  767.261 -12.31848 30.63813 
1 1 1   16   10   14 o  855.835   19.044 28101.26  1240.36 46.27887 38.08834 
1 1 1   16   10   15 o  421.714   13.406  6810.60  421.716 12.25177 26.81141 
1 1 1   16   10   16 o  563.409   13.381 12161.49  572.924 18.96356 26.76135 
1 1 1   16   10   17 o  760.397   16.700 22214.61  967.435 -7.733215 33.39916 
1 1 1   16   10   18 o  506.970   13.593  9872.71  523.020 -6.351837 27.18587 
1 1 1   16   10   19 o  231.891   8.9295  2061.16  154.656 -10.55669 17.85899 
1 1 1   16   10   20 f  200.948   9.2146  1549.94  139.749 -7.311676 18.42918 
1 1 1   16   10   21 o  182.627   9.2123  1281.88  127.070 -6.942413 18.42453 
1 1 1   16   10   22 o  531.566   12.665 10946.71  511.790 -19.75842 25.33010 
1 1 1   16   10   23 o   94.801   12.628  354.522   87.621 9.536255 25.25651 
1 1 1   16   10   24 o   84.246   14.463  286.064   90.808 22.74519 28.92556 
1 1 1   16   10   25 f  163.465   10.592  1041.23  125.841 -22.30466 21.18492 
1 1 1   16   10   26 o   60.026   18.276  144.404  104.966 3.933105 36.55248 
1 1 1   16   11    1 o  391.707   7.7588  5867.64  231.018 1.066864 15.51753 
1 1 1   16   11    2 o   84.650   9.6971  277.589   60.572 -23.53362 19.39419 
1 1 1   16   11    3 o  207.298   7.1012  1643.14  110.386 -16.65050 14.20240 
1 1 1   16   11    4 o  825.776   18.915 26156.56  1191.64 25.22729 37.82947 
1 1 1   16   11    5 o  673.099   12.884 17342.67  662.486 -17.25311 25.76807 
1 1 1   16   11    6 o  531.265   10.381 10796.68  421.239 -24.92621 20.76122 
1 1 1   16   11    7 o  965.435   18.572 35717.16  1367.88 -2.610535 37.14345 
1 1 1   16   11    8 o  1093.07   20.070 45792.09  1675.48 -21.26843 40.14082 
1 1 1   16   11    9 f  597.352   11.498 13648.77  523.758 -16.25256 22.99692 
1 1 1   16   11   10 o  1083.47   22.671 45011.99  1848.77 -5.917847 45.34210 
1 1 1   16   11   11 o  1011.26   25.213 39262.67  1941.95 14.65479 50.42600 
1 1 1   16   11   12 o  641.957   13.290 15772.85  649.085 24.25677 26.57990 
1 1 1   16   11   13 o  522.881   13.031 10465.93  516.805 2.094360 26.06109 
1 1 1   16   11   14 o  1470.40   32.104 83572.95  3592.37 21.06128 64.20798 
1 1 1   16   11   15 o  470.925   14.262  8496.70  512.804 26.59305 28.52317 
1 1 1   16   11   16 o  351.817   11.042  4738.72  294.202 -5.584717 22.08379 
1 1 1   16   11   17 o  529.832   14.210 10772.36  569.816 -8.595337 28.41950 
1 1 1   16   11   18 f  213.031   10.682  1740.23  172.826 15.49548 21.36354 
1 1 1   16   11   19 o  364.152   10.249  5089.40  282.985 -5.676544 20.49861 
1 1 1   16   11   20 o  168.436   9.9608  1093.86  127.045 24.51640 19.92152 
1 1 1   16   11   21 o  151.802   10.039  890.545  114.279 -10.21690 20.07883 
1 1 1   16   11   22 o  272.902   9.4281  2868.53  195.473 -4.963318 18.85611 
1 1 1   16   11   23 o  202.060   8.9814  1572.95  134.406 -17.92484 17.96279 
1 1 1   16   11   24 o  159.284   9.9297  985.619  118.770 3.258057 19.85931 
1 1 1   16   11   25 o  163.603   10.148  1042.46  123.555 -7.546494 20.29542 
1 1 1   16   11   26 o  267.967   9.8175  2793.75  198.264 4.046478 19.63491 
1 1 1   16   12    1 o  301.449   7.0951  3474.75  163.449 3.124634 14.19026 
1 1 1   16   12    2 o  494.273   9.0408  9344.82  341.358 -21.49960 18.08169 
1 1 1   16   12    3 o  463.498   9.2240  8217.29  324.160 9.908325 18.44810 
1 1 1   16   12    4 o  434.105   10.251  7209.31  339.251 -9.578949 20.50144 
1 1 1   16   12    5 o  1078.20   20.409 44597.02  1680.29 -6.671265 40.81767 
1 1 1   16   12    6 o  713.693   12.993 19493.41  708.510 -8.022766 25.98619 
1 1 1   16   12    7 o  618.216   11.025 14619.47  520.857 2.896118 22.05086 
1 1 1   16   12    8 o  1430.03   25.601 78504.38  2794.78 -28.20117 51.20115 
1 1 1   16   12    9 o  862.064   17.874 28460.93  1175.96 12.56885 35.74804 
1 1 1   16   12   10 o  501.419   11.716  9617.44  446.040 3.073029 23.43191 
1 1 1   16   12   11 o  515.157   12.411 10153.82  480.351 10.70502 24.82193 
1 1 1   16   12   12 o  309.722   10.032  3669.21  232.211 16.67896 20.06321 
1 1 1   16   12   13 f  839.319   17.811 27008.86  1133.68 -0.7824097 35.62169 
1 1 1   16   12   14 f  559.759   14.357 12001.19  594.603 -3.180908 28.71449 
1 1 1   16   12   15 o  501.110   12.378  9615.33  470.164 2.223358 24.75528 
1 1 1   16   12   16 o  435.464   12.035  7263.43  397.501 6.453186 24.06903 
1 1 1   16   12   17 o  536.379   13.784 11041.88  561.715 14.69720 27.56760 
1 1 1   16   12   18 o  545.395   13.970 11438.45  577.435 1.275146 27.93962 
1 1 1   16   12   19 o   86.385   18.725  301.121  125.518 21.39736 37.45019 
1 1 1   16   12   20 f  392.113   10.999  5916.61  326.539 -14.77716 21.99707 
1 1 1   16   12   21 o  221.693   10.675  1893.24  174.518 1.149704 21.35003 
1 1 1   16   12   22 o  310.154   10.660  3714.57  251.603 -17.73138 21.32026 
1 1 1   16   12   23 o  288.338   9.3898  3207.33  203.323 -26.29416 18.77961 
1 1 1   16   12   24 o  124.700   11.123  608.133  101.873 -12.52617 22.24563 
1 1 1   16   12   25 o  236.278   9.5233  2163.49  168.436 -15.48311 19.04664 
1 1 1   16   12   26 o   80.683   17.995  275.957  114.211 -13.64739 35.98939 
1 1 1   16   13    1 o  750.741   14.049 21583.73  804.315 -5.456665 28.09822 
1 1 1   16   13    2 o  514.068   9.0345 10107.85  354.909 -4.636841 18.06908 
1 1 1   16   13    3 f  605.225   13.316 14022.56  606.234 -8.014587 26.63121 
1 1 1   16   13    4 o  1001.26   18.451 38433.38  1405.47 -1.810059 36.90127 
1 1 1   16   13    5 o  469.658   9.8861  8436.83  353.263 -1.725464 19.77229 
1 1 1   16   13    6 o  618.674   11.967 14644.05  563.408 -0.2382813 23.93368 
1 1 1   16   13    7 o  799.379   16.120 24465.82  980.181 4.552002 32.23974 
1 1 1   16   13    8 o  829.265   15.125 26321.07  956.756 10.76733 30.24986 
1 1 1   16   13    9 o  495.582   10.244  9392.67  387.348 3.560608 20.48736 
1 1 1   16   13   10 o  425.263   10.504  6916.89  341.360 1.936554 21.00805 
1 1 1   16   13   11 o  1352.90   27.061 70363.63  2794.02 18.35522 54.12226 
1 1 1   16   13   12 o  565.524   14.556 12246.62  626.308 5.631836 29.11297 
1 1 1   16   13   13 o  680.426   15.481 17739.17  804.631 1.636658 30.96289 
1 1 1   16   13   14 f  289.632   12.733  3211.97  279.754 10.02252 25.46572 
1 1 1   16   13   15 o  251.653   10.058  2423.46  191.185 -1.703918 20.11585 
1 1 1   16   13   16 o  332.274   10.418  4227.00  260.289 -15.02258 20.83558 
1 1 1   16   13   17 f  162.735   12.416  1021.59  151.648 13.79944 24.83271 
1 1 1   16   13   18 o  698.888   16.978 18851.01  898.995 5.322876 33.95522 
1 1 1   16   13   19 o  121.975   14.223  580.980  127.370 1.370590 28.44530 
1 1 1   16   13   20 o  155.775   12.746  942.414  148.955 24.74173 25.49218 
1 1 1   16   13   21 o  305.997   10.210  3607.50  237.672 26.76505 20.41929 
1 1 1   16   13   22 f  226.189   9.9846  1973.63  171.042 -20.73615 19.96928 
1 1 1   16   13   23 o  446.433   11.590  7732.44  391.079 -20.77316 23.17990 
1 1 1   16   13   24 o  157.351   10.615  964.388  122.672 -43.32245 21.22907 
1 1 1   16   13   25 f  249.587   9.7812  2417.72  184.747 -11.20354 19.56235 
1 1 1   16   13   26 o  151.169   15.599  920.564  168.792 -15.12228 31.19849 
1 1 1   16   14    1 o  472.079   9.8884  8525.17  355.008 -7.405548 19.77687 
1 1 1   16   14    2 o  657.803   14.124 16568.44  706.995 31.29468 28.24762 
1 1 1   16   14    3 o  346.042   9.3276  4579.96  246.652 -7.625061 18.65519 
1 1 1   16   14    4 o  775.570   16.209 23039.61  955.592 10.51868 32.41729 
1 1 1   16   14    5 o  725.803   13.112 20159.83  724.318 -2.277710 26.22329 
1 1 1   16   14    6 o  958.945   17.206 35219.98  1258.60 8.447205 34.41170 
1 1 1   16   14    7 o  803.529   13.891 24707.72  849.665 -2.674683 27.78261 
1 1 1   16   14    8 o  716.840   14.990 19667.52  819.752 6.934509 29.97902 
1 1 1   16   14    9 o  846.081   14.646 27397.90  945.882 3.896484 29.29212 
1 1 1   16   14   10 o  880.940   16.837 29721.58  1132.23 20.82758 33.67458 
1 1 1   16   14   11 f  513.882   12.656 10106.07  496.787 -19.99390 25.31108 
1 1 1   16   14   12 o  375.943   12.487  5409.49  354.373 34.00851 24.97358 
1 1 1   16   14   13 o  328.211   11.371  4122.67  282.172 20.73560 22.74128 
1 1 1   16   14   14 o  366.198   11.090  5132.67  309.981 -14.31583 22.18063 
1 1 1   16   14   15 o  183.463   11.785  1294.01  162.633 -31.99049 23.57095 
1 1 1   16   14   16 o  881.674   18.602 29902.12  1251.42 15.03107 37.20321 
1 1 1   16   14   17 o  104.263   18.301  431.552  142.068 6.984810 36.60133 
1 1 1   16   14   18 o  213.116   11.010  1747.91  176.142 -3.622208 22.01948 
1 1 1   16   14   19 o  404.637   12.126  6302.96  372.519 1.786621 24.25280 
1 1 1   16   14   20 o  198.744   11.242  1526.46  168.513 6.951004 22.48335 
1 1 1   16   14   21 o  206.740   11.049  1654.06  171.991 7.624359 22.09889 
1 1 1   16   14   22 o  213.427   11.385  1766.96  180.863 -19.52319 22.77041 
1 1 1   16   14   23 o  242.657   10.373  2277.73  186.025 -6.001755 20.74657 
1 1 1   16   14   24 f  210.535   9.4070  1715.90  149.946 0.6775513 18.81402 
1 1 1   16   14   25 f  199.688   9.5790  1547.48  144.732 11.49100 19.15805 
1 1 1   16   14   26 o   61.474   20.347  143.879  134.454 11.70049 40.69336 
1 1 1   16   15    1 o  490.382   9.1517  9197.25  342.949 -4.962463 18.30339 
1 1 1   16   15    2 o  116.940   12.692  529.285  109.889 14.38637 25.38449 
1 1 1   16   15    3 o  378.065   9.2761  5466.44  266.151 6.479858 18.55228 
1 1 1   16   15    4 o  434.610   9.1374  7223.44  301.848 4.761047 18.27482 
1 1 1   16   15    5 o  203.682   8.2167  1586.26  125.828 14.22830 16.43340 
1 1 1   16   15    6 o  333.702   7.7991  4257.52  196.550 -4.975861 15.59818 
1 1 1   16   15    7 o  620.929   9.3203 14743.25  442.273 -7.462097 18.64063 
1 1 1   16   15    8 o  291.699   6.4663  3252.73  144.107 12.16849 12.93251 
1 1 1   16   15    9 o  440.159   8.7563  7408.19  294.142 -2.787201 17.51253 
1 1 1   16   15   10 o  516.397   10.453 10200.05  412.489 -1.729675 20.90610 
1 1 1   16   15   11 o  811.722   17.271 25249.97  1070.54 27.75653 34.54267 
1 1 1   16   15   12 o  367.532   11.240  5169.14  315.045 -1.227203 22.47923 
1 1 1   16   15   13 o  378.993   15.919  5503.82  436.047 -49.00848 31.83749 
1 1 1   16   15   14 o  207.944   10.564  1659.10  166.687 14.03677 21.12814 
1 1 1   16   15   15 o  406.578   10.465  6328.09  325.080 1.996368 20.93026 
1 1 1   16   15   16 o  225.161   10.986  1942.38  188.037 0.3015747 21.97140 
1 1 1   16   15   17 f  189.008   12.045  1376.42  171.080 -24.93823 24.08965 
1 1 1   16   15   18 o  163.545   13.406  1036.13  164.404 9.217407 26.81146 
1 1 1   16   15   19 o  407.479   12.864  6402.15  399.670 9.217957 25.72877 
1 1 1   16   15   20 f  257.968   12.127  2568.92  237.384 -9.924423 24.25497 
1 1 1   16   15   21 f  109.718   16.515  479.975  131.954 -2.164513 33.03015 
1 1 1   16   15   22 o   80.335   19.884  267.422  133.639 -21.67808 39.76872 
1 1 1   16   15   23 o  129.619   16.922  673.473  159.111 -31.48864 33.84327 
1 1 1   16   15   24 o  215.780   10.549  1809.48  172.097 -42.07753 21.09814 
1 1 1   16   15   25 o   55.178   16.642  119.653   89.581 20.26493 33.28317 
1 1 1   16   15   26 o  165.961   13.585  1099.69  167.416 12.56711 27.16942 
1 1 1   17    1    1 o  632.462   11.739 15308.04  567.190 -15.75232 23.47762 
1 1 1   17    1    2 o  884.949   18.667 30034.55  1261.30 -23.78754 37.33426 
1 1 1   17    1    3 o  706.881   13.913 19134.43  747.838 4.622681 27.82658 
1 1 1   17    1    4 o  1011.90   20.995 39319.48  1621.73 19.13568 41.99028 
1 1 1   17    1    5 o  604.830   10.832 13998.44  500.612 -1.039917 21.66470 
1 1 1   17    1    6 o  623.208   11.258 14863.18  536.058 -1.908264 22.51502 
1 1 1   17    1    7 o  305.649   8.0576  3572.55  188.047 -16.77002 16.11530 
1 1 1   17    1    8 o  693.034   12.314 18379.38  651.738 14.62317 24.62862 
1 1 1   17    1    9 o  769.527   14.738 22667.71  866.516 5.560181 29.47671 
1 1 1   17    1   10 f  304.010   6.7514  3533.15  156.865 3.272552 13.50280 
1 1 1   17    1   11 o  1044.26   19.223 41774.30  1533.40 7.080078 38.44638 
1 1 1   17    1   12 o  601.716   11.348 13849.33  521.780 -7.664673 22.69638 
1 1 1   17    1   13 o  921.076   17.585 32504.52  1237.20 -11.16553 35.17070 
1 1 1   17    1   14 o  572.972   11.211 12561.74  490.843 2.100830 22.42270 
1 1 1   17    1   15 o  880.173   17.111 29702.61  1149.93 -26.70789 34.22145 
1 1 1   17    1   16 o  1040.12   20.393 41556.66  1618.57 40.89099 40.78667 
1 1 1   17    1   17 o  176.782   8.4812  1195.65  113.607 16.09531 16.96240 
1 1 1   17    1   18 o  501.068   11.870  9624.05  445.857 -0.9164429 23.74065 
1 1 1   17    1   19 o  763.757   21.076 22587.45  1181.09 -20.72284 42.15283 
1 1 1   17    1   20 o  239.839   10.877  2209.42  195.264 -17.84114 21.75477 
1 1 1   17    1   21 o  281.034   9.8627  3035.32  208.883 -28.13474 19.72531 
1 1 1   17    1   22 o  167.244   9.9290  1080.58  125.396 -12.38489 19.85794 
1 1 1   17    1   23 o  502.616   13.233  9811.22  503.674 2.069550 26.46670 
1 1 1   17    1   24 o   82.208   20.636  282.093  141.143 10.87306 41.27139 
1 1 1   17    1   25 o  119.830   17.262  581.094  151.108 -20.67218 34.52346 
1 1 1   17    1   26 o  153.831   15.520  946.777  175.764 10.85356 31.04020 
1 1 1   17    1   27 f   63.419   22.818  126.845  179.178 16.76546 45.63699 
1 1 1   17    2    1 o  721.505   13.503 19930.90  744.271 -9.873169 27.00569 
1 1 1   17    2    2 o  628.733   13.115 15133.74  629.005 1.213562 26.23025 
1 1 1   17    2    3 o  586.065   12.180 13146.70  542.857 4.293274 24.36007 
1 1 1   17    2    4 o  875.510   18.669 29405.94  1247.97 -17.45459 37.33759 
1 1 1   17    2    5 o  540.045   10.084 11158.29  416.140 3.070984 20.16873 
1 1 1   17    2    6 o  548.656   10.631 11518.10  445.705 1.008728 21.26295 
1 1 1   17    2    7 o  351.279   7.6862  4718.56  206.314 12.20724 15.37249 
1 1 1   17    2    8 o  666.683   15.175 17019.59  772.889 5.306641 30.35029 
1 1 1   17    2    9 o  532.009   9.8634 10824.48  401.005 3.949524 19.72680 
1 1 1   17    2   10 o  642.425   12.524 15788.99  614.780 5.923401 25.04735 
1 1 1   17    2   11 o  427.157   8.5181  6976.45  278.053 11.65579 17.03629 
1 1 1   17    2   12 o  921.602   17.396 32528.51  1224.78 -0.4409790 34.79287 
1 1 1   17    2   13 o  590.158   11.265 13324.37  507.999 -5.490845 22.53009 
1 1 1   17    2   14 o  234.914   7.2031  2110.05  129.206 14.45024 14.40626 
1 1 1   17    2   15 o  432.296   9.7771  7149.52  322.681 6.704681 19.55429 
1 1 1   17    2   16 f  865.062   19.178 28724.20  1241.19 -40.44409 38.35510 
1 1 1   17    2   17 o  745.196   16.278 21307.12  915.511 -9.542664 32.55620 
1 1 1   17    2   18 o  599.464   14.693 13799.95  671.453 -1.320313 29.38661 
1 1 1   17    2   19 o  295.115   9.3280  3337.84  210.156 -13.48834 18.65598 
1 1 1   17    2   20 f  158.884   9.2112  971.268  108.316 -23.94725 18.42239 
1 1 1   17    2   21 o  233.631   11.176  2100.26  190.868 16.19389 22.35281 
1 1 1   17    2   22 o  191.258   11.002  1415.36  159.267 -0.2250519 22.00451 
1 1 1   17    2   23 o  670.676   14.898 17546.71  758.054 8.620605 29.79524 
1 1 1   17    2   24 o  249.042   10.327  2398.89  194.585 -11.81273 20.65471 
1 1 1   17    2   25 o   65.187   21.058  160.325  142.224 -2.032112 42.11563 
1 1 1   17    2   26 o  117.577   19.439  573.065  167.802 -5.377441 38.87894 
1 1 1   17    2   27 o  254.954   12.932  2568.59  248.223 17.18336 25.86482 
1 1 1   17    3    1 f  546.346   11.052 11421.47  458.776 3.322937 22.10322 
1 1 1   17    3    2 o  747.903   15.135 21426.83  859.886 4.134399 30.27007 
1 1 1   17    3    3 f  296.490   6.4053  3360.95  144.300 -0.7937012 12.81057 
1 1 1   17    3    4 o  529.426   11.092 10726.50  448.489 22.59332 22.18321 
1 1 1   17    3    5 o  425.228   8.1753  6915.36  265.627 9.524384 16.35063 
1 1 1   17    3    6 o  319.029   7.6665  3892.10  186.477 -4.516174 15.33296 
1 1 1   17    3    7 o  227.236   6.4034  1974.16  111.192 5.259521 12.80683 
1 1 1   17    3    8 f  218.440   6.6783  1824.25  111.440 -2.189377 13.35662 
1 1 1   17    3    9 o  675.415   12.265 17453.24  632.955 12.50073 24.53006 
1 1 1   17    3   10 o  1050.33   19.484 42266.53  1563.14 12.21301 38.96768 
1 1 1   17    3   11 o  1261.24   23.275 61005.52  2241.70 9.117432 46.54929 
1 1 1   17    3   12 f  518.535   9.7692 10282.68  387.121 2.882141 19.53832 
1 1 1   17    3   13 o  179.788   6.8597  1235.79   93.998 4.112656 13.71940 
1 1 1   17    3   14 o  672.027   14.180 17293.45  726.169 -22.38049 28.35962 
1 1 1   17    3   15 o  249.084   8.3342  2372.82  153.723 0.7568817 16.66839 
1 1 1   17    3   16 f  316.493   8.6644  3831.71  209.506 4.869934 17.32876 
1 1 1   17    3   17 f  536.322   11.970 11017.33  489.698 3.088928 23.93955 
1 1 1   17    3   18 o  403.550   10.427  6239.06  319.709 -5.883698 20.85407 
1 1 1   17    3   19 o  296.986   8.9160  3379.60  202.121 7.763916 17.83195 
1 1 1   17    3   20 o  477.955   10.120  8770.62  368.427 8.365662 20.23907 
1 1 1   17    3   21 o  280.887   9.8852  3032.93  211.446 -6.741730 19.77031 
1 1 1   17    3   22 f  296.854   10.867  3397.66  242.048 -8.186798 21.73307 
1 1 1   17    3   23 o  208.170   10.962  1679.28  172.612 -26.38911 21.92302 
1 1 1   17    3   24 o  109.611   16.289  481.226  128.469 28.59247 32.57899 
1 1 1   17    3   25 o  338.605   11.983  4471.49  307.799 2.541290 23.96649 
1 1 1   17    3   26 o  270.474   12.157  2863.96  248.806 11.68210 24.31436 
1 1 1   17    3   27 o   89.256   23.163  356.784  180.056 40.82663 46.32665 
1 1 1   17    4    1 o  829.292   16.460 26354.49  1033.26 37.90173 32.91970 
1 1 1   17    4    2 o  913.000   16.884 31951.15  1177.04 31.25806 33.76778 
1 1 1   17    4    3 f  515.113   11.750 10154.43  443.665 -31.29626 23.49916 
1 1 1   17    4    4 o  477.769   10.848  8734.89  395.871 -16.18463 21.69536 
1 1 1   17    4    5 o  482.852   9.5301  8918.92  351.598 -9.620148 19.06011 
1 1 1   17    4    6 o  547.817   11.302 11484.25  473.065 9.440491 22.60472 
1 1 1   17    4    7 o  1311.18   24.900 66088.39  2487.96 14.92407 49.80069 
1 1 1   17    4    8 o  402.025   8.4949  6180.48  260.854 7.945801 16.98985 
1 1 1   17    4    9 o  1062.09   20.488 43241.25  1661.91 -4.650024 40.97538 
1 1 1   17    4   10 o  350.605   6.9330  4699.24  185.775 5.252045 13.86596 
1 1 1   17    4   11 f  603.054   10.829 13909.09  499.001 16.11401 21.65872 
1 1 1   17    4   12 o  235.278   7.0907  2116.28  127.115 -2.162766 14.18134 
1 1 1   17    4   13 o  280.167   8.2049  3001.47  174.982 9.348602 16.40986 
1 1 1   17    4   14 o  266.211   7.7434  2709.96  156.245 2.760681 15.48685 
1 1 1   17    4   15 o  346.224   9.0749  4585.35  239.694 -13.74414 18.14983 
1 1 1   17    4   16 o  454.462   11.514  7906.43  399.713 -14.40338 23.02756 
1 1 1   17    4   17 o  332.352   9.0847  4226.78  227.672 -0.5290833 18.16938 
1 1 1   17    4   18 o  474.229   10.094  8615.08  364.098 2.285736 20.18774 
1 1 1   17    4   19 o  223.464   8.4931  1912.98  143.935 11.80544 16.98629 
1 1 1   17    4   20 o  348.018   10.096  4650.51  268.236 6.799713 20.19175 
1 1 1   17    4   21 o  277.362   8.9260  2954.35  188.692 -23.54266 17.85206 
1 1 1   17    4   22 o  280.582   9.5298  3030.09  203.600 -17.02490 19.05963 
1 1 1   17    4   23 f  295.228   11.437  3370.20  249.217 16.17316 22.87333 
1 1 1   17    4   24 o  265.383   11.858  2735.46  238.447 15.06343 23.71512 
1 1 1   17    4   25 o  127.354   15.577  646.449  139.089 41.33649 31.15469 
1 1 1   17    4   26 o   84.892   22.675  312.215  166.541 -10.02438 45.34973 
1 1 1   17    4   27 o  100.771   22.865  450.580  183.936 26.92409 45.72952 
1 1 1   17    5    1 o  294.010   7.2928  3305.36  163.427 10.68521 14.58560 
1 1 1   17    5    2 o  284.812   6.5258  3101.48  141.523 13.49039 13.05158 
1 1 1   17    5    3 o  550.906   10.994 11614.01  460.827 9.293396 21.98779 
1 1 1   17    5    4 o  485.179   10.935  9008.07  405.350 -4.184631 21.86926 
1 1 1   17    5    5 o  744.963   13.646 21252.03  776.593 9.862671 27.29234 
1 1 1   17    5    6 o  829.885   16.730 26395.50  1060.15 29.50507 33.46088 
1 1 1   17    5    7 o  435.811   8.6900  7263.68  289.333 18.15570 17.38007 
1 1 1   17    5    8 o  1068.06   20.169 43739.69  1644.99 20.06006 40.33757 
1 1 1   17    5    9 o  816.501   17.607 25534.33  1098.04 22.13129 35.21455 
1 1 1   17    5   10 o  688.188   13.306 18120.49  699.386 17.65027 26.61264 
1 1 1   17    5   11 o  607.433   12.456 14115.36  575.664 9.188293 24.91213 
1 1 1   17    5   12 o  669.117   13.262 17131.63  664.862 11.68323 26.52461 
1 1 1   17    5   13 o  677.875   13.118 17587.13  676.177 -8.408081 26.23598 
1 1 1   17    5   14 o  468.963   10.820  8414.87  387.500 -22.60751 21.63971 
1 1 1   17    5   15 o  905.502   17.514 31444.47  1209.19 -11.65631 35.02829 
1 1 1   17    5   16 o  499.983   9.5645  9564.74  363.868 -0.5293884 19.12893 
1 1 1   17    5   17 o  963.990   21.965 35786.70  1589.74 -17.98157 43.93006 
1 1 1   17    5   18 o  265.318   8.0287  2694.38  161.601 6.488892 16.05747 
1 1 1   17    5   19 o  343.217   9.3973  4515.62  246.259 -1.197845 18.79470 
1 1 1   17    5   20 o  387.647   10.464  5772.24  307.931 -11.39539 20.92756 
1 1 1   17    5   21 o  125.768   11.433  614.141  107.533 6.169197 22.86692 
1 1 1   17    5   22 o  321.076   9.7576  3969.78  238.848 -15.35004 19.51517 
1 1 1   17    5   23 o  391.181   10.302  5908.38  307.113 8.421478 20.60357 
1 1 1   17    5   24 o   58.584   19.836  117.616  124.208 -4.581703 39.67242 
1 1 1   17    5   25 o  130.928   16.192  687.711  154.528 -34.93130 32.38322 
1 1 1   17    5   26 o  303.636   11.442  3600.90  262.606 -13.66199 22.88352 
1 1 1   17    5   27 o   65.888   22.987  155.359  176.440 10.43690 45.97422 
1 1 1   17    6    1 o  993.969   19.518 37910.07  1475.84 22.22412 39.03571 
1 1 1   17    6    2 o  360.826   11.363  4981.01  273.761 -8.707642 22.72526 
1 1 1   17    6    3 o  1200.75   24.178 55447.69  2180.35 -20.16992 48.35621 
1 1 1   17    6    4 f  491.932   9.6103  9257.55  357.135 38.16000 19.22054 
1 1 1   17    6    5 o  354.117   8.4142  4796.02  227.441 13.67819 16.82835 
1 1 1   17    6    6 o  203.117   6.3602  1577.33   98.472 2.522385 12.72045 
1 1 1   17    6    7 o  565.342   11.313 12228.62  488.355 8.750977 22.62621 
1 1 1   17    6    8 f  1124.01   20.385 48441.28  1749.88 81.38782 40.77015 
1 1 1   17    6    9 o  1020.60   22.030 39942.35  1713.22 -2.429260 44.05912 
1 1 1   17    6   10 o  586.483   11.779 13156.80  521.950 15.06470 23.55859 
1 1 1   17    6   11 f  689.362   13.265 18182.47  692.710 12.28583 26.53062 
1 1 1   17    6   12 o  324.693   7.7853  4030.86  192.872 -7.060455 15.57061 
1 1 1   17    6   13 o  1133.34   22.499 49308.34  1946.53 27.11914 44.99823 
1 1 1   17    6   14 o  482.241   11.018  8898.55  403.212 -21.87753 22.03519 
1 1 1   17    6   15 o  772.386   14.590 22854.95  857.218 -3.434998 29.17945 
1 1 1   17    6   16 o  785.544   15.257 23654.84  914.524 7.993774 30.51331 
1 1 1   17    6   17 o  318.797   9.8833  3890.48  239.900 -13.02567 19.76655 
1 1 1   17    6   18 o  576.038   11.167 12720.73  489.733 14.24109 22.33478 
1 1 1   17    6   19 o  282.677   9.0017  3062.62  194.350 -11.30881 18.00345 
1 1 1   17    6   20 o  207.908   10.101  1660.01  159.153 2.380112 20.20174 
1 1 1   17    6   21 o  123.736   12.152  595.748  111.248 -23.05992 24.30319 
1 1 1   17    6   22 o  236.900   9.2730  2159.79  167.118 0.8573151 18.54593 
1 1 1   17    6   23 o  238.144   9.9579  2188.48  180.200 0.8840485 19.91580 
1 1 1   17    6   24 o  297.936   9.6010  3430.35  217.992 0.9559326 19.20205 
1 1 1   17    6   25 o  174.044   13.380  1192.07  169.195 -0.5886536 26.75922 
1 1 1   17    6   26 o  242.189   12.778  2309.97  233.379 -0.2802734 25.55614 
1 1 1   17    6   27 o  110.985   21.676  535.090  183.779 39.10593 43.35154 
1 1 1   17    7    1 o  308.787   7.4601  3646.14  173.567 1.162170 14.92015 
1 1 1   17    7    2 o  157.386   7.2092  947.112   80.016 13.58446 14.41839 
1 1 1   17    7    3 f  217.137   7.2520  1802.85  116.182 0.3437805 14.50399 
1 1 1   17    7    4 o  639.983   13.669 15684.67  667.925 31.62372 27.33881 
1 1 1   17    7    5 o  597.824   15.004 13690.47  681.672 36.72937 30.00861 
1 1 1   17    7    6 o  188.788   6.3292  1362.62   90.989 9.390625 12.65849 
1 1 1   17    7    7 o  422.570   9.6352  6829.67  309.633 2.703735 19.27041 
1 1 1   17    7    8 o  594.611   11.633 13526.03  527.985 -0.1120605 23.26629 
1 1 1   17    7    9 o  365.272   7.9996  5101.25  221.258 -3.873718 15.99915 
1 1 1   17    7   10 o  671.829   14.342 17272.25  731.648 -9.639160 28.68431 
1 1 1   17    7   11 o  636.734   13.718 15514.03  666.302 -3.746399 27.43695 
1 1 1   17    7   12 o  201.587   7.2457  1553.64  110.690 1.020050 14.49132 
1 1 1   17    7   13 o  529.146   10.686 10711.65  431.004 -14.51080 21.37197 
1 1 1   17    7   14 o  722.750   13.991 20003.86  766.930 -32.27460 27.98170 
1 1 1   17    7   15 o  314.989   8.4614  3794.92  201.555 -26.99100 16.92282 
1 1 1   17    7   16 o  697.156   16.108 18637.58  845.198 -4.448120 32.21555 
1 1 1   17    7   17 o  651.550   14.632 16284.94  722.400 -28.54102 29.26350 
1 1 1   17    7   18 o  671.228   14.060 17308.50  720.330 -17.18726 28.12062 
1 1 1   17    7   19 o  257.101   9.1417  2533.97  179.236 -7.393936 18.28336 
1 1 1   17    7   20 o  499.622   10.366  9591.28  395.143 18.43188 20.73192 
1 1 1   17    7   21 o  234.535   9.2424  2113.94  164.972 -12.05649 18.48481 
1 1 1   17    7   22 o  125.536   11.226  613.070  105.311 1.532410 22.45134 
1 1 1   17    7   23 o  386.104   10.068  5755.31  296.341 3.860291 20.13618 
1 1 1   17    7   24 o  225.501   9.6126  1965.54  164.640 -6.585663 19.22523 
1 1 1   17    7   25 o  149.648   13.503  885.099  150.041 -21.49187 27.00567 
1 1 1   17    7   26 o   84.084   21.435  305.272  149.790 6.209435 42.86979 
1 1 1   17    7   27 o  167.907   18.411  1144.07  201.428 -15.25362 36.82197 
1 1 1   17    8    1 o  712.641   13.955 19450.65  756.393 8.571716 27.90986 
1 1 1   17    8    2 o  412.016   9.0823  6493.17  276.703 -6.920959 18.16468 
1 1 1   17    8    3 o  448.621   8.9611  7698.34  307.205 -3.030151 17.92223 
1 1 1   17    8    4 o  148.551   6.7938  843.770   76.775 0.9358215E-01 13.58764 
1 1 1   17    8    5 o  137.240   7.2952  722.141   74.674 35.92952 14.59050 
1 1 1   17    8    6 o  898.604   17.588 30949.73  1207.03 -15.11462 35.17564 
1 1 1   17    8    7 o  1090.16   21.510 45593.41  1785.52 -43.36145 43.02012 
1 1 1   17    8    8 o  829.505   15.723 26344.37  996.402 8.746582 31.44648 
1 1 1   17    8    9 o  184.871   7.4148  1306.62  103.393 -32.83669 14.82952 
1 1 1   17    8   10 o  1382.30   27.884 73392.88  2937.63 -4.394653 55.76894 
1 1 1   17    8   11 o  270.747   7.1158  2802.43  146.577 -5.779907 14.23160 
1 1 1   17    8   12 o  429.888   9.1917  7067.27  297.841 -8.081543 18.38335 
1 1 1   17    8   13 o  837.685   17.333 26891.02  1093.27 -28.59460 34.66510 
1 1 1   17    8   14 o  476.723   11.158  8696.83  403.393 -23.45792 22.31642 
1 1 1   17    8   15 o  289.867   7.4201  3213.19  163.671 32.10742 14.84011 
1 1 1   17    8   16 o  477.311   12.513  8724.77  443.158 1.604279 25.02567 
1 1 1   17    8   17 o  318.143   10.230  3875.62  245.732 13.78229 20.45922 
1 1 1   17    8   18 f  518.625   10.559 10311.05  418.234 -7.529663 21.11772 
1 1 1   17    8   19 o  583.449   11.935 13080.97  531.468 10.23096 23.87076 
1 1 1   17    8   20 o  484.807   11.241  9041.61  415.805 -7.372101 22.48141 
1 1 1   17    8   21 o  455.101   11.664  7987.51  402.277 -2.957428 23.32887 
1 1 1   17    8   22 o  177.750   9.7625  1220.81  131.461 -2.195618 19.52501 
1 1 1   17    8   23 o   65.050   17.268  171.499   99.089 27.95287 34.53679 
1 1 1   17    8   24 o  324.088   10.279  4067.92  253.434 -14.69922 20.55749 
1 1 1   17    8   25 o  110.980   13.744  489.639  109.869 -11.20447 27.48886 
1 1 1   17    8   26 o  259.821   10.377  2629.92  204.423 12.32755 20.75342 
1 1 1   17    9    1 o  669.003   12.978 17136.37  661.896 11.25122 25.95626 
1 1 1   17    9    2 o  256.307   6.4726  2511.74  126.689 -4.407059 12.94525 
1 1 1   17    9    3 o  243.810   7.5783  2273.09  137.771 0.3952332 15.15656 
1 1 1   17    9    4 o  139.839   10.285  752.096  107.947 26.38856 20.56939 
1 1 1   17    9    5 o  565.033   11.112 12216.07  479.684 15.08075 22.22439 
1 1 1   17    9    6 o  135.634   7.0355  705.255   72.494 7.765076 14.07101 
1 1 1   17    9    7 o  818.755   15.964 25671.45  998.292 26.05658 31.92840 
1 1 1   17    9    8 o  771.042   14.227 22753.08  838.104 7.780640 28.45359 
1 1 1   17    9    9 o  546.377   9.4646 11415.51  393.666 -1.842590 18.92917 
1 1 1   17    9   10 o  483.178   10.464  8928.55  385.628 -4.425201 20.92866 
1 1 1   17    9   11 o  313.464   7.2641  3756.60  173.248 -1.091919 14.52819 
1 1 1   17    9   12 o  1094.70   21.242 45963.76  1742.26 21.77820 42.48341 
1 1 1   17    9   13 o  248.267   7.8564  2356.87  143.349 4.172043 15.71288 
1 1 1   17    9   14 o  429.436   10.311  7055.74  331.039 8.347626 20.62154 
1 1 1   17    9   15 o  563.317   13.754 12154.98  588.000 5.867920 27.50816 
1 1 1   17    9   16 o  922.162   20.410 32695.75  1435.04 13.75159 40.81995 
1 1 1   17    9   17 o  128.814   11.722  640.980  113.021 5.620461 23.44346 
1 1 1   17    9   18 o  221.531   8.8065  1879.77  148.587 -0.4988556 17.61305 
1 1 1   17    9   19 o  282.773   8.9997  3065.84  194.351 -0.7444763 17.99943 
1 1 1   17    9   20 o  445.573   11.166  7638.80  379.585 -12.00397 22.33136 
1 1 1   17    9   21 o  168.792   10.610  1101.54  135.304 0.4308624 21.21934 
1 1 1   17    9   22 f  164.312   8.9893  1042.09  111.846 29.71280 17.97855 
1 1 1   17    9   23 o  106.182   12.097  441.936   92.545 -8.062645 24.19304 
1 1 1   17    9   24 o  136.874   10.872  731.086  111.311 13.77522 21.74394 
1 1 1   17    9   25 o  231.367   9.4906  2073.52  164.227 -1.686661 18.98120 
1 1 1   17    9   26 o  127.530   12.330  643.837  116.108 19.09670 24.66083 
1 1 1   17   10    1 o  557.461   12.068 11895.23  511.543 3.606628 24.13572 
1 1 1   17   10    2 o  356.999   7.8896  4873.98  214.908 -8.494751 15.77920 
1 1 1   17   10    3 o  1035.00   21.053 41128.83  1651.02 5.723755 42.10629 
1 1 1   17   10    4 o  1029.93   22.534 40744.92  1767.40 -6.617188 45.06778 
1 1 1   17   10    5 o  458.576   9.4837  8043.52  331.911 -2.121490 18.96739 
1 1 1   17   10    6 o  891.438   16.275 30437.63  1103.56 -4.587830 32.54930 
1 1 1   17   10    7 o  831.167   15.619 26450.99  991.481 27.41479 31.23723 
1 1 1   17   10    8 o  349.884   7.2476  4680.18  193.804 14.67877 14.49520 
1 1 1   17   10    9 o  438.369   8.6436  7347.62  288.129 -8.866211 17.28720 
1 1 1   17   10   10 o  643.814   11.281 15854.20  550.965 20.34479 22.56262 
1 1 1   17   10   11 o  983.607   19.000 37066.68  1374.25 19.65820 38.00065 
1 1 1   17   10   12 o  342.442   9.2106  4484.73  235.820 -15.47092 18.42127 
1 1 1   17   10   13 o  929.382   20.312 33143.00  1419.36 -11.10724 40.62417 
1 1 1   17   10   14 o  506.677   12.580  9828.42  482.312 -9.583221 25.16047 
1 1 1   17   10   15 o  371.315   12.866  5279.70  357.398 22.67719 25.73247 
1 1 1   17   10   16 o  438.858   10.881  7373.66  362.780 19.23502 21.76248 
1 1 1   17   10   17 o  458.291   13.200  8056.50  457.449 -10.32309 26.40015 
1 1 1   17   10   18 o  136.094   12.419  716.833  126.063 -26.29488 24.83843 
1 1 1   17   10   19 o  295.908   8.6040  3356.61  192.320 7.220215 17.20792 
1 1 1   17   10   20 f  251.009   8.4983  2417.42  160.132 -3.606903 16.99655 
1 1 1   17   10   21 o  270.521   8.9046  2812.52  181.050 -7.821350 17.80926 
1 1 1   17   10   22 o  163.767   10.271  1038.50  126.820 5.778915 20.54296 
1 1 1   17   10   23 o  151.550   10.323  891.528  117.377 -5.872375 20.64545 
1 1 1   17   10   24 o  291.176   9.3135  3277.28  204.322 -13.47351 18.62700 
1 1 1   17   10   25 o  215.316   9.4548  1796.15  152.815 -0.3782349 18.90954 
1 1 1   17   10   26 o   92.585   15.926  352.066  108.476 -12.89458 31.85272 
1 1 1   17   11    1 o  958.222   18.535 35220.21  1356.24 -10.00269 37.07061 
1 1 1   17   11    2 o  377.113   7.2457  5438.00  208.645 -29.56607 14.49131 
1 1 1   17   11    3 o  557.210   11.362 11881.12  481.193 -0.5989380 22.72441 
1 1 1   17   11    4 o  1009.38   20.292 39092.40  1561.59 0.1920776 40.58349 
1 1 1   17   11    5 o  728.038   14.116 20292.42  784.651 10.84558 28.23192 
1 1 1   17   11    6 o  676.174   13.211 17497.91  681.821 0.2332764 26.42285 
1 1 1   17   11    7 o  1065.36   20.743 43510.50  1673.20 17.97192 41.48622 
1 1 1   17   11    8 o  557.668   9.5050 11892.40  401.901 12.42096 19.00991 
1 1 1   17   11    9 o  393.413   8.2669  5917.64  247.989 -8.824585 16.53381 
1 1 1   17   11   10 o  507.093   9.8432  9833.68  376.645 -10.83292 19.68641 
1 1 1   17   11   11 o  334.485   11.272  4279.79  282.239 -15.96262 22.54424 
1 1 1   17   11   12 o  566.181   12.003 12266.72  515.532 5.022827 24.00502 
1 1 1   17   11   13 o  383.698   10.289  5632.58  298.944 -4.617004 20.57815 
1 1 1   17   11   14 o  933.033   21.338 33443.49  1508.55 -1.749573 42.67567 
1 1 1   17   11   15 o  541.216   13.933 11221.23  560.761 7.689148 27.86569 
1 1 1   17   11   16 o  325.600   11.415  4060.14  282.730 11.61005 22.83023 
1 1 1   17   11   17 o  528.854   12.998 10730.59  521.407 10.72021 25.99508 
1 1 1   17   11   18 o  665.397   16.291 17067.61  821.014 7.252075 32.58151 
1 1 1   17   11   19 o  487.730   12.102  9150.40  448.720 15.44666 24.20449 
1 1 1   17   11   20 o  207.637   9.8903  1656.71  152.538 4.625198 19.78060 
1 1 1   17   11   21 o  136.884   10.504  725.928  107.283 3.499680 21.00802 
1 1 1   17   11   22 o  110.434   11.801  476.305   93.550 -19.93342 23.60175 
1 1 1   17   11   23 o  247.753   8.8574  2365.83  164.481 -23.06824 17.71474 
1 1 1   17   11   24 o  101.279   13.410  406.869   96.817 -21.99446 26.81975 
1 1 1   17   11   25 o  255.621   10.158  2538.49  196.847 7.323395 20.31607 
1 1 1   17   11   26 o  164.867   11.071  1066.72  133.149 -16.73087 22.14192 
1 1 1   17   12    1 o  522.717   10.229 10453.34  408.551 -11.66608 20.45888 
1 1 1   17   12    2 o  917.412   17.759 32266.39  1240.05 -25.20435 35.51810 
1 1 1   17   12    3 o  329.520   8.6088  4152.62  212.726 -13.23059 17.21764 
1 1 1   17   12    4 o  562.749   11.520 12117.39  495.372 -5.898682 23.04085 
1 1 1   17   12    5 f  1211.84   21.382 56339.03  1978.60 0.8403320 42.76378 
1 1 1   17   12    6 o  447.497   8.3583  7657.19  285.848 -2.096802 16.71658 
1 1 1   17   12    7 o  1119.60   20.075 48041.89  1716.54 -22.72156 40.15005 
1 1 1   17   12    8 o  202.330   6.8270  1564.99  105.555 -13.15977 13.65392 
1 1 1   17   12    9 f  340.883   8.0310  4442.70  206.174 53.92996 16.06203 
1 1 1   17   12   10 f  205.293   7.7436  1611.33  120.059 -17.32831 15.48711 
1 1 1   17   12   11 o  394.571   11.594  5956.41  348.882 13.36649 23.18889 
1 1 1   17   12   12 o  955.890   20.895 35063.43  1514.37 0.5911255 41.79077 
1 1 1   17   12   13 o  384.740   9.7341  5662.84  285.292 19.65112 19.46815 
1 1 1   17   12   14 o  737.194   16.223 20834.22  910.268 -19.79077 32.44551 
1 1 1   17   12   15 o  656.310   15.935 16518.67  797.895 16.84937 31.87053 
1 1 1   17   12   16 o  814.356   19.370 25509.69  1194.65 -1.305054 38.73969 
1 1 1   17   12   17 o  366.233   10.646  5140.61  296.712 7.535522 21.29109 
1 1 1   17   12   18 o  378.765   11.574  5508.46  332.337 -1.249023 23.14707 
1 1 1   17   12   19 o   93.128   17.740  347.857  124.816 26.48428 35.48025 
1 1 1   17   12   20 o  167.286   11.942  1084.09  150.070 16.86812 23.88457 
1 1 1   17   12   21 o  130.581   14.818  670.245  142.105 2.598534 29.63691 
1 1 1   17   12   22 o  132.040   11.285  678.866  111.070 -11.70977 22.56988 
1 1 1   17   12   23 o  448.738   11.749  7817.77  399.474 -13.15524 23.49737 
1 1 1   17   12   24 o  259.960   9.4685  2614.84  184.075 -8.822479 18.93693 
1 1 1   17   12   25 o  246.199   9.4959  2349.26  172.942 -33.12141 18.99181 
1 1 1   17   12   26 o  126.204   16.429  650.075  151.374 26.79584 32.85750 
1 1 1   17   13    1 o  490.267   8.7924  9192.85  329.380 -13.91605 17.58471 
1 1 1   17   13    2 o  315.642   8.1125  3809.93  195.092 4.646088 16.22495 
1 1 1   17   13    3 o  744.567   16.296 21237.14  921.575 12.84973 32.59171 
1 1 1   17   13    4 o  922.256   17.296 32588.55  1218.42 2.734680 34.59154 
1 1 1   17   13    5 o  898.510   16.655 30920.89  1143.09 -17.59875 33.31052 
1 1 1   17   13    6 o  324.786   7.5686  4033.04  187.806 5.549438 15.13724 
1 1 1   17   13    7 o  828.300   15.501 26263.12  980.848 -20.87164 31.00290 
1 1 1   17   13    8 o  461.249   9.4206  8135.51  331.747 -33.39868 18.84123 
1 1 1   17   13    9 o  794.976   15.146 24190.82  919.878 -12.36676 30.29128 
1 1 1   17   13   10 o  915.756   18.160 32129.18  1267.91 -9.124207 36.31948 
1 1 1   17   13   11 o  730.618   16.528 20447.19  905.250 3.753906 33.05570 
1 1 1   17   13   12 o  863.314   20.268 28596.50  1309.29 -2.430969 40.53628 
1 1 1   17   13   13 o  323.607   10.314  4006.88  253.082 1.852173 20.62823 
1 1 1   17   13   14 o  535.209   15.141 10976.47  600.561 -0.7835083 30.28186 
1 1 1   17   13   15 o  453.630   11.618  7879.43  399.387 -2.603271 23.23643 
1 1 1   17   13   16 f  516.311   12.622 10218.72  494.361 6.149597 25.24348 
1 1 1   17   13   17 o  466.560   12.555  8355.07  444.855 16.30389 25.10919 
1 1 1   17   13   18 o  541.184   14.141 11277.08  579.455 0.6558228 28.28266 
1 1 1   17   13   19 o  333.746   11.404  4284.19  285.929 -23.50421 22.80841 
1 1 1   17   13   20 o  147.673   13.177  847.638  138.612 -29.41729 26.35428 
1 1 1   17   13   21 o  382.211   11.643  5645.18  336.993 3.600891 23.28665 
1 1 1   17   13   22 o  204.845   10.194  1620.00  157.566 11.37151 20.38802 
1 1 1   17   13   23 o  260.095   9.9344  2615.76  194.831 -25.20155 19.86884 
1 1 1   17   13   24 o   78.099   16.302  251.750   98.473 -16.09927 32.60415 
1 1 1   17   13   25 o  100.280   14.597  405.007  106.640 -33.93674 29.19501 
1 1 1   17   13   26 o  198.475   13.934  1568.73  200.033 -28.71617 27.86804 
1 1 1   17   14    1 o  1005.37   17.933 38740.90  1375.99 -56.64929 35.86669 
1 1 1   17   14    2 o  443.221   10.373  7514.63  350.560 2.057556 20.74596 
1 1 1   17   14    3 o  100.348   11.319  389.871   83.201 -32.88489 22.63709 
1 1 1   17   14    4 o  338.939   8.3440  4392.78  215.481 6.848053 16.68802 
1 1 1   17   14    5 o  821.415   15.572 25832.18  973.470 -2.409607 31.14365 
1 1 1   17   14    6 o  355.824   7.9957  4840.82  216.714 -9.184814 15.99137 
1 1 1   17   14    7 o  900.623   16.289 31053.45  1116.00 4.115356 32.57714 
1 1 1   17   14    8 o  945.755   17.623 34254.50  1272.04 -4.575928 35.24609 
1 1 1   17   14    9 o  942.551   17.214 34023.15  1228.76 -17.02051 34.42803 
1 1 1   17   14   10 f  638.340   13.256 15594.66  646.525 -1.307434 26.51140 
1 1 1   17   14   11 o  1109.91   23.664 47323.70  2004.92 -4.301025 47.32849 
1 1 1   17   14   12 o  507.879   13.759  9877.25  531.244 9.785980 27.51765 
1 1 1   17   14   13 o  317.322   10.555  3853.19  255.424 35.94492 21.10942 
1 1 1   17   14   14 o   56.589   21.991   13.119  175.682 0.9299469E-01 43.98222 
1 1 1   17   14   15 o  216.345   10.446  1791.73  171.307 15.39273 20.89179 
1 1 1   17   14   16 f  365.418   10.688  5115.38  295.696 -5.869873 21.37683 
1 1 1   17   14   17 o  440.815   11.943  7457.65  397.728 -14.62787 23.88548 
1 1 1   17   14   18 o  323.802   11.128  4026.95  272.579 -1.710815 22.25612 
1 1 1   17   14   19 o  269.975   10.816  2802.80  219.895 -11.05179 21.63299 
1 1 1   17   14   20 o  214.374   11.131  1776.04  180.887 30.32463 22.26105 
1 1 1   17   14   21 o  147.988   13.295  855.147  143.746 -23.95793 26.59092 
1 1 1   17   14   22 o  212.118   11.372  1746.07  178.714 -20.33815 22.74428 
1 1 1   17   14   23 o  350.384   13.580  4800.75  360.353 -0.5271301 27.16016 
1 1 1   17   14   24 o  126.756   13.586  635.860  123.092 2.722633 27.17272 
1 1 1   17   14   25 o   47.784   16.961   60.908  100.345 -23.55193 33.92219 
1 1 1   17   14   26 o   93.819   22.175  389.274  165.573 10.00471 44.35017 
1 1 1   17   15    1 o  182.942   8.9293  1279.84  121.126 13.36102 17.85855 
1 1 1   17   15    2 o   97.869   16.044  376.530  116.719 22.91348 32.08757 
1 1 1   17   15    3 o  493.753   9.9822  9324.24  375.140 -3.097870 19.96432 
1 1 1   17   15    4 o  636.292   10.532 15485.57  510.335 -8.066406 21.06414 
1 1 1   17   15    5 o  758.542   15.115 22024.95  871.832 8.101257 30.22927 
1 1 1   17   15    6 o  426.605   8.2362  6958.35  267.889 -14.66052 16.47242 
1 1 1   17   15    7 o  535.164   11.296 10954.69  459.781 5.235718 22.59130 
1 1 1   17   15    8 o  1013.25   18.643 39331.37  1440.46 16.39935 37.28572 
1 1 1   17   15    9 o  797.312   14.257 24332.47  868.458 8.717529 28.51300 
1 1 1   17   15   10 f  379.939   9.5222  5521.06  276.468 -7.296204 19.04434 
1 1 1   17   15   11 o  706.903   14.392 19136.45  776.948 23.89111 28.78336 
1 1 1   17   15   12 o  633.750   16.964 15397.94  818.251 3.380432 33.92825 
1 1 1   17   15   13 o  408.580   10.781  6388.84  336.426 -22.21100 21.56142 
1 1 1   17   15   14 o  235.311   11.630  2119.92  206.619 1.777084 23.26042 
1 1 1   17   15   15 o  767.722   17.363 22640.12  1017.44 13.66827 34.72525 
1 1 1   17   15   16 o  642.736   14.331 15865.24  703.173 6.950500 28.66284 
1 1 1   17   15   17 o  146.226   14.549  830.469  158.091 -7.919525 29.09724 
1 1 1   17   15   18 o  294.435   10.823  3329.74  239.279 -27.39014 21.64565 
1 1 1   17   15   19 f  331.890   11.750  4243.06  295.695 10.85257 23.50050 
1 1 1   17   15   20 o  400.352   11.824  6188.52  359.089 13.79648 23.64861 
1 1 1   17   15   21 o  303.069   11.123  3549.36  255.172 -0.4682617 22.24592 
1 1 1   17   15   22 o  123.628   15.385  605.399  135.626 -38.62687 30.76988 
1 1 1   17   15   23 o   85.578   20.343  308.141  139.855 -14.18407 40.68633 
1 1 1   17   15   24 o   90.171   20.434  345.665  145.742 11.89129 40.86879 
1 1 1   17   15   25 o   42.162   17.099 -16.5348  115.375 3.215160 34.19806 
1 1 1   17   15   26 o  108.018   19.178  493.298  152.788 -10.36202 38.35611 
1 1 1   17   16    1 o  507.671   11.861  9860.51  460.128 -4.178986 23.72295 
1 1 1   17   16    2 o  296.093   8.2281  3352.25  186.099 14.10840 16.45614 
1 1 1   17   16    3 o  568.938   10.436 12380.35  452.197 -7.702881 20.87107 
1 1 1   17   16    4 o  862.880   15.035 28500.53  987.898 -9.371033 30.07098 
1 1 1   17   16    5 o  297.695   7.0933  3388.02  160.783 -7.226257 14.18663 
1 1 1   17   16    6 o  654.262   12.297 16375.58  608.147 1.400513 24.59372 
1 1 1   17   16    7 o  360.057   7.9716  4956.65  219.208 -12.09714 15.94319 
1 1 1   17   16    8 o  1253.76   24.255 60333.19  2321.77 -13.42615 48.51037 
1 1 1   17   16    9 o  580.187   12.560 12881.02  556.789 -7.273010 25.12016 
1 1 1   17   16   10 o  655.887   11.715 16461.36  586.485 1.263977 23.43080 
1 1 1   17   16   11 o  858.031   19.360 28246.28  1268.36 -10.84460 38.71931 
1 1 1   17   16   12 o  974.248   22.486 36485.45  1667.82 -7.743225 44.97200 
1 1 1   17   16   13 o  663.266   18.219 16880.61  907.002 2.013428 36.43759 
1 1 1   17   16   14 o  330.877   9.9530  4190.02  251.621 -5.248230 19.90596 
1 1 1   17   16   15 o  209.128   11.548  1680.63  183.188 -7.224457 23.09504 
1 1 1   17   16   16 o  368.850   11.078  5216.47  311.885 -8.891754 22.15575 
1 1 1   17   16   17 o  186.494   12.416  1342.28  174.546 25.58798 24.83206 
1 1 1   17   16   18 f  209.492   11.930  1693.94  189.131 -1.858047 23.85964 
1 1 1   17   16   19 f  208.740   11.754  1684.55  185.643 21.50224 23.50722 
1 1 1   17   16   20 o   98.695   19.286  396.615  144.818 20.81607 38.57186 
1 1 1   17   16   21 o  274.404   11.110  2911.10  230.419 2.639038 22.22051 
1 1 1   17   16   22 o  312.232   11.358  3779.26  267.244 -10.19354 22.71636 
1 1 1   17   16   23 o  181.254   12.251  1286.91  166.785 8.469528 24.50265 
1 1 1   17   16   24 o   58.882   20.242  116.442  134.612 2.515991 40.48335 
1 1 1   17   16   25 o   53.183   19.801   64.900  138.135 -8.602955 39.60274 
1 1 1   18    1    1 o  481.552   11.081  8873.87  407.740 -0.1904907 22.16297 
1 1 1   18    1    2 o  209.052   6.0640  1670.84   96.452 -2.835785 12.12802 
1 1 1   18    1    3 o  266.551   6.8489  2716.71  139.518 0.8375854 13.69780 
1 1 1   18    1    4 o  362.611   8.1178  5028.61  223.675 5.273102 16.23561 
1 1 1   18    1    5 o  472.555   9.3212  8542.15  336.583 -5.158325 18.64242 
1 1 1   18    1    6 o  373.660   7.6191  5339.02  217.545 -6.944550 15.23815 
1 1 1   18    1    7 o  315.993   8.8910  3818.66  212.115 16.25461 17.78198 
1 1 1   18    1    8 o  1096.17   19.664 46060.74  1646.30 -1.732056 39.32861 
1 1 1   18    1    9 o  142.902   6.7198  780.665   73.091 -6.023041 13.43968 
1 1 1   18    1   10 o  646.769   12.514 16002.88  618.464 4.426025 25.02794 
1 1 1   18    1   11 o  896.523   17.762 30781.65  1215.20 -1.769409 35.52356 
1 1 1   18    1   12 o  858.604   16.190 28229.05  1061.94 -6.147461 32.37957 
1 1 1   18    1   13 o  927.669   16.314 32965.96  1156.08 -0.2908325 32.62857 
1 1 1   18    1   14 o  381.156   8.4503  5556.25  246.119 -9.191559 16.90055 
1 1 1   18    1   15 o  463.791   9.2377  8228.63  327.375 4.990753 18.47549 
1 1 1   18    1   16 o  490.132   9.8680  9192.57  369.140 -0.5044556 19.73609 
1 1 1   18    1   17 f  218.932   8.3932  1833.95  139.455 25.52193 16.78633 
1 1 1   18    1   18 o  183.191   9.6129  1288.61  129.810 -21.75534 19.22579 
1 1 1   18    1   19 o  245.901   11.046  2320.34  200.934 -7.006378 22.09156 
1 1 1   18    1   20 o  193.605   11.880  1445.86  164.466 21.44673 23.75906 
1 1 1   18    1   21 o  195.681   9.7789  1472.15  144.647 10.19316 19.55778 
1 1 1   18    1   22 o  124.340   12.049  602.573  109.852 -25.32764 24.09860 
1 1 1   18    1   23 o  537.339   13.333 11226.26  543.227 29.62061 26.66515 
1 1 1   18    1   24 o   71.616   19.759  210.620  126.080 -16.67593 39.51892 
1 1 1   18    1   25 o   80.267   19.988  272.279  132.936 11.92237 39.97650 
1 1 1   18    1   26 o  269.016   12.354  2837.81  251.208 -8.694977 24.70714 
1 1 1   18    1   27 o   55.185   20.903   60.661  158.850 -19.34095 41.80598 
1 1 1   18    2    1 o  349.339   7.7219  4666.88  205.479 15.85379 15.44384 
1 1 1   18    2    2 o  222.647   5.9463  1895.20  100.709 3.370865 11.89262 
1 1 1   18    2    3 o  655.200   14.289 16443.26  715.192 4.090332 28.57885 
1 1 1   18    2    4 o  746.877   14.611 21367.59  828.387 11.64124 29.22291 
1 1 1   18    2    5 f  602.802   11.601 13907.03  534.314 -6.829163 23.20267 
1 1 1   18    2    6 o  375.699   8.3857  5398.05  240.393 0.3119812 16.77150 
1 1 1   18    2    7 o  430.932   9.1356  7102.23  300.514 -0.9542847E-01 18.27128 
1 1 1   18    2    8 o  282.898   7.0501  3059.73  152.284 5.282745 14.10020 
1 1 1   18    2    9 o  1012.68   19.008 39290.66  1470.30 10.72992 38.01575 
1 1 1   18    2   10 o  565.076   10.409 12211.72  449.409 14.94061 20.81739 
1 1 1   18    2   11 o  448.504   8.7382  7691.48  299.512 1.786346 17.47631 
1 1 1   18    2   12 o  929.078   16.590 33056.86  1177.14 31.00293 33.17909 
1 1 1   18    2   13 o  722.095   13.528 19959.68  746.354 4.890381 27.05691 
1 1 1   18    2   14 o  895.389   16.788 30728.78  1148.06 1.465332 33.57510 
1 1 1   18    2   15 o  155.647   8.4978  929.355  100.407 20.68831 16.99556 
1 1 1   18    2   16 o  447.620   10.655  7668.46  359.253 -32.79984 21.30963 
1 1 1   18    2   17 o  329.512   9.0622  4155.41  228.145 23.67026 18.12437 
1 1 1   18    2   18 o  165.298   10.936  1051.74  135.566 -18.86343 21.87153 
1 1 1   18    2   19 o  585.898   13.075 13199.14  582.204 -5.213684 26.14948 
1 1 1   18    2   20 o  569.385   13.283 12496.56  576.670 9.862793 26.56631 
1 1 1   18    2   21 o  174.732   11.782  1180.71  147.379 24.63045 23.56491 
1 1 1   18    2   22 o  249.938   9.4909  2404.70  179.151 -7.075424 18.98174 
1 1 1   18    2   23 o  170.538   12.120  1132.76  155.515 7.596313 24.23970 
1 1 1   18    2   24 o  201.594   11.150  1580.17  167.298 8.859940 22.29963 
1 1 1   18    2   25 o  282.573   11.708  3113.56  250.625 -13.24533 23.41532 
1 1 1   18    2   26 f  173.974   13.757  1199.93  177.796 25.63477 27.51313 
1 1 1   18    2   27 o   85.259   22.534  323.340  167.651 28.19794 45.06744 
1 1 1   18    3    1 o  779.847   14.754 23297.10  878.468 35.26990 29.50774 
1 1 1   18    3    2 o  1107.35   22.411 47118.25  1873.36 27.96118 44.82150 
1 1 1   18    3    3 o  288.661   7.4641  3186.39  164.649 -4.085327 14.92825 
1 1 1   18    3    4 o  220.435   6.1187  1857.79  102.886 -5.663025 12.23737 
1 1 1   18    3    5 o  453.784   8.7724  7876.06  304.191 6.651672 17.54476 
1 1 1   18    3    6 f  585.500   12.926 13122.68  578.188 10.41632 25.85233 
1 1 1   18    3    7 o  584.367   11.474 13065.64  512.308 -11.65735 22.94899 
1 1 1   18    3    8 o  453.592   9.8851  7868.90  342.598 -10.09937 19.77015 
1 1 1   18    3    9 o  861.434   15.207 28404.91  1000.82 -6.452148 30.41299 
1 1 1   18    3   10 o  673.517   11.973 17352.37  616.223 4.968994 23.94631 
1 1 1   18    3   11 o  1182.52   21.718 53611.14  1961.20 22.56042 43.43527 
1 1 1   18    3   12 o  910.100   17.474 31728.28  1214.81 -0.4799805 34.94775 
1 1 1   18    3   13 o  259.494   7.5361  2574.73  148.969 -5.899750 15.07210 
1 1 1   18    3   14 o  192.609   8.1709  1418.74  118.525 -9.359406 16.34171 
1 1 1   18    3   15 o  477.518   9.9926  8724.46  363.831 -12.37009 19.98510 
1 1 1   18    3   16 o  409.119   10.350  6405.82  323.352 0.5899353 20.70068 
1 1 1   18    3   17 o  630.551   13.506 15243.60  650.380 -8.602722 27.01266 
1 1 1   18    3   18 o  504.766   12.529  9776.00  477.174 -6.390839 25.05726 
1 1 1   18    3   19 o  439.535   10.783  7414.35  360.531 0.1513062 21.56569 
1 1 1   18    3   20 o  182.705   8.7359  1280.43  120.348 -12.51041 17.47172 
1 1 1   18    3   21 o   67.415   15.291  183.752   87.923 -44.37197 30.58149 
1 1 1   18    3   22 o  400.089   12.213  6191.50  368.944 -0.7940979 24.42618 
1 1 1   18    3   23 f  113.450   15.461  511.612  128.729 -1.847527 30.92294 
1 1 1   18    3   24 o  228.706   11.389  2030.27  196.460 -29.05920 22.77721 
1 1 1   18    3   25 o  202.212   11.171  1596.30  170.553 -29.88089 22.34190 
1 1 1   18    3   26 f  108.409   19.528  492.483  158.669 31.29630 39.05533 
1 1 1   18    3   27 f  241.293   12.699  2305.79  230.722 5.772797 25.39882 
1 1 1   18    4    1 o  660.729   13.007 16715.15  654.421 20.41516 26.01364 
1 1 1   18    4    2 f  523.390   11.485 10482.77  432.989 4.216370 22.97044 
1 1 1   18    4    3 o  547.652   11.213 11478.01  468.763 36.18262 22.42595 
1 1 1   18    4    4 o  735.377   13.267 20706.56  745.148 24.03510 26.53359 
1 1 1   18    4    5 o  731.533   13.178 20488.60  736.274 26.44757 26.35624 
1 1 1   18    4    6 o  246.578   6.6301  2324.60  124.645 10.52855 13.26028 
1 1 1   18    4    7 o  995.619   18.385 37993.43  1397.95 16.37048 36.76962 
1 1 1   18    4    8 o  582.633   12.820 12989.34  569.982 -1.821777 25.63916 
1 1 1   18    4    9 o  520.796   10.125 10372.81  402.951 4.014648 20.24919 
1 1 1   18    4   10 o  579.248   9.9347 12831.13  439.708 17.82355 19.86950 
1 1 1   18    4   11 o  846.450   15.319 27425.31  990.139 17.74213 30.63781 
1 1 1   18    4   12 f  1104.24   22.102 46774.89  1856.72 24.35547 44.20405 
1 1 1   18    4   13 o  338.586   8.0464  4383.77  207.464 -13.98328 16.09286 
1 1 1   18    4   14 o  555.447   11.440 11806.86  482.971 3.944031 22.88085 
1 1 1   18    4   15 f  176.155   9.6698  1190.61  127.635 -14.23578 19.33957 
1 1 1   18    4   16 o  378.973   8.0592  5493.58  233.319 14.63055 16.11830 
1 1 1   18    4   17 o  330.163   8.5191  4171.38  214.597 8.286987 17.03830 
1 1 1   18    4   18 o   80.272   14.871  255.660   88.637 -3.897446 29.74255 
1 1 1   18    4   19 o  492.824   11.023  9323.59  412.844 -1.421478 22.04656 
1 1 1   18    4   20 o  409.928   11.158  6462.41  349.030 0.1777344 22.31556 
1 1 1   18    4   21 o  376.972   10.084  5467.33  289.668 -13.26572 20.16754 
1 1 1   18    4   22 o  109.433   14.466  472.431  114.614 29.89596 28.93210 
1 1 1   18    4   23 o  383.366   12.503  5701.35  357.360 32.08530 25.00629 
1 1 1   18    4   24 o  175.303   13.018  1202.50  164.471 -0.7219849 26.03686 
1 1 1   18    4   25 f  193.203   12.902  1467.98  187.358 3.145126 25.80330 
1 1 1   18    4   26 o  142.583   16.579  819.945  169.141 -65.46692 33.15708 
1 1 1   18    4   27 o  107.407   21.829  502.015  178.053 -9.581261 43.65837 
1 1 1   18    5    1 o  267.679   7.5637  2739.97  150.096 6.586792 15.12747 
1 1 1   18    5    2 o  301.915   9.7203  3486.10  186.651 -43.96280 19.44063 
1 1 1   18    5    3 o  329.328   7.6165  4147.54  191.423 29.73688 15.23293 
1 1 1   18    5    4 o  640.838   11.991 15719.17  586.702 9.523987 23.98179 
1 1 1   18    5    5 f  345.658   8.3655  4569.40  220.340 28.48615 16.73098 
1 1 1   18    5    6 o  631.349   12.215 15255.04  588.983 27.30457 24.42945 
1 1 1   18    5    7 o  295.051   7.4769  3328.54  168.594 31.16418 14.95387 
1 1 1   18    5    8 o  552.870   10.932 11691.79  456.577 14.23944 21.86432 
1 1 1   18    5    9 o  648.962   13.173 16114.02  652.517 2.149170 26.34515 
1 1 1   18    5   10 o  1128.41   23.267 48832.36  1994.67 1.050537 46.53366 
1 1 1   18    5   11 o  1280.05   24.587 62880.61  2401.18 13.61670 49.17438 
1 1 1   18    5   12 o  652.871   12.413 16309.12  613.147 28.84290 24.82537 
1 1 1   18    5   13 o  630.411   12.087 15208.76  581.397 -6.353088 24.17363 
1 1 1   18    5   14 f  384.409   9.6175  5652.94  282.477 -11.69751 19.23506 
1 1 1   18    5   15 o  157.709   8.5383  954.110  101.999 11.21252 17.07659 
1 1 1   18    5   16 o  568.793   12.683 12391.33  547.610 -22.29492 25.36586 
1 1 1   18    5   17 o  488.059   12.310  9128.84  456.924 9.936371 24.61922 
1 1 1   18    5   18 o  555.971   12.472 11862.74  526.444 -7.248230 24.94395 
1 1 1   18    5   19 o  392.666   8.7180  5909.58  261.096 23.50555 17.43592 
1 1 1   18    5   20 o  416.319   10.793  6663.66  342.753 -4.026093 21.58546 
1 1 1   18    5   21 o  195.839   9.5156  1474.58  141.521 -10.42369 19.03129 
1 1 1   18    5   22 o  265.565   9.5044  2715.89  192.096 -8.124786 19.00882 
1 1 1   18    5   23 o  156.869   11.619  956.832  132.013 46.13933 23.23842 
1 1 1   18    5   24 f  233.567   12.652  2126.68  209.320 40.45564 25.30330 
1 1 1   18    5   25 o  134.954   16.062  727.549  150.928 8.637367 32.12399 
1 1 1   18    5   26 o   94.371   20.106  379.338  146.680 -14.88680 40.21184 
1 1 1   18    5   27 o   84.582   23.634  320.008  179.198 12.41981 47.26843 
1 1 1   18    6    1 o  690.123   14.536 18243.47  757.904 17.77563 29.07207 
1 1 1   18    6    2 o  1117.29   26.489 48019.18  2074.53 -92.57410 52.97752 
1 1 1   18    6    3 o  203.504   6.4673  1583.43  100.370 23.42787 12.93465 
1 1 1   18    6    4 o  655.276   12.198 16435.88  608.969 24.64612 24.39677 
1 1 1   18    6    5 o  331.239   9.5566  4196.94  240.821 26.81750 19.11328 
1 1 1   18    6    6 o  508.933   10.469  9908.63  405.944 17.93314 20.93839 
1 1 1   18    6    7 o  576.060   11.901 12696.79  522.529 25.90790 23.80107 
1 1 1   18    6    8 o  439.056   9.2368  7371.66  308.927 14.24036 18.47363 
1 1 1   18    6    9 o  228.264   7.3964  1992.00  129.027 -4.877014 14.79289 
1 1 1   18    6   10 o  1018.38   18.274 39721.33  1421.62 14.11481 36.54900 
1 1 1   18    6   11 o  1095.65   22.272 46037.13  1860.48 -4.306274 44.54496 
1 1 1   18    6   12 o  539.142   12.174 11122.04  501.439 10.40302 24.34706 
1 1 1   18    6   13 o  250.936   7.3651  2407.73  141.220 8.738174 14.73028 
1 1 1   18    6   14 o  316.464   8.3469  3830.25  200.191 -20.28720 16.69374 
1 1 1   18    6   15 f  205.777   8.0586  1619.51  125.484 -6.821548 16.11717 
1 1 1   18    6   16 o  292.552   8.7747  3274.41  195.047 -2.629700 17.54944 
1 1 1   18    6   17 o  618.937   13.644 14691.19  633.000 -31.12457 27.28729 
1 1 1   18    6   18 f  287.701   9.5400  3171.16  205.869 -15.45770 19.07995 
1 1 1   18    6   19 o  495.484   12.081  9436.11  456.698 8.108307 24.16238 
1 1 1   18    6   20 o  728.076   14.489 20483.67  804.015 4.746460 28.97739 
1 1 1   18    6   21 o  160.390   10.093  993.762  122.377 -3.871811 20.18693 
1 1 1   18    6   22 o   93.879   15.128  351.604  104.771 -2.786736 30.25565 
1 1 1   18    6   23 o  202.013   10.087  1575.83  154.440 -12.82867 20.17424 
1 1 1   18    6   24 o   88.529   16.851  320.798  113.024 21.59595 33.70229 
1 1 1   18    6   25 o  156.150   12.591  959.751  146.825 -13.55417 25.18279 
1 1 1   18    6   26 o  266.756   12.547  2792.30  244.941 8.877106 25.09315 
1 1 1   18    7    1 o  718.029   17.381 19768.10  944.961 13.23523 34.76244 
1 1 1   18    7    2 o  395.797   7.9067  5991.01  239.154 -1.173584 15.81339 
1 1 1   18    7    3 o  366.529   8.2842  5138.00  230.972 -2.553009 16.56836 
1 1 1   18    7    4 o  774.104   15.039 22954.98  889.027 -28.55505 30.07898 
1 1 1   18    7    5 o  216.274   6.9275  1788.41  114.110 10.52144 13.85505 
1 1 1   18    7    6 o  234.841   6.3656  2108.43  114.251 -2.792175 12.73123 
1 1 1   18    7    7 o  759.609   14.137 22086.47  820.378 -14.63837 28.27349 
1 1 1   18    7    8 o  845.644   15.524 27376.18  1001.51 8.351563 31.04815 
1 1 1   18    7    9 o  497.119   10.693  9451.57  405.644 0.2359009E-01 21.38558 
1 1 1   18    7   10 o  986.680   19.852 37302.36  1496.16 -1.861206 39.70356 
1 1 1   18    7   11 o  380.252   7.7586  5528.24  225.416 11.90979 15.51725 
1 1 1   18    7   12 o  1039.46   18.517 41410.50  1465.31 11.17358 37.03459 
1 1 1   18    7   13 o  908.692   16.419 31639.17  1135.25 1.628235 32.83783 
1 1 1   18    7   14 o  118.250   9.9323  538.201   83.284 -26.21041 19.86458 
1 1 1   18    7   15 f  705.388   12.960 19054.73  696.031 6.856995 25.91905 
1 1 1   18    7   16 f  176.026   9.4752  1188.88  123.665 -18.72067 18.95039 
1 1 1   18    7   17 o  272.165   9.2043  2835.69  189.719 -23.10474 18.40867 
1 1 1   18    7   18 f  472.130   10.429  8546.00  374.530 7.440002 20.85758 
1 1 1   18    7   19 o  452.407   10.162  7854.77  350.809 7.754425 20.32343 
1 1 1   18    7   20 o  594.183   13.042 13618.23  590.917 -10.16473 26.08396 
1 1 1   18    7   21 o  135.452   11.370  712.216  115.409 -8.888947 22.74029 
1 1 1   18    7   22 o   55.708   17.022  115.479   94.555 25.31459 34.04421 
1 1 1   18    7   23 o  100.371   15.303  402.583  112.897 3.644096 30.60562 
1 1 1   18    7   24 o  246.692   9.9434  2355.90  186.290 -13.37321 19.88674 
1 1 1   18    7   25 o  130.136   14.766  675.762  141.209 -14.50865 29.53299 
1 1 1   18    7   26 o  128.447   16.079  667.728  149.537 7.092323 32.15846 
1 1 1   18    8    1 o  345.681   8.5161  4570.40  224.928 -1.550354 17.03214 
1 1 1   18    8    2 o  242.209   6.6823  2243.09  123.334 -5.241333 13.36452 
1 1 1   18    8    3 o  443.140   9.9810  7512.17  325.936 17.74637 19.96199 
1 1 1   18    8    4 o  360.362   10.215  4968.11  280.629 6.930084 20.42991 
1 1 1   18    8    5 o  290.823   6.5591  3233.61  144.389 24.65750 13.11819 
1 1 1   18    8    6 o  674.537   13.237 17414.38  676.347 29.92084 26.47447 
1 1 1   18    8    7 o  712.470   14.603 19430.84  790.471 5.158264 29.20659 
1 1 1   18    8    8 o  1070.36   20.650 43913.86  1687.78 -31.07996 41.29982 
1 1 1   18    8    9 f  312.317   7.1242  3729.00  169.830 14.99612 14.24841 
1 1 1   18    8   10 f  429.365   8.8559  7049.11  287.665 -0.9836121 17.71182 
1 1 1   18    8   11 o  750.617   14.314 21564.97  816.826 -11.36548 28.62792 
1 1 1   18    8   12 o  402.524   8.9659  6196.35  272.839 -0.1919556 17.93182 
1 1 1   18    8   13 o  566.085   10.572 12260.22  452.993 8.404419 21.14325 
1 1 1   18    8   14 f  800.443   16.623 24560.76  1003.47 -15.36755 33.24512 
1 1 1   18    8   15 f  378.921   8.5753  5492.26  247.449 2.870148 17.15063 
1 1 1   18    8   16 o  766.708   17.359 22562.84  986.003 -2.114685 34.71754 
1 1 1   18    8   17 f  174.674   9.2747  1171.23  120.421 -2.098373 18.54933 
1 1 1   18    8   18 o  169.808   10.123  1109.32  130.223 -7.822525 20.24628 
1 1 1   18    8   19 f  245.017   9.0026  2302.11  168.027 -1.859604 18.00517 
1 1 1   18    8   20 o  238.805   9.1769  2189.76  166.688 -11.67714 18.35379 
1 1 1   18    8   21 o  203.375   9.6097  1591.26  148.334 -2.374466 19.21930 
1 1 1   18    8   22 o  284.402   10.067  3119.15  217.140 -7.307831 20.13306 
1 1 1   18    8   23 o   73.854   17.824  224.656  108.346 22.34618 35.64776 
1 1 1   18    8   24 f  226.635   9.7750  1988.06  168.178 -0.3656006E-01 19.55002 
1 1 1   18    8   25 o  213.041   10.503  1764.29  168.896 -12.02164 21.00547 
1 1 1   18    8   26 o   46.140   17.023   46.927  101.666 -8.546337 34.04568 
1 1 1   18    9    1 o  387.769   8.1791  5750.61  240.135 21.31155 16.35818 
1 1 1   18    9    2 o  455.526   9.1095  7937.15  316.858 -5.452759 18.21902 
1 1 1   18    9    3 o  458.822   9.7356  8052.90  335.465 12.38535 19.47127 
1 1 1   18    9    4 o  169.401   8.0028  1097.38  103.088 -6.680542 16.00567 
1 1 1   18    9    5 o  486.240   9.5876  9043.09  355.760 3.699280 19.17519 
1 1 1   18    9    6 o  223.240   7.0270  1905.34  119.425 -9.083710 14.05400 
1 1 1   18    9    7 o  1305.66   23.469 65413.36  2330.05 -3.677246 46.93715 
1 1 1   18    9    8 o  858.442   15.638 28209.58  1021.61 -0.5017090 31.27579 
1 1 1   18    9    9 o  831.520   15.510 26465.88  980.262 -15.55438 31.02057 
1 1 1   18    9   10 o  443.165   9.1220  7509.93  308.941 37.49979 18.24401 
1 1 1   18    9   11 o  639.669   12.320 15655.74  600.240 6.335388 24.63992 
1 1 1   18    9   12 o  463.589   10.175  8220.66  351.415 -3.684235 20.34955 
1 1 1   18    9   13 o  940.873   17.402 33935.52  1238.08 4.712341 34.80438 
1 1 1   18    9   14 o  765.975   15.147 22480.04  870.208 23.39038 30.29414 
1 1 1   18    9   15 o  547.196   12.927 11466.73  528.008 3.711304 25.85359 
1 1 1   18    9   16 o  355.756   9.8196  4844.08  262.374 26.56769 19.63928 
1 1 1   18    9   17 o  439.016   10.740  7385.10  358.005 -6.303650 21.48050 
1 1 1   18    9   18 f  228.454   9.1732  2000.03  159.163 -10.28835 18.34640 
1 1 1   18    9   19 o  172.524   9.7620  1145.78  126.994 -30.28880 19.52402 
1 1 1   18    9   20 o  406.724   9.9800  6358.99  309.794 -9.579987 19.95996 
1 1 1   18    9   21 o   89.635   15.346  321.270  103.025 -27.82411 30.69267 
1 1 1   18    9   22 o  206.904   9.6660  1650.01  151.353 -17.46317 19.33197 
1 1 1   18    9   23 o  264.979   9.6827  2710.85  193.811 -39.04828 19.36537 
1 1 1   18    9   24 f   80.024   15.372  260.998   92.211 -16.22198 30.74414 
1 1 1   18    9   25 o  317.769   10.509  3924.86  249.009 -35.45459 21.01711 
1 1 1   18    9   26 o  311.634   10.199  3786.28  237.930 -26.60452 20.39794 
1 1 1   18   10    1 o  582.604   11.210 12988.75  496.610 3.868225 22.41991 
1 1 1   18   10    2 o  723.256   14.685 20035.04  808.408 -17.43927 29.37075 
1 1 1   18   10    3 o  916.958   17.642 32232.19  1234.71 14.47723 35.28346 
1 1 1   18   10    4 o  691.364   13.430 18297.57  706.760 15.16010 26.85918 
1 1 1   18   10    5 o  423.796   8.7406  6868.34  281.634 -9.896942 17.48124 
1 1 1   18   10    6 o  387.096   7.8436  5729.29  231.452 10.67661 15.68716 
1 1 1   18   10    7 o  545.848   10.834 11396.20  449.578 -11.33386 21.66882 
1 1 1   18   10    8 o   61.182   11.549  148.178   54.070 24.46714 23.09832 
1 1 1   18   10    9 f  842.159   13.963 27139.53  895.904 15.67633 27.92599 
1 1 1   18   10   10 o  491.081   9.2367  9221.99  346.236 1.315674 18.47332 
1 1 1   18   10   11 o  1405.01   25.098 75822.41  2679.34 -14.78613 50.19552 
1 1 1   18   10   12 o  1147.73   20.870 50543.41  1808.97 -7.404785 41.74021 
1 1 1   18   10   13 o  210.837   8.5734  1699.97  128.038 1.301804 17.14686 
1 1 1   18   10   14 o  448.713   12.385  7707.98  413.101 -31.94733 24.76989 
1 1 1   18   10   15 f  461.962   9.7933  8166.19  343.391 17.84180 19.58661 
1 1 1   18   10   16 o  501.077   14.043  9627.75  536.734 13.26221 28.08521 
1 1 1   18   10   17 o   79.030   20.021  249.018  135.062 -25.48534 40.04293 
1 1 1   18   10   18 o  333.674   10.566  4271.47  269.089 28.74585 21.13247 
1 1 1   18   10   19 f  169.660   10.247  1109.28  131.111 29.17577 20.49426 
1 1 1   18   10   20 o  129.891   12.597  656.542  121.193 -15.26299 25.19465 
1 1 1   18   10   21 o  396.388   10.971  6060.70  329.803 -6.634613 21.94269 
1 1 1   18   10   22 o  107.264   12.632  451.685   99.174 7.793427 25.26447 
1 1 1   18   10   23 o  302.303   9.7557  3529.36  220.782 -21.41025 19.51146 
1 1 1   18   10   24 o  221.277   9.2234  1893.37  153.671 3.795273 18.44677 
1 1 1   18   10   25 o  206.933   9.9966  1662.28  154.221 -5.901199 19.99330 
1 1 1   18   10   26 o  190.622   10.398  1422.75  148.577 4.877747 20.79533 
1 1 1   18   11    1 o  697.667   13.555 18635.96  722.411 -12.76764 27.10913 
1 1 1   18   11    2 o  558.061   10.841 11915.76  462.270 4.329468 21.68186 
1 1 1   18   11    3 o  549.440   11.955 11551.97  491.733 -28.67474 23.91068 
1 1 1   18   11    4 o  343.859   7.7681  4521.12  203.522 1.511871 15.53629 
1 1 1   18   11    5 o  412.206   7.3752  6496.46  231.703 8.233612 14.75036 
1 1 1   18   11    6 o  972.794   18.531 36257.49  1367.94 -35.60938 37.06175 
1 1 1   18   11    7 o  501.368   7.8953  9610.73  301.724 11.25089 15.79059 
1 1 1   18   11    8 f  420.993   8.2985  6776.45  265.721 -10.62820 16.59709 
1 1 1   18   11    9 o  844.837   15.634 27322.03  1003.45 -21.02588 31.26847 
1 1 1   18   11   10 o  412.833   9.2598  6517.33  286.866 -29.57462 18.51968 
1 1 1   18   11   11 o  557.565   13.359 11898.01  555.916 24.36743 26.71866 
1 1 1   18   11   12 o  768.196   15.462 22604.49  897.312 22.41254 30.92434 
1 1 1   18   11   13 o  699.898   13.981 18761.07  744.783 33.53064 27.96241 
1 1 1   18   11   14 o  240.374   10.006  2210.83  182.767 20.42912 20.01133 
1 1 1   18   11   15 o  185.069   12.451  1317.58  173.868 30.96814 24.90257 
1 1 1   18   11   16 o  265.533   10.409  2699.72  206.227 -27.29224 20.81874 
1 1 1   18   11   17 o  515.133   13.220 10187.71  515.172 -3.016052 26.44063 
1 1 1   18   11   18 o  419.828   12.233  6772.91  390.960 14.18988 24.46506 
1 1 1   18   11   19 o  283.306   9.4976  3080.68  202.768 23.48428 18.99526 
1 1 1   18   11   20 o   92.810   13.369  338.848   88.931 -19.31491 26.73743 
1 1 1   18   11   21 o  292.917   10.573  3307.26  229.757 -8.741791 21.14627 
1 1 1   18   11   22 o  205.850   10.778  1641.89  167.302 -22.60257 21.55541 
1 1 1   18   11   23 o  149.803   10.529  872.282  116.633 -11.80299 21.05710 
1 1 1   18   11   24 o  121.609   11.862  580.129  102.648 -16.69131 23.72395 
1 1 1   18   11   25 o  223.511   10.048  1941.31  169.803 2.251923 20.09579 
1 1 1   18   11   26 o  112.472   19.580  534.051  161.887 -14.20908 39.16048 
1 1 1   18   12    1 o  816.643   14.710 25539.62  917.482 -26.27820 29.41977 
1 1 1   18   12    2 o  306.000   7.6825  3580.40  178.590 -5.869751 15.36499 
1 1 1   18   12    3 o  996.687   21.534 38117.42  1626.92 -2.314758 43.06850 
1 1 1   18   12    4 o  1056.72   19.735 42813.40  1592.26 -33.23706 39.46924 
1 1 1   18   12    5 o  527.336   9.7829 10635.34  394.228 2.371155 19.56570 
1 1 1   18   12    6 f  1108.25   19.697 47069.40  1667.29 -1.541626 39.39348 
1 1 1   18   12    7 o  381.399   7.1373  5561.14  208.045 -4.027496 14.27455 
1 1 1   18   12    8 o  1152.60   21.524 50927.83  1894.58 -23.75732 43.04891 
1 1 1   18   12    9 o  1448.97   26.980 80645.05  2983.01 -57.66797 53.95944 
1 1 1   18   12   10 o  236.371   7.3232  2136.11  132.056 -19.02177 14.64635 
1 1 1   18   12   11 o  743.053   18.854 21167.43  1067.23 6.450378 37.70726 
1 1 1   18   12   12 o  537.336   12.860 11052.83  524.751 6.677246 25.71918 
1 1 1   18   12   13 o  479.067   12.281  8785.94  446.466 1.697784 24.56163 
1 1 1   18   12   14 o  648.645   14.695 16122.55  723.510 6.723816 29.39028 
1 1 1   18   12   15 o  220.899   12.277  1874.00  198.402 -23.16563 24.55412 
1 1 1   18   12   16 o  578.407   13.353 12830.87  585.965 10.65167 26.70641 
1 1 1   18   12   17 o  167.766   12.109  1085.59  153.270 29.24507 24.21889 
1 1 1   18   12   18 f  207.528   11.202  1658.33  173.921 -11.07138 22.40339 
1 1 1   18   12   19 o  337.140   11.106  4371.26  282.479 -6.779449 22.21123 
1 1 1   18   12   20 f  105.813   16.382  444.997  127.042 4.650902 32.76354 
1 1 1   18   12   21 o  267.716   9.6045  2760.47  195.852 5.283112 19.20896 
1 1 1   18   12   22 o  324.824   11.078  4079.95  266.918 -13.58218 22.15658 
1 1 1   18   12   23 f  287.508   10.171  3198.94  221.171 -12.78503 20.34168 
1 1 1   18   12   24 f   51.108   16.265   94.439   87.476 -18.25450 32.53008 
1 1 1   18   12   25 o  153.336   11.278  920.539  124.018 -13.54446 22.55528 
1 1 1   18   12   26 o  111.557   19.748  529.001  164.887 41.23785 39.49613 
1 1 1   18   13    1 o   98.643   11.616  377.023   82.570 -14.08949 23.23197 
1 1 1   18   13    2 f  258.485   7.2106  2554.59  142.433 -3.998749 14.42112 
1 1 1   18   13    3 f  278.564   7.1668  2966.82  152.467 -5.839996 14.33369 
1 1 1   18   13    4 o  752.831   14.124 21693.45  812.416 -2.575256 28.24858 
1 1 1   18   13    5 o  509.023   9.8637  9909.25  383.165 -6.915588 19.72737 
1 1 1   18   13    6 o  1271.66   24.309 62054.44  2358.39 11.43713 48.61826 
1 1 1   18   13    7 o  863.930   15.453 28569.84  1017.96 -20.70209 30.90535 
1 1 1   18   13    8 f  229.423   6.7025  2012.16  117.513 7.198608 13.40492 
1 1 1   18   13    9 o  336.627   7.4695  4332.42  192.158 0.5122070 14.93892 
1 1 1   18   13   10 o  1036.88   19.797 41220.06  1567.72 4.554321 39.59499 
1 1 1   18   13   11 o  188.159   10.783  1358.88  153.407 -0.8305359E-01 21.56536 
1 1 1   18   13   12 o  132.158   11.903  673.698  117.075 6.686966 23.80520 
1 1 1   18   13   13 o  449.758   11.350  7742.13  386.082 -11.17932 22.70004 
1 1 1   18   13   14 o  563.422   14.593 12165.39  625.828 -17.90973 29.18643 
1 1 1   18   13   15 o  368.183   10.813  5190.24  303.752 -5.303345 21.62659 
1 1 1   18   13   16 o  923.909   21.236 32941.12  1482.94 -14.62878 42.47268 
1 1 1   18   13   17 o  357.501   11.132  4902.92  301.427 -2.532135 22.26357 
1 1 1   18   13   18 o  354.792   11.342  4836.19  304.812 0.7355042 22.68346 
1 1 1   18   13   19 f  439.364   12.299  7438.70  409.692 5.685242 24.59797 
1 1 1   18   13   20 o  220.250   11.187  1869.84  184.731 -15.70335 22.37396 
1 1 1   18   13   21 o  149.860   12.402  875.280  139.159 14.80962 24.80311 
1 1 1   18   13   22 o  199.374   11.912  1546.61  179.025 -4.823196 23.82348 
1 1 1   18   13   23 o  216.397   11.348  1822.57  182.280 14.82198 22.69666 
1 1 1   18   13   24 o   43.825   16.613   32.266   96.367 11.41006 33.22535 
1 1 1   18   13   25 f  203.813   11.050  1625.52  167.786 -15.51750 22.10083 
1 1 1   18   13   26 o  108.536   19.581  500.132  157.479 -18.56313 39.16158 
1 1 1   18   14    1 o  534.695   9.7301 10934.72  395.994 -14.32031 19.46027 
1 1 1   18   14    2 o  490.932   11.981  9221.22  442.967 18.57834 23.96153 
1 1 1   18   14    3 o  634.224   12.043 15389.77  583.620 -6.811157 24.08593 
1 1 1   18   14    4 o  353.844   7.6424  4787.05  206.564 10.67664 15.28482 
1 1 1   18   14    5 o  650.379   12.609 16183.64  626.485 -19.36310 25.21729 
1 1 1   18   14    6 o  766.736   13.181 22493.58  772.211 -12.11615 26.36246 
1 1 1   18   14    7 o  405.404   8.2681  6283.94  256.059 -25.22229 16.53610 
1 1 1   18   14    8 o  654.551   10.872 16387.21  543.791 -4.527832 21.74326 
1 1 1   18   14    9 o  1028.91   19.135 40572.85  1503.64 -18.96326 38.26963 
1 1 1   18   14   10 f   98.239   11.005  373.722   80.244 -27.59679 22.00954 
1 1 1   18   14   11 o  318.856   10.040  3889.30  241.840 5.150055 20.07922 
1 1 1   18   14   12 o  631.605   15.040 15282.82  712.361 12.79340 30.08002 
1 1 1   18   14   13 o  366.635   9.9886  5143.32  277.630 1.019714 19.97714 
1 1 1   18   14   14 o  571.030   17.070 12508.41  719.930 1.187073 34.13908 
1 1 1   18   14   15 o  668.822   15.911 17168.66  803.803 -23.83527 31.82108 
1 1 1   18   14   16 o  621.246   14.728 14826.58  693.599 2.453491 29.45673 
1 1 1   18   14   17 o   77.428   19.742  240.215  127.396 -2.140678 39.48488 
1 1 1   18   14   18 o  189.864   11.307  1389.94  160.118 -12.48538 22.61392 
1 1 1   18   14   19 o  141.750   13.449  782.486  142.158 10.22420 26.89857 
1 1 1   18   14   20 o  479.032   13.717  8891.09  495.683 -8.133392 27.43396 
1 1 1   18   14   21 o  149.318   13.379  872.170  148.916 10.50211 26.75889 
1 1 1   18   14   22 o   61.108   19.973  131.197  130.961 35.76553 39.94673 
1 1 1   18   14   23 o  129.071   17.681  672.746  166.350 7.576790 35.36138 
1 1 1   18   14   24 o  126.752   16.599  649.211  154.032 26.56918 33.19839 
1 1 1   18   14   25 o  148.618   12.165  871.589  133.152 -6.548141 24.33098 
1 1 1   18   15    1 o  360.589   10.258  4973.10  279.254 14.98474 20.51574 
1 1 1   18   15    2 o  394.763   10.608  5960.67  317.580 -5.990265 21.21667 
1 1 1   18   15    3 o  220.185   8.4084  1853.77  140.909 6.415344 16.81685 
1 1 1   18   15    4 o  761.164   14.586 22175.19  847.370 -1.977234 29.17279 
1 1 1   18   15    5 o  539.887   9.7538 11146.58  400.777 -1.858826 19.50769 
1 1 1   18   15    6 o  358.529   8.3719  4914.84  228.486 -8.917603 16.74375 
1 1 1   18   15    7 o  304.519   7.5773  3545.32  175.167 3.563690 15.15455 
1 1 1   18   15    8 o  521.578   8.9497 10402.80  355.137 3.492676 17.89935 
1 1 1   18   15    9 o  983.005   18.760 37035.78  1405.68 -35.62054 37.52039 
1 1 1   18   15   10 f  466.752   11.934  8336.95  425.552 -13.36572 23.86799 
1 1 1   18   15   11 o  393.270   8.8218  5915.51  264.314 -1.780029 17.64367 
1 1 1   18   15   12 o  256.769   11.741  2523.68  229.338 -7.277771 23.48207 
1 1 1   18   15   13 o  326.560   10.762  4081.46  267.486 -0.4800415E-01 21.52474 
1 1 1   18   15   14 o  337.091   13.142  4353.35  333.728 39.01965 26.28376 
1 1 1   18   15   15 o  471.936   12.204  8535.68  435.480 -10.74942 24.40802 
1 1 1   18   15   16 o  289.446   10.845  3211.91  238.780 -21.95078 21.69035 
1 1 1   18   15   17 o  549.127   13.796 11603.49  573.416 -1.967041 27.59290 
1 1 1   18   15   18 o  322.879   10.801  4006.45  263.782 -9.720642 21.60281 
1 1 1   18   15   19 o  129.053   14.979  652.977  141.624 0.1662445E-01 29.95811 
1 1 1   18   15   20 o  106.230   16.355  449.884  128.097 18.02374 32.70939 
1 1 1   18   15   21 o  198.991   11.770  1537.79  174.804 1.437500 23.53922 
1 1 1   18   15   22 o  134.198   15.958  716.213  157.101 8.035828 31.91542 
1 1 1   18   15   23 o  106.175   18.593  463.351  145.741 4.502518 37.18507 
1 1 1   18   15   24 o  118.531   17.488  572.187  149.751 -16.19527 34.97656 
1 1 1   18   15   25 o   93.072   20.934  376.584  155.682 -26.04580 41.86723 
1 1 1   18   16    1 o  378.395   10.040  5476.07  290.319 -0.5857544 20.07986 
1 1 1   18   16    2 o  266.691   8.1790  2719.45  165.821 -3.950134 16.35800 
1 1 1   18   16    3 o  262.679   6.9013  2637.85  137.511 0.9428711 13.80258 
1 1 1   18   16    4 o  764.745   12.544 22374.65  730.638 -10.33472 25.08739 
1 1 1   18   16    5 o  1102.23   20.143 46559.12  1693.76 3.616821 40.28676 
1 1 1   18   16    6 o  704.507   13.387 18991.52  717.621 1.650757 26.77369 
1 1 1   18   16    7 o  323.154   7.2387  3992.43  177.863 -8.734833 14.47741 
1 1 1   18   16    8 o  513.370   10.316 10080.47  403.858 -23.87643 20.63199 
1 1 1   18   16    9 o  319.465   8.0599  3902.57  196.778 -0.9575806 16.11988 
1 1 1   18   16   10 o   72.325   12.301  205.900   66.338 13.51414 24.60227 
1 1 1   18   16   11 f  446.502   9.1940  7626.22  313.339 2.655518 18.38807 
1 1 1   18   16   12 o  210.133   12.327  1696.34  196.363 -19.01050 24.65410 
1 1 1   18   16   13 o  227.734   11.824  1990.96  203.776 -14.65588 23.64786 
1 1 1   18   16   14 o  613.328   14.706 14425.29  685.885 17.41174 29.41205 
1 1 1   18   16   15 o  485.732   12.952  9049.30  480.298 -16.55164 25.90356 
1 1 1   18   16   16 o  202.663   11.821  1581.42  181.376 24.73033 23.64156 
1 1 1   18   16   17 o  335.127   11.647  4315.48  297.469 -0.1453857 23.29344 
1 1 1   18   16   18 o  156.803   13.178  953.610  150.295 -28.79846 26.35520 
1 1 1   18   16   19 o   82.409   18.685  276.965  125.845 -35.86966 37.37012 
1 1 1   18   16   20 o  381.955   12.321  5645.81  356.300 -1.486420 24.64100 
1 1 1   18   16   21 f   84.643   18.539  296.243  131.111 -51.24515 37.07778 
1 1 1   18   16   22 o   65.171   20.841  158.139  140.701 -13.96777 41.68281 
1 1 1   18   16   23 f  143.287   15.359  818.550  161.282 9.365891 30.71765 
1 1 1   18   16   24 o  140.514   18.082  802.892  181.666 1.693588 36.16483 
1 1 1   18   16   25 o  154.366   16.554  967.732  184.474 -6.549255 33.10706 
1 1 1   18   17    1 o  822.245   17.846 25895.90  1120.94 6.597900 35.69249 
1 1 1   18   17    2 o  522.845   11.079 10456.15  442.657 -1.328735 22.15807 
1 1 1   18   17    3 o  747.822   14.540 21403.12  824.860 31.64044 29.07986 
1 1 1   18   17    4 o  1164.17   20.053 51938.62  1779.47 -41.38184 40.10674 
1 1 1   18   17    5 o  570.543   11.547 12451.76  501.145 1.198486 23.09351 
1 1 1   18   17    6 o  800.914   14.393 24551.32  879.106 -32.85901 28.78595 
1 1 1   18   17    7 o  582.381   12.836 12978.49  571.156 -8.774475 25.67144 
1 1 1   18   17    8 o  504.099   9.9106  9719.65  381.727 8.683044 19.82113 
1 1 1   18   17    9 o  505.283   10.405  9767.28  401.749 0.6699829 20.81039 
1 1 1   18   17   10 o  685.842   12.452 18006.09  652.495 1.539124 24.90448 
1 1 1   18   17   11 o  261.132   7.6662  2607.78  152.625 2.884827 15.33235 
1 1 1   18   17   12 o  920.238   20.587 32535.86  1442.74 -2.963440 41.17311 
1 1 1   18   17   13 o  426.778   15.209  6982.65  484.106 -6.100769 30.41744 
1 1 1   18   17   14 o  701.754   16.605 18911.16  885.092 -29.17230 33.20996 
1 1 1   18   17   15 o  685.284   15.953 18058.64  834.128 -15.65881 31.90596 
1 1 1   18   17   16 o  384.341   11.410  5669.89  334.814 -0.5030212 22.81961 
1 1 1   18   17   17 o  359.177   11.782  4960.33  322.924 -12.90948 23.56356 
1 1 1   18   17   18 o  327.664   11.617  4134.76  289.992 11.85031 23.23430 
1 1 1   18   17   19 o  174.217   12.940  1179.91  169.574 -10.84550 25.88008 
1 1 1   18   17   20 o  116.162   17.688  540.743  151.059 -18.35218 35.37639 
1 1 1   18   17   21 o  109.175   16.442  478.002  132.904 38.88477 32.88446 
1 1 1   18   17   22 o   89.017   19.312  330.681  136.299 38.00753 38.62386 
1 1 1   18   17   23 o   90.709   21.510  352.042  157.011 -8.983559 43.01913 
1 1 1   18   17   24 o  193.254   16.113  1497.59  228.432 -15.17929 32.22587 
1 1 1   18   17   25 o  221.254   12.389  1938.16  206.042 -12.90559 24.77834 
1 1 1   19    1    1 o  1270.55   25.554 62124.81  2433.22 -39.88416 51.10735 
1 1 1   19    1    2 o  1121.80   23.163 48378.29  1982.78 29.39148 46.32597 
1 1 1   19    1    3 f  750.087   14.249 21549.00  809.283 33.23413 28.49706 
1 1 1   19    1    4 o  1006.43   18.423 38850.56  1415.90 -4.480408 36.84587 
1 1 1   19    1    5 o  629.890   11.852 15184.32  570.394 -0.1912842 23.70323 
1 1 1   19    1    6 o  422.984   9.0932  6842.77  293.363 -3.488831 18.18636 
1 1 1   19    1    7 o  737.805   16.424 20849.53  925.622 -10.64655 32.84721 
1 1 1   19    1    8 o  1253.87   22.946 60314.31  2196.94 7.809937 45.89143 
1 1 1   19    1    9 o  604.686   11.532 13986.21  532.887 -0.6831055 23.06464 
1 1 1   19    1   10 o  966.534   18.280 35779.95  1349.68 9.897644 36.56020 
1 1 1   19    1   11 o  501.162   8.8176  9603.97  337.712 6.746429 17.63514 
1 1 1   19    1   12 o  233.367   6.8937  2082.10  122.950 0.8359528 13.78741 
1 1 1   19    1   13 o  1126.14   20.041 48652.70  1723.32 8.365356 40.08135 
1 1 1   19    1   14 o  283.403   7.4615  3071.34  161.600 4.637695 14.92292 
1 1 1   19    1   15 o  432.761   9.5586  7165.25  315.949 -17.45914 19.11720 
1 1 1   19    1   16 o  867.690   17.314 28895.60  1144.53 -22.20557 34.62771 
1 1 1   19    1   17 f  169.978   9.6904  1109.57  122.783 -11.18953 19.38074 
1 1 1   19    1   18 o  573.973   12.720 12648.49  557.194 -23.88074 25.44072 
1 1 1   19    1   19 o  217.391   12.630  1821.52  196.745 -32.58737 25.25965 
1 1 1   19    1   20 o  212.154   10.159  1729.48  163.571 -13.74632 20.31809 
1 1 1   19    1   21 f  139.638   11.868  757.460  124.124 22.38417 23.73567 
1 1 1   19    1   22 o  163.449   10.379  1034.39  128.046 14.89574 20.75898 
1 1 1   19    1   23 o  236.582   9.4194  2158.62  169.404 12.51204 18.83889 
1 1 1   19    1   24 o  169.408   11.848  1121.04  149.633 -3.047485 23.69616 
1 1 1   19    1   25 o   47.722   18.912   4.4660  135.628 8.773804 37.82397 
1 1 1   19    1   26 o  115.148   19.328  553.408  164.026 20.34170 38.65586 
1 1 1   19    2    1 o  402.087   9.3718  6184.38  279.819 5.772217 18.74354 
1 1 1   19    2    2 o  892.576   19.448 30573.99  1324.17 26.93103 38.89573 
1 1 1   19    2    3 o  428.234   9.0212  7014.56  293.194 13.47330 18.04235 
1 1 1   19    2    4 o  743.081   13.100 21140.66  743.687 1.071838 26.19972 
1 1 1   19    2    5 o  362.876   7.2211  5034.94  199.095 37.65909 14.44228 
1 1 1   19    2    6 o  186.801   7.2523  1334.20  103.214 10.44064 14.50455 
1 1 1   19    2    7 f  417.111   9.3347  6653.72  296.776 12.84781 18.66943 
1 1 1   19    2    8 o  1015.19   18.419 39483.10  1428.32 -1.937500 36.83761 
1 1 1   19    2    9 o  445.233   8.4859  7579.47  288.747 0.4536743 16.97177 
1 1 1   19    2   10 o  1158.23   20.857 51414.66  1844.88 26.84265 41.71419 
1 1 1   19    2   11 o  1484.81   27.469 84706.52  3112.92 32.49329 54.93870 
1 1 1   19    2   12 o  283.218   7.1954  3066.77  155.740 2.733643 14.39079 
1 1 1   19    2   13 f  603.689   11.450 13945.41  528.138 -8.697632 22.89994 
1 1 1   19    2   14 o  837.716   15.884 26893.54  1015.02 -4.562988 31.76880 
1 1 1   19    2   15 o  592.119   12.698 13425.01  571.083 -1.258179 25.39533 
1 1 1   19    2   16 o  845.813   15.360 27433.02  991.116 0.8109131 30.72095 
1 1 1   19    2   17 o  360.692   8.9630  4979.87  246.607 -4.391693 17.92602 
1 1 1   19    2   18 o  367.345   9.9003  5171.62  277.302 12.17950 19.80059 
1 1 1   19    2   19 f  123.177   10.972  586.872   99.997 -2.179993 21.94330 
1 1 1   19    2   20 o  209.177   9.4647  1680.17  150.510 -3.566010 18.92946 
1 1 1   19    2   21 o  324.293   11.383  4053.91  275.826 10.70096 22.76583 
1 1 1   19    2   22 o  199.168   10.527  1534.65  158.839 33.82375 21.05342 
1 1 1   19    2   23 o  113.037   16.805  512.125  139.415 36.75172 33.60954 
1 1 1   19    2   24 o  387.710   11.925  5849.79  350.398 -8.324249 23.85067 
1 1 1   19    2   25 o  122.947   15.588  604.817  135.577 29.10437 31.17521 
1 1 1   19    2   26 o  118.406   18.750  581.086  162.319 2.638367 37.49948 
1 1 1   19    3    1 f  224.607   8.7501  1929.12  126.200 -29.59079 17.50015 
1 1 1   19    3    2 o  660.146   15.231 16694.81  746.184 -37.86029 30.46284 
1 1 1   19    3    3 o  782.695   15.846 23475.93  944.656 23.84113 31.69294 
1 1 1   19    3    4 o  150.631   5.6296  867.417   64.591 6.368866 11.25926 
1 1 1   19    3    5 o  752.382   14.128 21676.37  812.046 6.674683 28.25587 
1 1 1   19    3    6 o  499.714   9.4711  9550.93  360.688 20.91910 18.94221 
1 1 1   19    3    7 o  548.665   10.930 11515.56  457.785 2.102966 21.85970 
1 1 1   19    3    8 o  698.721   13.196 18681.17  704.198 16.34161 26.39274 
1 1 1   19    3    9 o  735.429   13.847 20696.05  778.072 9.859802 27.69360 
1 1 1   19    3   10 o  1083.62   19.803 44991.59  1638.84 28.53467 39.60549 
1 1 1   19    3   11 o  656.646   12.015 16495.56  602.338 40.37469 24.02902 
1 1 1   19    3   12 f  969.432   18.591 36019.34  1375.58 13.47968 37.18251 
1 1 1   19    3   13 o  804.756   16.505 24815.17  1007.59 -15.67828 33.01041 
1 1 1   19    3   14 o  746.653   15.111 21359.22  860.006 -18.84497 30.22281 
1 1 1   19    3   15 o  624.545   12.204 14933.95  582.285 1.817932 24.40710 
1 1 1   19    3   16 o  769.377   17.803 22726.60  1045.71 -52.48053 35.60637 
1 1 1   19    3   17 o  553.002   11.753 11719.71  496.052 0.1507568 23.50504 
1 1 1   19    3   18 o  466.239   11.214  8337.93  397.694 6.736176 22.42866 
1 1 1   19    3   19 o  148.900   9.8907  854.222  110.678 6.431625 19.78143 
1 1 1   19    3   20 o  117.718   12.874  539.054  105.909 -49.30085 25.74869 
1 1 1   19    3   21 o  130.126   10.808  656.490  104.617 -11.04112 21.61541 
1 1 1   19    3   22 o  276.102   10.818  2943.05  226.568 0.9085999 21.63536 
1 1 1   19    3   23 o  437.601   11.906  7423.38  390.021 -0.4605713 23.81298 
1 1 1   19    3   24 o  138.673   14.363  761.141  146.929 -22.32322 28.72664 
1 1 1   19    3   25 o  150.638   13.371  895.216  145.533 20.25102 26.74189 
1 1 1   19    3   26 o   36.046   15.825 -121.1895  121.994 14.48224 31.65091 
1 1 1   19    4    1 o  693.933   15.409 18447.63  784.374 -36.77289 30.81848 
1 1 1   19    4    2 o  981.190   19.578 36947.13  1464.64 2.305969 39.15536 
1 1 1   19    4    3 o  767.097   16.360 22553.90  958.381 19.24225 32.71999 
1 1 1   19    4    4 o  787.951   15.543 23786.46  931.796 14.54010 31.08537 
1 1 1   19    4    5 o  1119.16   23.880 48130.34  2028.57 21.24561 47.76097 
1 1 1   19    4    6 o  980.799   18.474 36873.81  1383.73 46.87805 36.94729 
1 1 1   19    4    7 f  662.914   13.117 16817.32  663.871 7.821045 26.23327 
1 1 1   19    4    8 o  641.056   12.623 15723.05  617.671 -5.274109 25.24622 
1 1 1   19    4    9 o  751.539   15.528 21619.27  886.503 -3.724182 31.05533 
1 1 1   19    4   10 o  810.236   13.934 25121.04  862.580 40.02386 27.86860 
1 1 1   19    4   11 o  1192.81   23.145 54585.94  2101.00 34.08008 46.28912 
1 1 1   19    4   12 o  393.795   8.1613  5929.80  245.375 5.845520 16.32265 
1 1 1   19    4   13 o  489.031   10.601  9149.75  395.796 5.498016 21.20173 
1 1 1   19    4   14 o  725.551   15.251 20170.11  840.809 1.618958 30.50167 
1 1 1   19    4   15 o  481.721   11.929  8883.91  436.917 -33.49512 23.85746 
1 1 1   19    4   16 f  809.222   15.498 25114.41  953.226 -9.809570 30.99567 
1 1 1   19    4   17 f  899.715   17.941 31140.22  1226.73 0.8464355 35.88174 
1 1 1   19    4   18 o  411.396   11.938  6495.35  372.734 17.62796 23.87563 
1 1 1   19    4   19 o  177.395   9.5620  1210.57  128.608 24.10452 19.12393 
1 1 1   19    4   20 o  528.667   11.743 10762.60  473.403 10.19958 23.48656 
1 1 1   19    4   21 o  438.321   10.810  7402.89  359.082 -16.70474 21.62087 
1 1 1   19    4   22 o  124.857   12.962  610.086  118.660 25.54829 25.92471 
1 1 1   19    4   23 o   58.462   18.233  128.037  105.964 10.52611 36.46680 
1 1 1   19    4   24 o   92.079   19.377  352.690  135.653 5.723038 38.75428 
1 1 1   19    4   25 o  182.972   13.203  1319.86  181.141 -4.258789 26.40608 
1 1 1   19    4   26 o  195.623   11.951  1506.20  174.635 -2.103241 23.90251 
1 1 1   19    5    1 o  452.368   10.633  7829.99  361.309 9.688629 21.26627 
1 1 1   19    5    2 f  495.719   9.4821  9400.48  357.633 -6.605621 18.96426 
1 1 1   19    5    3 o  456.186   9.4396  7960.67  328.012 19.21649 18.87926 
1 1 1   19    5    4 o  509.373   10.629  9927.07  412.009 9.518616 21.25848 
1 1 1   19    5    5 o  294.952   8.7382  3327.15  195.684 19.29187 17.47641 
1 1 1   19    5    6 o  1032.07   21.213 40863.25  1663.57 4.108032 42.42555 
1 1 1   19    5    7 o  619.981   12.627 14707.62  595.939 14.32159 25.25487 
1 1 1   19    5    8 o  890.878   19.726 30413.93  1342.25 -7.885620 39.45152 
1 1 1   19    5    9 f  204.972   7.1774  1606.17  112.324 18.65680 14.35484 
1 1 1   19    5   10 o  686.368   14.391 18028.86  751.756 12.52930 28.78244 
1 1 1   19    5   11 f  1128.05   20.741 48786.07  1786.83 -3.127197 41.48105 
1 1 1   19    5   12 o  1030.28   20.286 40709.70  1593.61 12.67975 40.57278 
1 1 1   19    5   13 o  309.260   8.4486  3657.73  198.725 2.679962 16.89718 
1 1 1   19    5   14 o  275.293   8.0698  2898.45  169.658 5.121155 16.13952 
1 1 1   19    5   15 o  554.127   11.916 11755.44  501.748 -13.85931 23.83276 
1 1 1   19    5   16 o  706.842   14.596 19155.34  783.777 -13.52881 29.19113 
1 1 1   19    5   17 o  192.084   9.1332  1412.54  132.696 4.406235 18.26639 
1 1 1   19    5   18 o  484.147   10.014  8985.42  368.354 -3.817871 20.02818 
1 1 1   19    5   19 o  311.458   9.0859  3720.04  214.985 -3.797821 18.17185 
1 1 1   19    5   20 o  574.589   12.282 12723.75  535.938 -4.913025 24.56351 
1 1 1   19    5   21 o  219.697   9.8586  1857.49  164.172 -22.43936 19.71720 
1 1 1   19    5   22 o   73.029   17.837  218.177  107.476 -21.61004 35.67460 
1 1 1   19    5   23 o  166.817   10.894  1081.23  136.917 8.773895 21.78770 
1 1 1   19    5   24 o  159.080   11.779  988.480  136.333 -44.76799 23.55825 
1 1 1   19    5   25 o  263.852   11.913  2716.01  230.713 6.588867 23.82666 
1 1 1   19    5   26 o   48.274   19.234   5.1412  141.412 -2.645218 38.46872 
1 1 1   19    6    1 o  836.761   17.488 26847.96  1117.27 26.94336 34.97648 
1 1 1   19    6    2 o  360.874   8.4538  4980.56  224.176 22.44409 16.90765 
1 1 1   19    6    3 o  213.289   6.3342  1739.30  103.253 2.262314 12.66850 
1 1 1   19    6    4 o  1027.13   19.503 40471.17  1528.77 -17.39185 39.00700 
1 1 1   19    6    5 o  596.902   12.652 13636.48  576.775 -27.15771 25.30492 
1 1 1   19    6    6 o  552.817   11.232 11691.66  474.303 -21.50189 22.46429 
1 1 1   19    6    7 o  1219.77   23.098 57087.97  2149.12 4.322388 46.19556 
1 1 1   19    6    8 o  651.382   11.735 16230.73  583.430 -3.782166 23.46990 
1 1 1   19    6    9 o  193.987   6.8037  1438.57  100.478 19.73680 13.60747 
1 1 1   19    6   10 o  1058.55   20.836 42948.27  1674.90 8.366821 41.67175 
1 1 1   19    6   11 o  514.080   10.561 10108.35  411.969 17.94153 21.12294 
1 1 1   19    6   12 o  404.467   9.2949  6256.85  287.249 -3.205658 18.58972 
1 1 1   19    6   13 o   95.826   10.523  355.298   73.730 36.78176 21.04577 
1 1 1   19    6   14 o  393.965   8.7250  5936.73  261.548 -4.194397 17.44992 
1 1 1   19    6   15 o  259.116   7.4784  2567.75  147.864 11.84239 14.95677 
1 1 1   19    6   16 o  464.185   10.884  8249.66  383.811 -10.31454 21.76868 
1 1 1   19    6   17 o  259.526   9.5094  2579.20  187.457 9.562729 19.01885 
1 1 1   19    6   18 o  394.113   9.6343  5953.42  287.865 -7.931000 19.26856 
1 1 1   19    6   19 o  706.637   15.279 19272.51  816.065 14.48804 30.55809 
1 1 1   19    6   20 o  940.528   17.688 34408.31  1260.46 -4.968689 35.37627 
1 1 1   19    6   21 o  196.245   10.505  1487.79  155.682 -46.09087 21.01063 
1 1 1   19    6   22 o  173.205   10.131  1160.94  132.475 -20.99449 20.26276 
1 1 1   19    6   23 o  235.468   9.9123  2141.67  177.333 5.278564 19.82458 
1 1 1   19    6   24 o  106.933   15.252  458.433  119.398 3.880402 30.50359 
1 1 1   19    6   25 o  246.037   10.219  2351.58  190.455 -8.475555 20.43776 
1 1 1   19    6   26 o  118.852   18.098  581.670  152.768 26.71657 36.19700 
1 1 1   19    7    1 o  332.165   7.8400  4219.40  198.492 -8.594910 15.68003 
1 1 1   19    7    2 o  653.988   15.048 16381.91  727.549 9.418335 30.09575 
1 1 1   19    7    3 o  969.515   19.164 36055.30  1413.39 -19.71716 38.32743 
1 1 1   19    7    4 o  613.833   13.494 14425.23  631.705 -3.477295 26.98746 
1 1 1   19    7    5 o  751.747   14.958 21639.77  853.048 18.94397 29.91694 
1 1 1   19    7    6 o  584.943   12.172 13091.81  541.769 -7.035828 24.34344 
1 1 1   19    7    7 o  1003.65   20.358 38612.41  1553.28 -6.760315 40.71642 
1 1 1   19    7    8 f  828.412   16.227 26273.42  1021.48 2.722900 32.45392 
1 1 1   19    7    9 o  554.438   12.038 11759.19  509.503 -6.265442 24.07571 
1 1 1   19    7   10 o  1669.12   31.070 107182.30  3952.94 -2.673340 62.13950 
1 1 1   19    7   11 o  307.822   7.9185  3622.96  184.132 6.932190 15.83693 
1 1 1   19    7   12 o  372.823   8.1745  5315.26  232.205 6.887634 16.34902 
1 1 1   19    7   13 o  398.760   9.3912  6082.29  281.623 -15.76776 18.78247 
1 1 1   19    7   14 o  277.501   7.4930  2944.88  158.137 -3.018799 14.98598 
1 1 1   19    7   15 o  380.497   8.9049  5538.63  256.945 -13.17484 17.80970 
1 1 1   19    7   16 o  382.047   9.1477  5585.61  264.109 -21.76636 18.29549 
1 1 1   19    7   17 o  417.374   11.159  6676.29  350.214 -15.23651 22.31714 
1 1 1   19    7   18 o  233.301   9.5630  2086.29  168.320 -9.672867 19.12597 
1 1 1   19    7   19 o  338.248   9.5090  4390.23  245.517 4.808197 19.01797 
1 1 1   19    7   20 o  214.211   9.5926  1763.12  155.985 -9.061447 19.18520 
1 1 1   19    7   21 o  405.135   10.980  6330.03  338.207 -2.814606 21.96088 
1 1 1   19    7   22 o  301.003   9.4783  3491.63  217.437 -26.75360 18.95663 
1 1 1   19    7   23 o  308.972   9.9097  3688.59  233.337 4.708679 19.81936 
1 1 1   19    7   24 o  128.412   12.955  650.361  123.313 0.1853943 25.90945 
1 1 1   19    7   25 o  183.088   11.087  1310.59  152.814 20.06213 22.17361 
1 1 1   19    7   26 f  108.285   18.505  489.549  147.160 4.561058 37.00994 
1 1 1   19    8    1 o  658.152   12.236 16580.05  615.284 -6.739014 24.47241 
1 1 1   19    8    2 f  242.963   5.7400  2256.74  105.964 -0.1052856E-02 11.47997 
1 1 1   19    8    3 o  396.061   8.7216  5999.35  263.121 19.96976 17.44313 
1 1 1   19    8    4 o  949.013   21.209 34562.64  1534.72 -16.51019 42.41779 
1 1 1   19    8    5 o  801.357   15.233 24590.61  931.519 0.8652344 30.46632 
1 1 1   19    8    6 o  487.280   10.316  9081.70  380.842 20.16116 20.63122 
1 1 1   19    8    7 o  249.958   7.0767  2388.59  134.672 16.61859 14.15344 
1 1 1   19    8    8 f  345.138   7.7165  4554.21  203.539 -1.864166 15.43290 
1 1 1   19    8    9 o  331.509   8.7652  4202.09  221.174 -20.94229 17.53030 
1 1 1   19    8   10 o  560.891   11.228 12033.64  478.668 -13.69324 22.45503 
1 1 1   19    8   11 o  436.283   9.3436  7279.41  310.178 -1.428711 18.68712 
1 1 1   19    8   12 f  482.155   10.113  8892.91  370.919 -2.434692 20.22604 
1 1 1   19    8   13 o  810.788   16.003 25190.32  979.076 -12.09509 32.00688 
1 1 1   19    8   14 o  502.557   9.3932  9662.22  359.263 3.424530 18.78649 
1 1 1   19    8   15 f  737.170   13.841 20820.48  773.079 21.20026 27.68119 
1 1 1   19    8   16 o  503.544   12.247  9714.65  466.699 -17.46521 24.49324 
1 1 1   19    8   17 o  419.220   10.658  6734.98  338.286 -17.74564 21.31512 
1 1 1   19    8   18 f  433.626   11.308  7217.27  370.587 -32.54013 22.61521 
1 1 1   19    8   19 o  274.432   8.9360  2889.01  187.264 -15.96896 17.87201 
1 1 1   19    8   20 o  453.386   10.282  7906.86  355.695 -13.03818 20.56359 
1 1 1   19    8   21 o  252.693   8.9825  2455.70  172.953 8.947449 17.96509 
1 1 1   19    8   22 o  137.852   11.877  740.143  119.122 -42.35895 23.75480 
1 1 1   19    8   23 o  341.081   10.086  4497.94  262.031 -19.46436 20.17225 
1 1 1   19    8   24 o  226.878   10.054  1995.25  172.937 -7.392838 20.10733 
1 1 1   19    8   25 o  168.936   11.766  1119.77  148.585 -18.13580 23.53100 
1 1 1   19    8   26 o  255.947   10.645  2561.51  206.201 -8.499725 21.29085 
1 1 1   19    9    1 o  500.279   9.6761  9573.94  369.911 0.7708130 19.35229 
1 1 1   19    9    2 o  506.817   10.467  9827.11  404.010 -14.96640 20.93403 
1 1 1   19    9    3 o  255.526   7.4060  2496.61  144.366 1.875275 14.81209 
1 1 1   19    9    4 o  1457.23   27.933 81715.46  3105.13 -53.48328 55.86631 
1 1 1   19    9    5 o  297.541   7.3092  3384.86  166.209 -4.798767 14.61844 
1 1 1   19    9    6 o  146.342   6.6824  818.730   74.431 5.099335 13.36471 
1 1 1   19    9    7 o  883.738   16.607 29904.04  1115.48 -15.49438 33.21330 
1 1 1   19    9    8 o  471.604   8.7479  8504.16  314.421 7.354858 17.49588 
1 1 1   19    9    9 o  552.051   11.105 11656.43  462.310 -17.00592 22.20929 
1 1 1   19    9   10 o  414.115   9.2591  6557.86  288.447 -15.54459 18.51824 
1 1 1   19    9   11 o  419.131   8.6932  6717.81  276.737 -10.43365 17.38648 
1 1 1   19    9   12 f  706.592   12.946 19111.53  696.073 -2.558472 25.89157 
1 1 1   19    9   13 o  533.507   9.5312 10888.36  385.240 14.29132 19.06250 
1 1 1   19    9   14 o  175.128   7.7341  1172.94  103.077 15.67831 15.46820 
1 1 1   19    9   15 o  512.290   10.807 10045.28  413.374 6.539948 21.61465 
1 1 1   19    9   16 o  347.034   10.376  4610.92  264.433 23.23169 20.75136 
1 1 1   19    9   17 o  352.392   8.8317  4755.27  234.372 0.6766357 17.66336 
1 1 1   19    9   18 o  566.502   11.669 12325.43  503.399 -23.34607 23.33790 
1 1 1   19    9   19 o  326.910   9.7793  4103.30  243.501 -18.19016 19.55868 
1 1 1   19    9   20 o  445.078   10.565  7624.46  358.744 -11.98386 21.12951 
1 1 1   19    9   21 o  350.741   9.9552  4739.12  266.345 -5.247040 19.91040 
1 1 1   19    9   22 o  228.452   10.423  2015.11  178.621 18.84953 20.84543 
1 1 1   19    9   23 f   90.727   16.728  335.266  114.695 28.42745 33.45563 
1 1 1   19    9   24 o  537.301   12.709 11290.91  518.102 -20.87677 25.41703 
1 1 1   19    9   25 o   98.239   15.231  390.681  109.453 17.61062 30.46273 
1 1 1   19    9   26 f  127.443   13.307  648.967  125.087 30.02274 26.61360 
1 1 1   19   10    1 o  665.099   12.221 16930.11  620.969 -15.55487 24.44213 
1 1 1   19   10    2 o  925.721   17.726 32846.43  1247.23 -4.921082 35.45119 
1 1 1   19   10    3 o  698.723   14.416 18692.79  768.132 -6.894348 28.83152 
1 1 1   19   10    4 o  510.810   10.761  9981.58  419.486 -3.059784 21.52250 
1 1 1   19   10    5 o  203.818   6.8962  1588.19  107.330 8.685913 13.79235 
1 1 1   19   10    6 o  368.221   7.1517  5183.63  200.891 15.10510 14.30333 
1 1 1   19   10    7 o  342.573   7.2862  4486.61  190.521 15.21585 14.57239 
1 1 1   19   10    8 o  742.128   13.268 21072.77  749.443 -0.2272949 26.53517 
1 1 1   19   10    9 o  204.965   6.7057  1606.01  104.729 6.625046 13.41137 
1 1 1   19   10   10 o  415.478   10.713  6602.81  338.052 -35.32596 21.42692 
1 1 1   19   10   11 o  418.675   8.8389  6703.54  280.333 -25.74796 17.67782 
1 1 1   19   10   12 f  612.011   10.642 14330.50  492.591 1.922729 21.28432 
1 1 1   19   10   13 o  655.479   12.360 16447.78  611.315 -15.60205 24.72086 
1 1 1   19   10   14 o  192.021   8.6084  1410.41  124.787 -3.881378 17.21688 
1 1 1   19   10   15 o  168.585   10.122  1091.38  125.949 15.42532 20.24367 
1 1 1   19   10   16 o  631.527   18.950 15345.99  900.622 11.52789 37.90001 
1 1 1   19   10   17 o  285.529   9.6449  3123.81  209.888 -17.16998 19.28970 
1 1 1   19   10   18 o  152.037   12.165  893.030  133.497 -3.754883 24.32924 
1 1 1   19   10   19 o  210.601   10.584  1704.68  169.277 7.634262 21.16843 
1 1 1   19   10   20 o   74.432   18.054  224.533  119.900 -53.87785 36.10712 
1 1 1   19   10   21 o  120.160   15.486  570.241  134.149 -15.12312 30.97254 
1 1 1   19   10   22 f  240.621   10.257  2235.96  187.515 -21.99651 20.51420 
1 1 1   19   10   23 o  283.719   8.8340  3105.45  190.232 8.380371 17.66793 
1 1 1   19   10   24 o  132.373   12.504  688.204  116.392 -19.65662 25.00747 
1 1 1   19   10   25 o   42.746   16.426   27.677   93.974 8.767601 32.85233 
1 1 1   19   10   26 o  118.778   18.554  588.760  161.324 25.83723 37.10832 
1 1 1   19   11    1 f  318.701   8.0444  3884.00  195.875 -20.83685 16.08873 
1 1 1   19   11    2 f  270.512   7.2982  2797.92  150.490 8.349884 14.59638 
1 1 1   19   11    3 o  373.310   7.7989  5328.66  220.919 23.69003 15.59778 
1 1 1   19   11    4 o  1033.37   17.951 40915.14  1411.63 3.339966 35.90123 
1 1 1   19   11    5 o  165.285   7.2460  1044.45   90.814 -1.730927 14.49206 
1 1 1   19   11    6 o  538.352   11.004 11085.54  450.822 -2.152893 22.00834 
1 1 1   19   11    7 o  444.278   8.6151  7547.11  291.913 11.87735 17.23018 
1 1 1   19   11    8 o  1079.42   18.916 44635.01  1554.21 6.839355 37.83290 
1 1 1   19   11    9 o  945.543   18.202 34248.25  1310.20 -48.59790 36.40494 
1 1 1   19   11   10 f  962.114   19.202 35480.19  1407.98 -15.87366 38.40442 
1 1 1   19   11   11 o  502.188   9.6981  9646.29  369.283 13.10263 19.39620 
1 1 1   19   11   12 o  894.943   18.791 30717.30  1255.40 -2.702209 37.58254 
1 1 1   19   11   13 o  522.591   12.066 10454.25  473.724 -5.286865 24.13279 
1 1 1   19   11   14 o  557.875   14.003 11923.88  594.980 -3.181580 28.00536 
1 1 1   19   11   15 o  378.497   11.468  5486.01  331.112 12.25391 22.93503 
1 1 1   19   11   16 o  542.389   13.833 11288.03  570.736 -18.25732 27.66578 
1 1 1   19   11   17 o  558.047   13.873 11968.94  585.570 -1.877014 27.74575 
1 1 1   19   11   18 o  282.179   10.761  3057.17  230.162 -11.75085 21.52235 
1 1 1   19   11   19 f  406.687   12.454  6373.29  384.145 10.19476 24.90808 
1 1 1   19   11   20 o  127.251   13.661  633.320  128.733 -9.674477 27.32203 
1 1 1   19   11   21 o   70.503   15.276  201.762   85.199 38.74222 30.55179 
1 1 1   19   11   22 f   80.098   14.920  260.199   95.172 -48.87648 29.84074 
1 1 1   19   11   23 f  255.635   9.1017  2523.33  176.106 21.47368 18.20339 
1 1 1   19   11   24 o  194.150   9.9487  1460.95  141.620 -16.49097 19.89746 
1 1 1   19   11   25 o  160.684   10.929  1010.49  129.040 2.710754 21.85776 
1 1 1   19   11   26 o   65.051   21.542  164.962  151.087 -6.072479 43.08459 
1 1 1   19   12    1 o  1026.57   19.255 40402.17  1504.31 -26.59454 38.50922 
1 1 1   19   12    2 o  413.808   8.0049  6547.69  253.119 -14.10065 16.00974 
1 1 1   19   12    3 o  1268.05   24.716 61752.92  2391.75 -36.96509 49.43265 
1 1 1   19   12    4 o  607.586   12.374 14124.61  573.450 -13.06201 24.74784 
1 1 1   19   12    5 o  467.667   9.7196  8364.15  345.727 -5.643402 19.43918 
1 1 1   19   12    6 o  301.933   7.8932  3485.48  181.917 -0.9042358 15.78630 
1 1 1   19   12    7 o  146.780   8.1582  826.253   90.873 -5.723495 16.31647 
1 1 1   19   12    8 o  164.775   7.1958  1037.97   87.812 -16.92619 14.39157 
1 1 1   19   12    9 o  625.070   10.183 14943.21  481.408 3.640991 20.36529 
1 1 1   19   12   10 o  449.830   11.121  7740.93  376.900 -8.532562 22.24195 
1 1 1   19   12   11 o  484.593   8.4911  8980.56  309.559 29.24573 16.98225 
1 1 1   19   12   12 o  509.589   10.512  9935.83  403.047 2.635620 21.02468 
1 1 1   19   12   13 o  526.074   12.908 10597.48  514.944 3.753967 25.81652 
1 1 1   19   12   14 o  476.727   12.153  8702.35  438.048 -17.04095 24.30561 
1 1 1   19   12   15 o  397.751   13.755  6064.00  406.556 9.137604 27.51085 
1 1 1   19   12   16 o  381.960   11.504  5592.50  334.009 15.69675 23.00842 
1 1 1   19   12   17 o  378.934   11.883  5512.07  339.468 -13.18094 23.76535 
1 1 1   19   12   18 o  156.826   13.492  953.601  156.919 -1.834595 26.98405 
1 1 1   19   12   19 o  195.592   11.348  1477.15  166.026 -6.281982 22.69694 
1 1 1   19   12   20 o   91.209   19.591  339.809  138.683 -13.76488 39.18182 
1 1 1   19   12   21 o  130.215   14.998  668.513  143.701 8.286865 29.99588 
1 1 1   19   12   22 o  145.659   12.891  830.803  140.126 -17.50783 25.78256 
1 1 1   19   12   23 o  240.488   11.367  2246.95  205.607 11.70508 22.73430 
1 1 1   19   12   24 o  100.821   16.248  411.459  115.510 3.374634 32.49642 
1 1 1   19   12   25 o   93.711   15.253  357.213  104.048 15.94373 30.50665 
1 1 1   19   12   26 o  150.692   15.692  920.085  172.861 4.281128 31.38447 
1 1 1   19   13    1 o  717.487   15.630 19712.29  853.940 -41.49890 31.25957 
1 1 1   19   13    2 o  458.902   10.909  8055.62  380.236 4.988312 21.81753 
1 1 1   19   13    3 o  491.583   10.174  9242.57  382.134 -13.06927 20.34702 
1 1 1   19   13    4 o   89.818   12.137  314.000   79.543 7.872124 24.27311 
1 1 1   19   13    5 f  1103.70   20.427 46690.12  1721.72 -24.06726 40.85308 
1 1 1   19   13    6 o  774.665   13.949 22964.50  825.635 -5.305420 27.89759 
1 1 1   19   13    7 o  782.958   14.358 23460.65  858.945 -2.149475 28.71599 
1 1 1   19   13    8 o  517.341   10.613 10236.70  419.572 -3.857605 21.22575 
1 1 1   19   13    9 o  744.581   14.002 21220.35  796.555 -1.486023 28.00382 
1 1 1   19   13   10 f  1086.89   21.084 45325.93  1747.96 -70.99609 42.16763 
1 1 1   19   13   11 o  708.779   15.998 19248.59  862.489 -26.91553 31.99685 
1 1 1   19   13   12 f  884.667   19.087 30031.97  1280.96 6.261475 38.17358 
1 1 1   19   13   13 o  406.060   10.749  6310.29  331.681 8.203888 21.49716 
1 1 1   19   13   14 o  629.861   14.535 15206.25  696.331 24.98096 29.06989 
1 1 1   19   13   15 o  158.768   15.855  975.577  178.487 -7.056549 31.70978 
1 1 1   19   13   16 o  343.521   10.615  4522.40  275.314 -11.60699 21.22960 
1 1 1   19   13   17 o  417.293   12.126  6688.13  381.140 -17.64700 24.25120 
1 1 1   19   13   18 o  272.346   10.575  2848.82  216.060 -20.21738 21.14976 
1 1 1   19   13   19 o  383.540   11.108  5663.20  323.276 -0.6978149 22.21563 
1 1 1   19   13   20 o   59.303   19.560  117.144  126.290 -20.10056 39.12011 
1 1 1   19   13   21 f  207.564   11.670  1672.09  182.460 -9.899902 23.33921 
1 1 1   19   13   22 o   87.924   20.207  321.738  140.239 4.728020 40.41382 
1 1 1   19   13   23 o  134.715   18.670  737.000  183.844 43.20135 37.33964 
1 1 1   19   13   24 o  239.958   11.138  2242.25  198.007 0.8047180 22.27675 
1 1 1   19   13   25 o  187.851   13.689  1401.63  190.316 -12.38925 27.37811 
1 1 1   19   14    1 o  218.112   8.4384  1819.08  140.277 -1.150726 16.87675 
1 1 1   19   14    2 o  700.878   16.286 18809.94  864.604 -11.34686 32.57222 
1 1 1   19   14    3 o  1093.08   20.091 45796.56  1677.29 4.610352 40.18112 
1 1 1   19   14    4 o  1204.56   21.553 55633.27  1982.62 15.95178 43.10522 
1 1 1   19   14    5 o  138.933   8.8853  741.063   93.421 -17.73499 17.77058 
1 1 1   19   14    6 o  849.015   17.185 27603.19  1114.27 -26.27948 34.36999 
1 1 1   19   14    7 o  1277.73   23.674 62638.20  2308.71 -55.76770 47.34858 
1 1 1   19   14    8 o  1649.09   30.323 104650.00  3814.70 -47.34631 60.64645 
1 1 1   19   14    9 o  489.985   9.3593  9182.08  350.455 -2.452179 18.71868 
1 1 1   19   14   10 o  574.925   11.029 12646.80  484.525 -5.268188 22.05868 
1 1 1   19   14   11 o  826.311   18.761 26192.34  1183.81 0.1757202 37.52257 
1 1 1   19   14   12 o  198.553   10.573  1512.45  154.178 -19.25557 21.14565 
1 1 1   19   14   13 o  401.378   10.936  6166.20  331.990 -6.247284 21.87176 
1 1 1   19   14   14 o  814.410   17.726 25466.69  1098.94 -11.18677 35.45237 
1 1 1   19   14   15 o  850.378   20.591 27866.75  1332.94 -0.7343750 41.18277 
1 1 1   19   14   16 o  357.806   11.611  4910.91  315.339 3.885895 23.22163 
1 1 1   19   14   17 o  158.920   12.384  976.190  146.642 -2.507370 24.76839 
1 1 1   19   14   18 o  342.625   11.019  4512.93  285.271 -2.650299 22.03791 
1 1 1   19   14   19 o   90.471   20.420  334.450  145.940 -9.499809 40.83931 
1 1 1   19   14   20 o   91.082   18.575  337.956  129.287 12.27608 37.14995 
1 1 1   19   14   21 o  247.814   11.004  2374.25  206.231 8.371552 22.00807 
1 1 1   19   14   22 o  218.869   12.389  1867.22  200.967 -30.86769 24.77728 
1 1 1   19   14   23 o  165.525   13.968  1082.38  172.423 22.96864 27.93690 
1 1 1   19   14   24 o   77.746   20.621  257.326  139.904 -21.29880 41.24242 
1 1 1   19   14   25 o  255.254   12.482  2566.90  239.261 11.44061 24.96455 
1 1 1   19   15    1 o  653.826   13.896 16360.16  692.910 -6.863586 27.79195 
1 1 1   19   15    2 o  720.203   13.651 19849.31  751.103 -17.33527 27.30250 
1 1 1   19   15    3 f  639.237   12.024 15632.20  587.350 1.129822 24.04872 
1 1 1   19   15    4 o  484.020   9.0651  8958.33  335.270 -11.58316 18.13019 
1 1 1   19   15    5 o  568.919   10.867 12379.67  472.379 -14.77802 21.73351 
1 1 1   19   15    6 o  639.928   11.703 15665.06  572.256 -4.514099 23.40519 
1 1 1   19   15    7 o  176.061   7.7393  1185.14  103.551 -21.00740 15.47857 
1 1 1   19   15    8 o  875.848   14.622 29366.88  978.426 -11.63190 29.24454 
1 1 1   19   15    9 o  232.113   8.0497  2060.18  141.885 -25.84695 16.09944 
1 1 1   19   15   10 o  565.888   11.559 12254.72  499.532 -9.130432 23.11864 
1 1 1   19   15   11 o  1308.82   28.066 66035.44  2783.98 13.37378 56.13138 
1 1 1   19   15   12 o  340.328   9.7750  4431.42  250.618 33.02069 19.55001 
1 1 1   19   15   13 o  411.468   11.059  6480.91  345.189 6.510468 22.11803 
1 1 1   19   15   14 o  544.240   15.044 11359.75  612.918 38.06934 30.08711 
1 1 1   19   15   15 o  305.254   10.301  3569.17  236.894 -6.112396 20.60205 
1 1 1   19   15   16 o  377.827   11.528  5477.35  329.222 -6.616791 23.05543 
1 1 1   19   15   17 o  231.959   11.460  2066.61  196.496 -32.96654 22.91980 
1 1 1   19   15   18 o  264.885   10.865  2697.78  215.444 -11.95828 21.72980 
1 1 1   19   15   19 o  286.263   10.789  3156.30  233.937 12.05988 21.57824 
1 1 1   19   15   20 o  198.621   12.204  1531.61  181.260 -5.694122 24.40793 
1 1 1   19   15   21 o  228.342   11.603  2018.89  198.052 -16.60664 23.20681 
1 1 1   19   15   22 o  266.564   11.532  2757.64  229.057 -30.71582 23.06495 
1 1 1   19   15   23 o   93.352   20.982  369.835  153.923 -6.853432 41.96428 
1 1 1   19   15   24 o  275.054   12.277  2963.53  253.102 -6.916199 24.55489 
1 1 1   19   15   25 o  193.024   14.692  1488.51  201.935 -14.01512 29.38368 
1 1 1   19   16    1 o  412.430   11.907  6506.85  368.164 -40.98175 23.81451 
1 1 1   19   16    2 o  559.050   12.502 11957.10  532.602 12.03442 25.00387 
1 1 1   19   16    3 o  213.284   8.3034  1739.31  134.570 -11.65057 16.60682 
1 1 1   19   16    4 f  459.468   9.6262  8073.15  337.426 6.083038 19.25237 
1 1 1   19   16    5 o   97.645   13.616  371.667   97.455 -15.56200 27.23126 
1 1 1   19   16    6 o  447.894   8.7593  7670.92  298.854 -11.05081 17.51866 
1 1 1   19   16    7 f  874.968   13.860 29301.58  926.041 -17.38751 27.72025 
1 1 1   19   16    8 o  334.794   8.4709  4286.25  215.650 -5.021912 16.94179 
1 1 1   19   16    9 o  598.436   12.338 13706.46  563.288 1.518311 24.67582 
1 1 1   19   16   10 o  257.201   7.9576  2529.84  156.159 -0.6049194 15.91510 
1 1 1   19   16   11 o  630.070   14.240 15207.82  685.284 -12.53534 28.47961 
1 1 1   19   16   12 o  383.153   13.469  5623.37  393.650 -1.927429 26.93704 
1 1 1   19   16   13 o  390.294   11.466  5832.54  341.780 19.62466 22.93175 
1 1 1   19   16   14 o  200.716   14.662  1553.38  220.683 19.24123 29.32400 
1 1 1   19   16   15 o  472.727   12.638  8573.33  450.696 -23.54678 25.27510 
1 1 1   19   16   16 o  399.895   11.725  6139.65  356.117 3.576569 23.44992 
1 1 1   19   16   17 o  162.022   13.505  1016.52  156.119 -26.96048 27.01048 
1 1 1   19   16   18 o  195.225   11.158  1471.13  162.357 -7.726822 22.31663 
1 1 1   19   16   19 o  187.393   11.850  1360.37  165.779 -2.867737 23.69956 
1 1 1   19   16   20 o  116.828   16.157  542.800  139.024 31.89733 32.31327 
1 1 1   19   16   21 o   80.380   20.085  268.135  135.773 30.18748 40.17034 
1 1 1   19   16   22 o   47.926   18.522   15.935  128.917 -25.52990 37.04419 
1 1 1   19   16   23 o  215.995   12.811  1833.09  207.126 8.364319 25.62120 
1 1 1   19   16   24 o  232.602   14.894  2154.97  259.443 24.04504 29.78754 
1 1 1   19   16   25 o   50.142   20.320   5.7267  155.962 24.06396 40.63990 
1 1 1   19   17    1 o  776.003   17.052 23059.97  1010.74 -19.17004 34.10382 
1 1 1   19   17    2 o  345.150   8.6810  4555.08  228.071 -18.35196 17.36192 
1 1 1   19   17    3 o  726.693   11.982 20201.73  663.912 -24.14380 23.96461 
1 1 1   19   17    4 o  720.982   14.074 19893.25  772.052 1.979492 28.14868 
1 1 1   19   17    5 o  453.215   8.4181  7853.91  290.354 -6.704742 16.83616 
1 1 1   19   17    6 o  535.001   12.250 10951.33  499.568 -16.25250 24.50063 
1 1 1   19   17    7 o  559.459   11.547 11974.77  487.779 0.6649170 23.09316 
1 1 1   19   17    8 o  972.414   19.006 36258.65  1409.49 6.352478 38.01110 
1 1 1   19   17    9 o  389.574   10.931  5807.21  324.980 -0.4523315 21.86240 
1 1 1   19   17   10 o  545.810   10.428 11399.15  434.889 7.276001 20.85563 
1 1 1   19   17   11 o  168.493   8.7956  1088.90  112.076 6.458084 17.59122 
1 1 1   19   17   12 o  846.635   21.537 27561.78  1386.20 8.058411 43.07404 
1 1 1   19   17   13 o  128.892   18.953  651.722  180.355 -21.39977 37.90606 
1 1 1   19   17   14 o  1038.52   24.062 41696.55  1899.58 9.573242 48.12495 
1 1 1   19   17   15 o  422.367   11.189  6841.53  360.872 5.057434 22.37706 
1 1 1   19   17   16 o  375.741   11.459  5421.92  328.638 -3.273560 22.91873 
1 1 1   19   17   17 o  137.455   16.674  741.169  167.710 31.10889 33.34767 
1 1 1   19   17   18 o   77.763   19.719  245.132  131.748 41.36940 39.43766 
1 1 1   19   17   19 o  181.549   12.130  1279.22  165.657 14.26071 24.26046 
1 1 1   19   17   20 o  402.344   12.305  6273.73  374.459 2.050964 24.60941 
1 1 1   19   17   21 o   57.726   19.736   93.777  140.723 -48.92175 39.47268 
1 1 1   19   17   22 o  109.378   17.772  487.605  143.753 32.56825 35.54338 
1 1 1   19   17   23 f   95.166   21.978  388.515  162.897 21.15321 43.95575 
1 1 1   19   17   24 o   94.567   25.109  401.485  205.258 -19.12036 50.21820 
1 1 1   19   17   25 o  177.234   15.686  1271.18  203.720 -3.058289 31.37282 
1 1 1   19   18    1 o  967.270   19.924 35855.32  1470.36 10.41351 39.84743 
1 1 1   19   18    2 o  448.379   10.150  7688.89  347.733 -17.33478 20.29983 
1 1 1   19   18    3 o  804.109   15.745 24754.58  963.783 -21.10364 31.48987 
1 1 1   19   18    4 o  510.760   9.5126  9976.51  370.050 -9.340881 19.02527 
1 1 1   19   18    5 o  602.773   12.084 13901.30  555.354 -24.13391 24.16764 
1 1 1   19   18    6 o  332.422   8.1160  4225.42  205.043 -7.102783 16.23208 
1 1 1   19   18    7 o  665.654   12.289 16957.04  624.894 -19.70081 24.57844 
1 1 1   19   18    8 o  200.848   8.7509  1542.84  133.453 -19.38435 17.50180 
1 1 1   19   18    9 o  219.044   8.4605  1835.09  141.163 6.874237 16.92108 
1 1 1   19   18   10 o  279.830   8.9616  2995.43  191.486 -9.266510 17.92325 
1 1 1   19   18   11 o  117.966   10.200  536.429   90.308 10.44664 20.39904 
1 1 1   19   18   12 o  391.847   11.567  5879.14  346.076 6.190613 23.13466 
1 1 1   19   18   13 o  281.643   14.980  3041.32  295.469 -6.942505 29.96058 
1 1 1   19   18   14 o  476.766   13.029  8720.97  473.998 18.85388 26.05767 
1 1 1   19   18   15 f  290.728   11.296  3243.01  249.996 -20.59915 22.59171 
1 1 1   19   18   16 f  520.884   13.192 10442.98  523.899 -17.10373 26.38377 
1 1 1   19   18   17 f  285.142   11.686  3129.54  252.771 37.85324 23.37138 
1 1 1   19   18   18 o  201.606   12.681  1575.79  192.819 -9.826309 25.36284 
1 1 1   19   18   19 o  195.480   12.454  1484.54  183.039 -15.65880 24.90730 
1 1 1   19   18   20 o  111.639   16.650  498.396  135.141 -1.039642 33.29927 
1 1 1   19   18   21 o   49.335   19.292   14.449  137.731 -2.112900 38.58443 
1 1 1   19   18   22 o   88.991   21.034  335.938  149.769 -8.016472 42.06794 
1 1 1   19   18   23 f  157.503   16.932  995.652  186.216 -47.28439 33.86316 
1 1 1   19   18   24 o  183.422   13.976  1339.97  189.338 -27.61459 27.95141 
1 1 1   20    1    1 o  477.821   11.495  8738.01  418.602 -5.446747 22.98971 
1 1 1   20    1    2 o  955.693   19.618 35049.57  1431.39 -22.21448 39.23676 
1 1 1   20    1    3 o  835.237   15.361 26726.05  979.840 25.87787 30.72264 
1 1 1   20    1    4 o  449.259   8.8893  7719.48  305.131 15.06110 17.77865 
1 1 1   20    1    5 o  861.642   15.779 28437.75  1038.55 14.71027 31.55894 
1 1 1   20    1    6 o  587.412   13.158 13205.73  589.375 2.759399 26.31540 
1 1 1   20    1    7 o  528.459   10.874 10682.21  438.526 -3.535828 21.74826 
1 1 1   20    1    8 o  846.273   15.314 27414.16  990.133 -10.63129 30.62802 
1 1 1   20    1    9 o  757.706   14.156 21970.15  819.517 7.988159 28.31116 
1 1 1   20    1   10 f  558.809   10.991 11943.79  469.326 3.779114 21.98121 
1 1 1   20    1   11 o  351.693   8.3483  4729.50  224.366 9.206665 16.69670 
1 1 1   20    1   12 o  456.645   9.4826  7975.56  330.902 6.843170 18.96519 
1 1 1   20    1   13 o  313.780   7.8639  3765.15  188.555 0.4401855 15.72788 
1 1 1   20    1   14 o  438.576   9.8639  7359.25  330.490 18.48474 19.72779 
1 1 1   20    1   15 o  248.802   7.8845  2367.60  149.820 26.04982 15.76906 
1 1 1   20    1   16 o  405.281   9.7465  6286.48  298.162 -22.48148 19.49300 
1 1 1   20    1   17 f  527.774   11.835 10678.85  475.693 -23.80603 23.67021 
1 1 1   20    1   18 o  231.864   8.5385  2059.39  150.690 9.671051 17.07695 
1 1 1   20    1   19 o  407.464   14.544  6401.88  444.472 -27.50180 29.08811 
1 1 1   20    1   20 o  223.516   9.4768  1919.20  160.945 19.91083 18.95370 
1 1 1   20    1   21 o  167.176   11.767  1083.22  144.015 -26.50189 23.53492 
1 1 1   20    1   22 o  258.651   10.014  2580.18  196.773 -8.064819 20.02746 
1 1 1   20    1   23 o  569.409   13.140 12626.46  569.080 15.72278 26.28014 
1 1 1   20    1   24 o   65.973   18.000  178.614  105.193 21.88441 36.00000 
1 1 1   20    1   25 o  100.070   17.466  412.039  130.240 32.06519 34.93299 
1 1 1   20    1   26 o  194.498   13.828  1505.90  200.948 6.343765 27.65527 
1 1 1   20    2    1 o  815.819   18.392 25528.73  1140.02 -49.83160 36.78498 
1 1 1   20    2    2 o  852.877   17.376 27888.42  1131.49 28.63959 34.75181 
1 1 1   20    2    3 o  446.214   9.0374  7615.60  306.632 2.008789 18.07482 
1 1 1   20    2    4 o  759.316   14.493 22079.89  840.425 22.60901 28.98680 
1 1 1   20    2    5 o  625.322   12.019 14963.35  573.016 17.56598 24.03891 
1 1 1   20    2    6 o  303.464   7.3801  3520.98  170.829 10.94522 14.76019 
1 1 1   20    2    7 o  761.834   16.048 22223.06  932.699 -0.9428711 32.09605 
1 1 1   20    2    8 o  968.381   18.303 35920.52  1353.98 5.137634 36.60681 
1 1 1   20    2    9 o  1002.51   17.788 38489.76  1362.25 6.752808 35.57504 
1 1 1   20    2   10 f  581.848   10.264 12947.58  456.380 7.249512 20.52820 
1 1 1   20    2   11 o  162.076   7.3512  1004.32   90.557 19.17322 14.70232 
1 1 1   20    2   12 o  899.825   16.584 31020.19  1139.63 28.27197 33.16845 
1 1 1   20    2   13 o  661.669   13.065 16761.16  659.755 2.323730 26.13000 
1 1 1   20    2   14 o  413.056   9.8481  6527.58  307.700 -22.13635 19.69620 
1 1 1   20    2   15 o  292.627   8.3776  3275.51  187.064 -8.763123 16.75517 
1 1 1   20    2   16 o  1081.32   20.698 44990.09  1704.38 -22.49768 41.39524 
1 1 1   20    2   17 o  330.584   8.6746  4183.71  217.759 5.244598 17.34915 
1 1 1   20    2   18 o  168.589   9.7895  1092.94  122.850 -12.67950 19.57906 
1 1 1   20    2   19 o  221.253   9.3447  1878.00  157.174 2.047333 18.68939 
1 1 1   20    2   20 o  184.967   11.294  1321.76  156.998 -8.155594 22.58708 
1 1 1   20    2   21 o  391.456   11.556  5915.15  344.764 -7.101379 23.11162 
1 1 1   20    2   22 o  138.858   12.168  752.128  126.289 14.22659 24.33576 
1 1 1   20    2   23 o  194.642   11.049  1471.08  160.119 -9.602493 22.09814 
1 1 1   20    2   24 o  166.038   12.128  1079.83  150.982 -8.500946 24.25509 
1 1 1   20    2   25 o  144.944   14.457  833.213  148.250 16.42111 28.91392 
1 1 1   20    2   26 o  143.080   15.293  824.159  159.165 -0.1515656 30.58679 
1 1 1   20    3    1 o  592.411   12.260 13433.66  550.148 -30.02454 24.52088 
1 1 1   20    3    2 o  456.238   9.4000  7962.35  326.519 -8.727295 18.79995 
1 1 1   20    3    3 o  506.882   10.457  9829.89  403.302 6.445953 20.91424 
1 1 1   20    3    4 f  695.158   13.129 18498.95  695.160 22.92279 26.25846 
1 1 1   20    3    5 f  764.354   17.401 22386.04  998.020 11.04883 34.80261 
1 1 1   20    3    6 o  396.656   8.6148  6016.51  260.958 9.097717 17.22951 
1 1 1   20    3    7 f  112.590   8.6517  487.529   73.241 11.98473 17.30333 
1 1 1   20    3    8 o  1008.89   19.240 38996.97  1481.39 6.554199 38.48048 
1 1 1   20    3    9 o  625.560   12.332 14970.32  589.266 19.21631 24.66355 
1 1 1   20    3   10 o  989.713   19.111 37529.32  1443.29 3.406067 38.22121 
1 1 1   20    3   11 o  1461.07   27.833 82075.15  3102.57 45.89038 55.66582 
1 1 1   20    3   12 o  186.180   7.5850  1325.39  106.700 2.247101 15.17006 
1 1 1   20    3   13 o  612.851   12.146 14375.84  568.032 -1.947998 24.29212 
1 1 1   20    3   14 o  311.857   7.9587  3719.50  188.910 -15.46375 15.91737 
1 1 1   20    3   15 o  397.669   8.9560  6049.96  271.922 -6.114227 17.91204 
1 1 1   20    3   16 o  357.007   9.1456  4877.52  248.922 -11.32266 18.29110 
1 1 1   20    3   17 o  1041.72   20.239 41862.58  1596.16 -45.42078 40.47850 
1 1 1   20    3   18 o  244.352   8.7616  2287.62  163.017 13.92029 17.52316 
1 1 1   20    3   19 o  305.613   9.2470  3583.02  215.115 8.171875 18.49392 
1 1 1   20    3   20 o  607.184   13.465 14239.89  621.971 -14.60803 26.93095 
1 1 1   20    3   21 o  227.965   9.3750  1999.15  161.762 -5.110229 18.74998 
1 1 1   20    3   22 o  230.094   10.460  2043.67  182.037 -0.3462982 20.92053 
1 1 1   20    3   23 o  123.421   13.790  600.654  125.107 -27.58170 27.58062 
1 1 1   20    3   24 o  133.787   15.680  714.398  152.987 -43.55210 31.36032 
1 1 1   20    3   25 o  141.700   14.104  797.118  145.829 5.413437 28.20853 
1 1 1   20    3   26 o  146.786   15.290  863.013  155.269 35.57560 30.58076 
1 1 1   20    4    1 f  473.125   9.1353  8562.29  329.032 -12.32239 18.27063 
1 1 1   20    4    2 o  533.096   11.040 10874.21  441.851 17.13440 22.08056 
1 1 1   20    4    3 o  691.987   12.788 18330.08  676.058 -7.847900 25.57529 
1 1 1   20    4    4 o  131.811   6.8034  666.034   68.105 15.07806 13.60674 
1 1 1   20    4    5 o  388.055   10.079  5760.03  296.945 19.68597 20.15773 
1 1 1   20    4    6 o  257.534   6.9088  2535.64  135.611 15.43640 13.81751 
1 1 1   20    4    7 o  298.849   7.8763  3414.70  179.621 18.75906 15.75266 
1 1 1   20    4    8 o  492.961   10.610  9294.09  397.959 5.201080 21.21945 
1 1 1   20    4    9 o  1030.34   20.202 40679.55  1583.85 21.82666 40.40312 
1 1 1   20    4   10 o  1028.34   18.695 40512.38  1466.84 -0.9342041 37.38972 
1 1 1   20    4   11 o  633.942   11.711 15375.38  567.094 17.15948 23.42262 
1 1 1   20    4   12 o  1277.04   22.040 62603.89  2148.83 7.346802 44.07922 
1 1 1   20    4   13 f  144.027   8.3278  795.932   90.497 -21.49849 16.65557 
1 1 1   20    4   14 o  1003.89   20.071 38694.17  1527.83 21.53363 40.14228 
1 1 1   20    4   15 o  410.607   8.8547  6449.95  277.129 14.52985 17.70932 
1 1 1   20    4   16 o  182.447   8.9715  1273.79  123.764 -10.64430 17.94304 
1 1 1   20    4   17 o  429.859   10.366  7079.62  338.151 -23.49982 20.73222 
1 1 1   20    4   18 o  152.939   11.129  902.184  127.895 12.25552 22.25830 
1 1 1   20    4   19 o  185.990   9.4510  1327.22  131.810 -5.814423 18.90190 
1 1 1   20    4   20 o  512.098   11.445 10099.93  443.665 -23.07358 22.89079 
1 1 1   20    4   21 o  157.665   9.9177  960.812  118.220 19.22688 19.83537 
1 1 1   20    4   22 o  197.032   9.5346  1496.04  141.357 -4.597092 19.06927 
1 1 1   20    4   23 f  247.313   10.038  2364.03  188.616 1.549973 20.07588 
1 1 1   20    4   24 o  235.701   11.762  2161.73  204.048 -8.650238 23.52415 
1 1 1   20    4   25 o   69.652   20.800  199.209  137.255 -2.378578 41.59998 
1 1 1   20    4   26 o  189.988   12.956  1431.38  184.307 -16.63326 25.91271 
1 1 1   20    5    1 o  971.843   18.773 36226.94  1389.12 -34.70203 37.54628 
1 1 1   20    5    2 o  716.584   15.059 19666.70  798.298 7.655518 30.11816 
1 1 1   20    5    3 o  284.349   6.4834  3091.27  139.982 7.848846 12.96686 
1 1 1   20    5    4 o  758.116   14.130 22005.55  818.043 -20.12286 28.25943 
1 1 1   20    5    5 o  481.168   9.0890  8854.34  333.350 15.53189 18.17801 
1 1 1   20    5    6 o  457.335   9.0831  7998.44  317.447 4.584503 18.16616 
1 1 1   20    5    7 o  202.409   6.9510  1566.27  107.523 -3.277328 13.90207 
1 1 1   20    5    8 o  1202.67   23.960 55488.86  2196.94 3.207275 47.92057 
1 1 1   20    5    9 o  548.528   10.763 11507.68  451.143 2.944336 21.52514 
1 1 1   20    5   10 o  1859.50   34.989 133287.41  4954.35 22.54773 69.97768 
1 1 1   20    5   11 o  772.798   15.069 22865.24  884.078 13.28760 30.13891 
1 1 1   20    5   12 o  489.688   11.197  9174.83  415.197 24.41183 22.39392 
1 1 1   20    5   13 o  462.630   10.009  8188.20  353.411 1.477173 20.01706 
1 1 1   20    5   14 o  269.913   7.7238  2786.17  158.912 3.122192 15.44755 
1 1 1   20    5   15 o  647.226   12.044 16040.16  593.712 11.39795 24.08706 
1 1 1   20    5   16 f  499.013   10.685  9535.04  405.457 -7.000854 21.37002 
1 1 1   20    5   17 o  350.762   9.4504  4712.31  252.586 13.50827 18.90078 
1 1 1   20    5   18 o  758.594   16.795 22200.44  955.304 -28.19519 33.59066 
1 1 1   20    5   19 o  242.543   9.2735  2257.11  170.460 10.95480 18.54699 
1 1 1   20    5   20 f  291.720   9.0759  3268.54  200.831 -4.916107 18.15190 
1 1 1   20    5   21 o  119.780   12.194  559.894  108.523 10.71729 24.38853 
1 1 1   20    5   22 o  356.003   10.513  4894.67  285.299 8.681274 21.02583 
1 1 1   20    5   23 o  217.883   9.9702  1834.82  164.830 -7.438889 19.94037 
1 1 1   20    5   24 o  240.932   10.825  2254.39  195.691 -17.41798 21.64934 
1 1 1   20    5   25 o  185.349   13.204  1354.85  181.114 -36.18155 26.40836 
1 1 1   20    5   26 o  188.183   13.156  1406.40  184.931 12.89003 26.31274 
1 1 1   20    6    1 o  426.193   8.9124  6947.37  290.267 -3.101959 17.82478 
1 1 1   20    6    2 o  773.039   15.243 22889.68  887.945 -1.391785 30.48571 
1 1 1   20    6    3 o  1155.93   21.692 51294.36  1902.77 13.65808 43.38367 
1 1 1   20    6    4 o  678.072   15.446 17609.19  799.201 -16.10272 30.89131 
1 1 1   20    6    5 o  859.015   16.596 28264.62  1082.52 9.697937 33.19147 
1 1 1   20    6    6 f  270.955   7.1344  2806.85  147.538 -8.104248 14.26884 
1 1 1   20    6    7 o  827.930   16.793 26247.88  1055.92 9.188538 33.58599 
1 1 1   20    6    8 f  767.769   16.284 22567.47  954.506 -17.86145 32.56854 
1 1 1   20    6    9 o  373.962   8.6761  5347.19  245.389 23.91333 17.35224 
1 1 1   20    6   10 o  565.054   12.312 12215.42  528.375 8.827698 24.62354 
1 1 1   20    6   11 o  923.606   17.143 32680.16  1207.81 6.956299 34.28627 
1 1 1   20    6   12 o  661.802   12.102 16761.87  611.915 -4.429871 24.20321 
1 1 1   20    6   13 o  954.464   17.855 34935.96  1297.03 9.111084 35.70960 
1 1 1   20    6   14 o  355.337   8.8122  4829.91  238.066 -8.020355 17.62441 
1 1 1   20    6   15 o  193.796   8.3139  1436.65  122.256 9.045151 16.62772 
1 1 1   20    6   16 o  301.005   8.4026  3466.94  192.331 0.5359802 16.80523 
1 1 1   20    6   17 o  179.587   9.3519  1238.59  127.157 14.04228 18.70378 
1 1 1   20    6   18 o  606.984   12.769 14161.25  586.609 -30.26819 25.53701 
1 1 1   20    6   19 o  232.219   9.1088  2069.01  160.274 4.296875 18.21761 
1 1 1   20    6   20 o  329.364   10.307  4173.04  256.600 -16.59747 20.61489 
1 1 1   20    6   21 o  109.008   15.216  470.519  121.842 -36.43659 30.43133 
1 1 1   20    6   22 o  311.148   9.8034  3734.44  232.576 1.256317 19.60681 
1 1 1   20    6   23 o  161.834   11.444  1020.65  138.947 14.76575 22.88817 
1 1 1   20    6   24 o  240.230   10.283  2238.97  187.311 8.798325 20.56639 
1 1 1   20    6   25 o   71.634   19.129  215.853  118.952 15.95110 38.25856 
1 1 1   20    6   26 o  143.500   16.387  834.708  167.081 -6.168625 32.77446 
1 1 1   20    7    1 o  759.575   14.619 22096.11  846.117 -32.79449 29.23749 
1 1 1   20    7    2 o  851.077   15.726 27748.75  1022.30 -16.64929 31.45278 
1 1 1   20    7    3 o  257.417   6.1758  2533.27  121.472 8.359894 12.35170 
1 1 1   20    7    4 o  647.696   14.064 16059.92  694.425 2.409729 28.12828 
1 1 1   20    7    5 o  116.420   7.7229  520.467   67.830 -13.03610 15.44574 
1 1 1   20    7    6 o  880.938   17.812 29727.47  1192.09 3.865051 35.62311 
1 1 1   20    7    7 o  470.801   9.3106  8476.00  334.659 0.3374939 18.62120 
1 1 1   20    7    8 o  558.162   11.676 11917.09  497.876 -18.04083 23.35184 
1 1 1   20    7    9 o  395.987   8.7523  5995.77  264.672 7.297729 17.50467 
1 1 1   20    7   10 o  510.878   10.041  9982.00  391.987 7.214478 20.08121 
1 1 1   20    7   11 o  668.738   12.782 17114.86  652.502 6.714294 25.56345 
1 1 1   20    7   12 f  440.704   9.3578  7428.84  313.442 -5.693085 18.71562 
1 1 1   20    7   13 o  565.825   12.136 12255.04  518.199 -8.867493 24.27143 
1 1 1   20    7   14 o  646.817   11.885 16016.27  584.233 -11.45789 23.77086 
1 1 1   20    7   15 o  335.674   8.2861  4310.32  211.501 -4.144684 16.57210 
1 1 1   20    7   16 o  135.202   11.250  704.056  105.966 -36.64766 22.49938 
1 1 1   20    7   17 o  215.938   9.9793  1786.59  160.611 -23.44002 19.95868 
1 1 1   20    7   18 o  154.311   10.149  917.105  116.499 -2.646103 20.29825 
1 1 1   20    7   19 f  204.932   9.3488  1611.89  145.310 9.470459 18.69767 
1 1 1   20    7   20 o  194.257   9.2325  1450.00  135.803 7.073975 18.46497 
1 1 1   20    7   21 f  362.776   9.8998  5069.96  273.663 -12.89093 19.79954 
1 1 1   20    7   22 o  220.443   10.133  1875.86  169.472 -11.04138 20.26507 
1 1 1   20    7   23 o  126.309   14.344  631.180  133.035 18.75627 28.68759 
1 1 1   20    7   24 o  189.841   10.804  1404.98  154.789 -10.53880 21.60808 
1 1 1   20    7   25 o  153.997   12.597  935.538  144.500 14.38606 25.19309 
1 1 1   20    7   26 o   58.880   20.467  121.551  135.628 -29.78524 40.93325 
1 1 1   20    8    1 o  558.181   10.979 11920.87  466.888 -19.85657 21.95834 
1 1 1   20    8    2 o  177.191   6.0131  1200.29   81.422 -4.951935 12.02628 
1 1 1   20    8    3 o  1185.35   21.563 53918.84  1949.06 5.937744 43.12564 
1 1 1   20    8    4 o  566.804   11.418 12291.24  494.122 -5.641357 22.83630 
1 1 1   20    8    5 o  691.513   13.220 18299.84  698.450 -10.28174 26.43927 
1 1 1   20    8    6 o  876.413   15.648 29406.28  1047.71 5.235413 31.29502 
1 1 1   20    8    7 o  1044.87   18.430 41820.01  1471.05 -3.156982 36.86047 
1 1 1   20    8    8 o  290.847   7.3912  3234.02  164.161 -7.854523 14.78244 
1 1 1   20    8    9 o  799.314   16.181 24461.23  986.773 -1.444275 32.36248 
1 1 1   20    8   10 o  531.277   9.6313 10794.59  389.798 3.161804 19.26264 
1 1 1   20    8   11 o  213.378   7.3800  1740.86  119.933 6.751923 14.76000 
1 1 1   20    8   12 o  380.809   8.1939  5545.75  236.066 9.038666 16.38779 
1 1 1   20    8   13 o  393.722   9.6636  5930.36  285.589 14.22580 19.32727 
1 1 1   20    8   14 o  610.426   12.385 14266.97  569.501 -20.32416 24.77049 
1 1 1   20    8   15 o  465.859   10.701  8307.72  376.974 8.103912 21.40301 
1 1 1   20    8   16 o  476.510   10.428  8696.05  377.276 -8.581970 20.85685 
1 1 1   20    8   17 o  248.166   9.5581  2359.41  176.115 -20.61256 19.11629 
1 1 1   20    8   18 o  137.217   10.734  726.640  107.958 4.738754 21.46772 
1 1 1   20    8   19 o  283.294   8.8849  3079.31  189.201 -26.83179 17.76977 
1 1 1   20    8   20 o  212.401   9.6194  1734.70  155.123 -20.82304 19.23880 
1 1 1   20    8   21 o  468.735   10.860  8480.17  387.991 -25.80536 21.71951 
1 1 1   20    8   22 o   81.913   18.402  276.120  118.389 -1.302711 36.80343 
1 1 1   20    8   23 o   73.673   19.143  224.937  120.477 -15.18922 38.28603 
1 1 1   20    8   24 o  192.113   11.022  1440.44  159.900 0.6746063 22.04328 
1 1 1   20    8   25 o   78.653   18.913  263.023  125.455 38.76962 37.82669 
1 1 1   20    8   26 o  220.320   11.395  1910.86  189.305 3.617050 22.78988 
1 1 1   20    9    1 f  328.643   8.1556  4130.16  203.650 -26.63135 16.31119 
1 1 1   20    9    2 o  611.690   11.646 14316.76  544.307 3.783447 23.29127 
1 1 1   20    9    3 o  795.608   16.043 24244.05  973.425 -3.609375 32.08567 
1 1 1   20    9    4 o  796.398   14.433 24279.76  878.141 -9.392395 28.86529 
1 1 1   20    9    5 o  491.515   9.5349  9239.02  358.141 -6.248413 19.06986 
1 1 1   20    9    6 o  694.292   13.203 18444.79  700.317 -17.72485 26.40566 
1 1 1   20    9    7 o  372.200   8.2522  5296.73  234.712 -6.771240 16.50443 
1 1 1   20    9    8 o  1015.22   17.793 39472.49  1373.77 -9.100281 35.58619 
1 1 1   20    9    9 o  1251.98   23.523 60139.01  2246.90 23.28125 47.04677 
1 1 1   20    9   10 o  662.204   11.764 16777.10  593.100 2.632690 23.52857 
1 1 1   20    9   11 o  686.549   12.576 18039.64  657.756 12.76178 25.15194 
1 1 1   20    9   12 o  706.966   12.483 19131.90  672.382 11.68469 24.96640 
1 1 1   20    9   13 f  338.806   9.5504  4391.27  239.732 -4.213715 19.10079 
1 1 1   20    9   14 o  1107.06   21.046 47098.23  1760.70 4.773193 42.09109 
1 1 1   20    9   15 o  233.555   8.3580  2086.81  146.594 13.81726 16.71597 
1 1 1   20    9   16 f  224.816   9.7745  1935.20  161.911 12.25818 19.54893 
1 1 1   20    9   17 o  456.241   9.8178  7977.65  339.220 16.75504 19.63567 
1 1 1   20    9   18 o  292.105   9.4987  3272.17  206.007 20.19080 18.99750 
1 1 1   20    9   19 o  434.754   10.427  7265.80  345.748 -14.36417 20.85334 
1 1 1   20    9   20 o  184.985   10.581  1321.94  147.855 17.40800 21.16173 
1 1 1   20    9   21 o  143.995   12.376  807.974  132.013 -37.53020 24.75282 
1 1 1   20    9   22 o  261.621   10.735  2646.59  212.767 -7.676270 21.47007 
1 1 1   20    9   23 o  223.825   9.9658  1938.45  169.290 18.83159 19.93160 
1 1 1   20    9   24 o  170.370   11.864  1137.98  151.923 -4.690903 23.72756 
1 1 1   20    9   25 o   70.022   20.188  204.306  134.327 -33.00454 40.37646 
1 1 1   20    9   26 o   76.254   22.566  253.572  162.528 10.02296 45.13292 
1 1 1   20   10    1 f  406.171   9.3065  6309.35  281.329 -15.72903 18.61302 
1 1 1   20   10    2 o  394.910   7.7978  5963.14  234.669 18.49539 15.59558 
1 1 1   20   10    3 o  704.312   14.463 18989.90  776.351 -15.99951 28.92579 
1 1 1   20   10    4 o  882.085   15.637 29791.71  1053.70 11.25879 31.27337 
1 1 1   20   10    5 o  970.439   18.934 36084.12  1400.62 -23.55176 37.86861 
1 1 1   20   10    6 o  261.401   7.0703  2612.26  140.219 -10.67599 14.14054 
1 1 1   20   10    7 o  537.495   10.363 11048.81  423.486 -10.91718 20.72604 
1 1 1   20   10    8 o  948.688   17.727 34469.72  1283.91 15.52490 35.45423 
1 1 1   20   10    9 o  1102.71   22.020 46635.06  1838.25 -46.81018 44.03968 
1 1 1   20   10   10 o  636.390   11.534 15494.41  554.920 -3.666443 23.06724 
1 1 1   20   10   11 f  172.469   8.1503  1137.49  106.019 -8.085190 16.30063 
1 1 1   20   10   12 o  522.866   10.441 10460.28  414.782 -9.706543 20.88243 
1 1 1   20   10   13 f  172.311   8.8514  1135.68  112.025 35.47360 17.70287 
1 1 1   20   10   14 o  555.639   10.453 11815.79  440.847 -16.68951 20.90685 
1 1 1   20   10   15 o  388.020   8.8721  5760.97  257.486 22.65363 17.74417 
1 1 1   20   10   16 o  546.274   13.954 11451.23  560.303 25.81116 27.90754 
1 1 1   20   10   17 o  234.888   9.8714  2114.72  172.228 11.93288 19.74270 
1 1 1   20   10   18 o  421.696   10.952  6830.03  348.453 22.18829 21.90469 
1 1 1   20   10   19 o  510.112   11.604 10019.78  449.874 12.19479 23.20889 
1 1 1   20   10   20 o  318.571   9.7882  3905.25  237.340 8.384277 19.57637 
1 1 1   20   10   21 o  258.954   10.354  2586.62  201.704 -6.625961 20.70891 
1 1 1   20   10   22 o  230.727   10.189  2056.45  177.541 -17.58028 20.37832 
1 1 1   20   10   23 o   73.474   16.761  222.310   94.299 22.16531 33.52235 
1 1 1   20   10   24 o  301.054   9.7734  3514.91  222.001 0.1889648 19.54673 
1 1 1   20   10   25 o  120.975   13.704  582.180  117.168 -16.58303 27.40725 
1 1 1   20   10   26 o   75.187   22.410  245.436  161.907 -17.95039 44.81981 
1 1 1   20   11    1 o  467.903   10.657  8374.42  370.748 -10.57114 21.31329 
1 1 1   20   11    2 o  534.881   11.644 10945.71  475.028 8.624512 23.28748 
1 1 1   20   11    3 o  401.767   9.3176  6173.00  285.330 -17.39316 18.63513 
1 1 1   20   11    4 o  310.632   7.9801  3689.35  187.825 -19.61963 15.96028 
1 1 1   20   11    5 o  475.503   8.7341  8645.61  316.657 13.11826 17.46811 
1 1 1   20   11    6 o  410.093   8.5165  6430.31  265.741 -5.406830 17.03292 
1 1 1   20   11    7 o  349.493   7.4148  4669.74  197.518 2.065308 14.82954 
1 1 1   20   11    8 o  346.971   8.0861  4602.98  213.006 -12.36548 16.17224 
1 1 1   20   11    9 o  1271.03   23.418 61997.30  2251.07 9.609741 46.83587 
1 1 1   20   11   10 o  318.410   8.4821  3876.98  202.988 -37.72522 16.96424 
1 1 1   20   11   11 o  595.984   11.715 13592.97  530.735 -11.65253 23.42955 
1 1 1   20   11   12 o  590.177   11.489 13330.48  511.969 -4.892639 22.97873 
1 1 1   20   11   13 o  854.124   17.819 27985.54  1146.32 1.992859 35.63767 
1 1 1   20   11   14 o  499.498   11.038  9550.62  415.075 12.54004 22.07590 
1 1 1   20   11   15 o  235.052   9.4083  2114.46  162.118 -6.663147 18.81669 
1 1 1   20   11   16 o  219.130   13.067  1848.83  214.587 11.32729 26.13389 
1 1 1   20   11   17 o  368.765   10.915  5217.71  304.707 -6.165924 21.82943 
1 1 1   20   11   18 o  185.500   11.571  1327.95  162.375 20.56602 23.14116 
1 1 1   20   11   19 o   62.301   20.102  134.803  130.974 -17.69787 40.20448 
1 1 1   20   11   20 o   65.445   19.605  164.220  123.468 31.49483 39.21061 
1 1 1   20   11   21 o  234.555   9.9982  2121.49  176.751 25.40582 19.99644 
1 1 1   20   11   22 o  310.366   11.449  3731.51  263.923 -5.040833 22.89894 
1 1 1   20   11   23 o   66.615   16.773  183.041   96.627 -27.72684 33.54626 
1 1 1   20   11   24 o   83.598   16.617  288.350  104.462 36.50330 33.23475 
1 1 1   20   11   25 f   34.923   15.365 -49.5668   93.289 20.63012 30.73036 
1 1 1   20   12    1 o  389.865   8.5193  5812.08  253.749 -20.77240 17.03862 
1 1 1   20   12    2 o  730.961   16.485 20461.40  913.268 -7.436340 32.96940 
1 1 1   20   12    3 o  258.313   7.4324  2551.08  146.148 4.079956 14.86482 
1 1 1   20   12    4 o  427.818   9.3013  6999.07  302.790 -5.085907 18.60269 
1 1 1   20   12    5 o  983.282   19.229 37042.63  1436.08 -24.63000 38.45758 
1 1 1   20   12    6 f  571.935   11.393 12512.03  495.001 -16.18054 22.78574 
1 1 1   20   12    7 o  240.270   7.2730  2207.04  132.626 -9.179337 14.54594 
1 1 1   20   12    8 o  932.696   16.510 33311.69  1171.22 -6.985596 33.01965 
1 1 1   20   12    9 o  542.498   9.9386 11256.39  410.243 -2.413635 19.87716 
1 1 1   20   12   10 o  358.459   10.162  4915.27  277.420 -48.89224 20.32459 
1 1 1   20   12   11 o  306.372   7.2138  3589.12  168.174 -3.193787 14.42765 
1 1 1   20   12   12 o  591.237   10.577 13376.18  473.577 12.22021 21.15394 
1 1 1   20   12   13 o  522.671   9.8848 10452.62  386.439 10.43939 19.76959 
1 1 1   20   12   14 o  415.543   11.273  6611.20  355.589 6.969238 22.54591 
1 1 1   20   12   15 o  197.954   12.095  1507.12  180.799 37.48708 24.18967 
1 1 1   20   12   16 o  293.484   10.472  3301.28  233.815 15.35089 20.94471 
1 1 1   20   12   17 o  323.791   10.956  4023.88  268.570 8.196106 21.91283 
1 1 1   20   12   18 o  114.281   17.122  516.628  143.964 -44.02861 34.24343 
1 1 1   20   12   19 o  220.714   11.516  1881.47  190.505 -9.788803 23.03179 
1 1 1   20   12   20 f  193.333   12.213  1450.41  177.622 -4.525925 24.42625 
1 1 1   20   12   21 o  295.224   11.093  3369.67  248.217 7.027313 22.18622 
1 1 1   20   12   22 f  225.556   12.015  1981.20  204.974 33.88759 24.03005 
1 1 1   20   12   23 o  177.449   12.438  1234.26  164.918 13.86064 24.87598 
1 1 1   20   12   24 o  232.665   10.696  2104.32  181.679 -43.53209 21.39124 
1 1 1   20   12   25 o  118.940   19.264  590.698  166.744 -28.61663 38.52765 
1 1 1   20   13    1 f  171.187   9.1652  1123.83  119.042 10.17078 18.33031 
1 1 1   20   13    2 o  132.340   12.797  674.978  114.643 -51.29256 25.59488 
1 1 1   20   13    3 o  329.736   7.8271  4156.98  197.194 4.622345 15.65419 
1 1 1   20   13    4 o  148.820   8.7631  849.760   98.750 -0.2930298 17.52615 
1 1 1   20   13    5 o  653.251   13.185 16327.94  658.052 -17.94159 26.37084 
1 1 1   20   13    6 o  392.735   8.7118  5897.68  261.471 -1.012238 17.42364 
1 1 1   20   13    7 o  549.355   11.095 11543.66  465.721 -15.28687 22.19073 
1 1 1   20   13    8 o  276.936   6.8510  2932.06  144.994 -2.457184 13.70207 
1 1 1   20   13    9 f  1678.47   32.809 108661.60  4190.07 -45.87024 65.61877 
1 1 1   20   13   10 f  544.287   11.302 11335.65  467.149 -14.09930 22.60321 
1 1 1   20   13   11 o  489.921   10.612  9184.15  396.585 -39.38666 21.22485 
1 1 1   20   13   12 o  416.742   10.768  6646.17  337.057 -0.3842468 21.53575 
1 1 1   20   13   13 o  308.962   10.348  3653.13  242.027 12.65903 20.69637 
1 1 1   20   13   14 o  781.114   17.634 23428.14  1043.49 -2.618774 35.26718 
1 1 1   20   13   15 o  691.534   19.158 18410.26  994.500 1.207947 38.31546 
1 1 1   20   13   16 o  238.488   10.560  2180.52  190.170 -3.883087 21.12026 
1 1 1   20   13   17 o  525.483   13.182 10622.78  522.252 -18.89032 26.36463 
1 1 1   20   13   18 f   95.425   18.315  366.344  133.441 -28.75459 36.62967 
1 1 1   20   13   19 o  168.967   12.490  1107.87  158.866 12.88336 24.98027 
1 1 1   20   13   20 o   86.389   20.444  307.669  144.966 38.46721 40.88781 
1 1 1   20   13   21 o  146.136   15.179  841.244  161.001 -33.47051 30.35707 
1 1 1   20   13   22 o  113.112   17.836  518.193  148.907 27.72456 35.67222 
1 1 1   20   13   23 o   71.265   21.032  208.181  139.942 3.013573 42.06492 
1 1 1   20   13   24 o   53.016   21.042   15.106  166.319 28.37133 42.08373 
1 1 1   20   13   25 f   94.425   21.223  391.285  163.984 62.78435 42.44614 
1 1 1   20   14    1 o  403.766   10.110  6234.96  311.754 5.963348 20.22078 
1 1 1   20   14    2 o  670.519   12.005 17199.73  615.109 -3.453430 24.01037 
1 1 1   20   14    3 o  613.383   12.344 14393.87  578.075 2.426514 24.68897 
1 1 1   20   14    4 f  369.676   8.1087  5225.08  229.020 4.893311 16.21739 
1 1 1   20   14    5 o  1244.78   22.886 59428.39  2175.41 -13.63208 45.77185 
1 1 1   20   14    6 o  893.953   17.545 30607.38  1196.15 -14.07410 35.09005 
1 1 1   20   14    7 o  623.812   11.530 14886.53  548.528 -16.12585 23.06023 
1 1 1   20   14    8 o  232.988   8.1427  2075.66  144.535 -32.79764 16.28548 
1 1 1   20   14    9 o  317.995   8.1554  3866.90  198.050 -10.27289 16.31089 
1 1 1   20   14   10 o  553.794   11.242 11735.91  475.202 -7.639771 22.48387 
1 1 1   20   14   11 o  1192.15   25.366 54711.27  2304.74 -32.92053 50.73166 
1 1 1   20   14   12 o  675.872   15.432 17508.25  790.907 -1.013306 30.86326 
1 1 1   20   14   13 o  244.789   9.9428  2293.05  183.075 -14.23038 19.88559 
1 1 1   20   14   14 o  179.695   11.815  1242.02  159.302 16.61078 23.63061 
1 1 1   20   14   15 o  404.518   14.040  6280.76  424.728 27.22620 28.08053 
1 1 1   20   14   16 o  222.273   11.130  1895.44  187.985 23.89438 22.26036 
1 1 1   20   14   17 o  142.878   13.729  793.051  146.096 3.087494 27.45848 
1 1 1   20   14   18 o  253.999   10.563  2480.33  202.202 -2.131439 21.12654 
1 1 1   20   14   19 o  144.444   13.924  814.785  149.434 11.93253 27.84729 
1 1 1   20   14   20 o  105.314   18.322  447.971  142.897 -12.45277 36.64474 
1 1 1   20   14   21 o  238.235   11.401  2197.60  205.218 4.640930 22.80280 
1 1 1   20   14   22 o  208.529   12.521  1699.41  196.862 12.95277 25.04288 
1 1 1   20   14   23 f   74.771   21.326  233.450  146.831 44.69225 42.65293 
1 1 1   20   14   24 o  172.864   14.954  1191.45  190.341 6.914276 29.90839 
1 1 1   20   14   25 o   73.126   23.217  225.581  171.835 5.569855 46.43401 
1 1 1   20   15    1 o  413.934   10.941  6553.50  343.135 -3.930237 21.88194 
1 1 1   20   15    2 o  313.868   8.1672  3766.59  195.882 0.6731262 16.33437 
1 1 1   20   15    3 o  622.209   11.808 14809.70  561.422 2.970764 23.61621 
1 1 1   20   15    4 o  1511.38   26.995 87735.53  3114.54 -10.83228 53.99062 
1 1 1   20   15    5 o  904.342   15.914 31310.95  1099.51 7.283020 31.82811 
1 1 1   20   15    6 o  1242.88   23.114 59266.93  2191.76 10.44604 46.22789 
1 1 1   20   15    7 o  1047.73   18.672 42068.64  1494.26 -2.353516 37.34422 
1 1 1   20   15    8 o  784.715   14.075 23574.05  843.822 -11.25226 28.15071 
1 1 1   20   15    9 o  769.683   13.524 22680.72  795.152 16.32452 27.04767 
1 1 1   20   15   10 o  318.257   8.5185  3873.93  206.587 3.476410 17.03692 
1 1 1   20   15   11 o  506.987   12.754  9841.94  491.974 13.73422 25.50761 
1 1 1   20   15   12 o  240.956   10.112  2221.70  183.636 -2.448273 20.22433 
1 1 1   20   15   13 o  381.906   10.514  5582.87  303.909 0.5719910 21.02795 
1 1 1   20   15   14 o  943.997   22.043 34359.04  1582.45 -13.02533 44.08501 
1 1 1   20   15   15 o  177.178   12.355  1210.02  165.274 24.14920 24.71093 
1 1 1   20   15   16 o  652.593   14.581 16393.46  720.167 1.770813 29.16211 
1 1 1   20   15   17 o  367.704   11.722  5198.66  325.529 -6.137329 23.44328 
1 1 1   20   15   18 o  227.389   11.219  1990.11  190.827 -10.42090 22.43839 
1 1 1   20   15   19 o  269.439   10.939  2798.63  222.732 -11.98889 21.87844 
1 1 1   20   15   20 o  184.828   12.599  1329.61  174.275 9.662338 25.19811 
1 1 1   20   15   21 o  258.668   11.311  2591.04  219.385 -22.00031 22.62282 
1 1 1   20   15   22 o  169.982   13.988  1137.99  176.023 5.624069 27.97674 
1 1 1   20   15   23 o   62.299   21.192  134.800  147.200 33.49460 42.38317 
1 1 1   20   15   24 o   94.001   23.557  389.297  183.238 2.011444 47.11470 
1 1 1   20   15   25 o   69.471   23.360  192.009  176.923 14.23929 46.71968 
1 1 1   20   16    1 o  435.382   11.830  7251.27  390.515 -2.040710 23.66089 
1 1 1   20   16    2 o  693.281   13.545 18391.97  717.474 -12.75177 27.09030 
1 1 1   20   16    3 o  790.024   14.170 23885.97  855.289 13.20728 28.33976 
1 1 1   20   16    4 o  672.442   12.082 17298.81  620.794 -3.566833 24.16300 
1 1 1   20   16    5 o  918.923   17.788 32346.35  1248.64 2.182007 35.57609 
1 1 1   20   16    6 o  888.945   17.741 30274.41  1204.47 -23.22498 35.48156 
1 1 1   20   16    7 o  410.827   9.2297  6454.87  289.591 -25.51831 18.45935 
1 1 1   20   16    8 o  375.646   9.5176  5397.39  273.011 -17.66907 19.03516 
1 1 1   20   16    9 o  748.199   14.662 21441.77  837.357 6.108826 29.32388 
1 1 1   20   16   10 f  240.341   7.9640  2209.16  146.242 -15.43965 15.92806 
1 1 1   20   16   11 o  334.816   8.5408  4287.92  215.217 -9.078705 17.08164 
1 1 1   20   16   12 o  790.989   17.690 24006.09  1037.04 4.630981 35.38021 
1 1 1   20   16   13 o  197.464   12.053  1498.03  169.891 -55.60178 24.10674 
1 1 1   20   16   14 o  456.954   15.127  8016.29  517.985 -5.810669 30.25406 
1 1 1   20   16   15 o  585.191   14.033 13159.66  622.366 -3.503479 28.06693 
1 1 1   20   16   16 o  145.388   13.512  819.608  144.395 -6.849197 27.02338 
1 1 1   20   16   17 o   62.958   19.838  142.707  125.362 -5.983826 39.67603 
1 1 1   20   16   18 o  305.046   10.732  3581.75  248.579 12.20340 21.46440 
1 1 1   20   16   19 o  173.900   12.682  1175.53  163.783 -7.286880 25.36464 
1 1 1   20   16   20 o  182.385   12.179  1294.44  167.441 10.04750 24.35749 
1 1 1   20   16   21 o  344.235   11.536  4595.23  300.295 4.075531 23.07105 
1 1 1   20   16   22 o  227.863   12.314  2029.77  209.873 -2.021622 24.62716 
1 1 1   20   16   23 o  111.719   19.168  517.394  157.867 9.599899 38.33542 
1 1 1   20   16   24 o   94.155   24.424  395.509  193.645 22.10670 48.84758 
1 1 1   20   16   25 o  231.327   13.704  2135.86  236.855 15.55154 27.40841 
1 1 1   20   17    1 o  861.565   18.557 28435.15  1204.74 2.267273 37.11330 
1 1 1   20   17    2 f  365.001   8.1945  5093.92  228.515 15.66583 16.38894 
1 1 1   20   17    3 o  944.215   18.843 34159.53  1357.86 -18.78986 37.68593 
1 1 1   20   17    4 o  423.767   8.9431  6867.03  289.588 3.413391 17.88625 
1 1 1   20   17    5 o  869.502   15.810 28950.01  1049.32 -8.813904 31.62002 
1 1 1   20   17    6 o  524.290   10.470 10514.75  419.103 -7.820557 20.94009 
1 1 1   20   17    7 o  934.435   16.484 33452.67  1172.58 -8.837646 32.96855 
1 1 1   20   17    8 o  367.467   7.6369  5163.51  213.529 -11.31943 15.27379 
1 1 1   20   17    9 o  532.551   11.113 10853.42  450.261 -3.958130 22.22577 
1 1 1   20   17   10 f  244.726   8.6998  2290.91  162.220 8.267868 17.39960 
1 1 1   20   17   11 o  639.842   13.639 15682.89  662.125 -16.41577 27.27855 
1 1 1   20   17   12 o  118.815   16.974  549.953  134.315 -30.44279 33.94762 
1 1 1   20   17   13 o  680.372   14.125 17752.04  731.661 35.85345 28.25016 
1 1 1   20   17   14 o  213.286   15.498  1753.50  223.840 -42.91403 30.99528 
1 1 1   20   17   15 o  162.449   13.924  1020.31  159.947 -31.91431 27.84806 
1 1 1   20   17   16 o  631.998   15.536 15414.14  740.872 -22.47052 31.07207 
1 1 1   20   17   17 o  244.154   10.771  2292.18  199.423 4.001892 21.54148 
1 1 1   20   17   18 o  171.524   12.735  1142.49  164.339 14.89917 25.46967 
1 1 1   20   17   19 o  151.036   14.688  892.639  156.993 -22.85681 29.37654 
1 1 1   20   17   20 o  122.506   16.391  597.909  147.562 42.29632 32.78268 
1 1 1   20   17   21 o  165.389   13.490  1073.88  166.773 7.412521 26.97975 
1 1 1   20   17   22 o  184.808   13.432  1343.93  183.448 -12.07391 26.86444 
1 1 1   20   17   23 o   82.515   21.979  293.068  155.006 14.77113 43.95782 
1 1 1   20   17   24 f  139.698   18.040  801.991  182.944 14.09378 36.07991 
1 1 1   20   18    1 o  756.216   14.706 21889.72  849.312 -21.52466 29.41232 
1 1 1   20   18    2 o  314.483   10.107  3782.45  239.485 -58.11624 20.21377 
1 1 1   20   18    3 o  695.796   13.747 18528.71  728.090 -19.03564 27.49447 
1 1 1   20   18    4 o  365.342   10.391  5105.36  288.353 22.97324 20.78102 
1 1 1   20   18    5 o  982.584   18.131 36999.78  1357.23 -24.89972 36.26151 
1 1 1   20   18    6 o  437.526   8.7658  7320.92  292.177 -9.352783 17.53168 
1 1 1   20   18    7 o  747.212   14.385 21381.06  818.317 -9.814819 28.76952 
1 1 1   20   18    8 o  593.784   11.541 13493.93  523.609 -0.8708496 23.08238 
1 1 1   20   18    9 o  401.851   10.566  6179.49  324.169 4.263672 21.13166 
1 1 1   20   18   10 o  659.618   12.195 16659.02  614.557 -3.058105 24.39071 
1 1 1   20   18   11 o  632.230   12.036 15305.87  580.836 7.184937 24.07129 
1 1 1   20   18   12 o  502.967   15.929  9706.17  611.657 -4.243591 31.85883 
1 1 1   20   18   13 o  435.325   12.222  7263.55  405.157 2.981689 24.44377 
1 1 1   20   18   14 o  462.386   12.464  8204.58  439.891 13.74734 24.92844 
1 1 1   20   18   15 o  225.508   12.087  1958.95  206.753 0.8417206 24.17437 
1 1 1   20   18   16 o  462.037   12.821  8219.34  451.258 -5.672852 25.64205 
1 1 1   20   18   17 o  303.638   11.090  3548.25  253.884 -8.474335 22.17986 
1 1 1   20   18   18 o  137.745   15.362  743.498  148.305 -33.32508 30.72395 
1 1 1   20   18   19 o  337.706   11.016  4405.07  281.338 10.79733 22.03104 
1 1 1   20   18   20 o  206.529   12.617  1662.30  194.638 -14.40660 25.23436 
1 1 1   20   18   21 o  197.731   13.368  1532.82  196.941 0.9503937 26.73651 
1 1 1   20   18   22 o   70.032   22.186  194.824  154.234 6.495346 44.37173 
1 1 1   20   18   23 o   78.308   22.655  262.002  163.322 -7.551521 45.31038 
1 1 1   20   18   24 o  104.272   22.619  480.719  185.354 46.83518 45.23732 
1 1 1   20   19    1 o  671.853   13.324 17274.85  683.951 -3.273682 26.64728 
1 1 1   20   19    2 o  544.583   12.265 11347.75  510.325 9.829895 24.53086 
1 1 1   20   19    3 o  447.221   10.187  7650.12  345.462 16.16699 20.37386 
1 1 1   20   19    4 o  661.848   13.002 16765.14  655.459 -12.64978 26.00440
[truncated: 1,293,616 more chars]
